# Supplementary material for: Morphological and Molecular Data Reveal Three Distinct Populations of Indian Wild Rice Oryza rufipogon Griff. Species Complex
Source: Front Plant Sci. 2018 Feb 7;9:123. doi: 10.3389/fpls.2018.00123 (PMC5808308; doi:10.3389/fpls.2018.00123)
Supplement: TABLE S1 — Geographical location and GPS informations of 418 O. rufipogon Griff. species complex (ORSC) wild rice accessions collected from different agro-climatic zones of India. [file Table_1.XLSX]

## Sheet: Sheet1
Supplementary Table S1 Geographical location of 418 wild rice accessions of O. rufipogon Griff. species complex collected from different agro-climatic zones of India
Accessions	Agro-climatic zone	State	District	Latitude	Longitude
O.rufipogon 336679	Eastern Plateau Hills (EPH)	Odisha	Bauda	20.84.00	84.32.00
O.rufipogon 336687	Eastern Plateau Hills (EPH)	Odisha	Balangir	20.07.00	83.05.00
O.rufipogon 336690	Eastern Plateau Hills (EPH)	Odisha	Balangir	20.07.00	83.05.00
O.rufipogon 336692	Eastern Plateau Hills (EPH)	Odisha	Balangir	20.07.00	83.05.00
O.rufipogon 336701	Eastern Plateau Hills (EPH)	Odisha	Balangir	20.07.00	83.05.00
O.rufipogon 336703	Eastern Plateau Hills (EPH)	Odisha	Kalahandi	20.08.03	83.02.00
O.rufipogon 336707	Western Coastal Plains and ghats (WCP)	Maharashtra	Raigad	18.65.00	72.88.00
O.rufipogon 336708	Western Coastal Plains and ghats (WCP)	Maharashtra	Raigad	18.65.00	72.89.00
O.rufipogon 336712	Eastern Coastal and Plains (ECP)	Andhra Pradesh	Ganjam	19.22.00	85.06.00
O.rufipogon 336714	Eastern Coastal and Plains (ECP)	Andhra Pradesh	Ganjam	19.22.00	85.06.00
O.rufipogon 336719	Eastern Coastal and Plains (ECP)	Andhra Pradesh	Ganjam	19.22.00	85.06.00
O.rufipogon 336721	Eastern Coastal and Plains (ECP)	Andhra Pradesh	Ganjam	19.22.00	85.06.00
O.rufipogon 336723	Eastern Coastal and Plains (ECP)	Andhra Pradesh	Ganjam	19.22.00	85.06.00
O.rufipogon 336727	Eastern Plateau Hills (EPH)	Odisha	Khurda	20.18.18	85.62.00
O.rufipogon 336728	Eastern Plateau Hills (EPH)	Odisha	Khurda	20.18.18	85.62.00
O.nivara 336676	Eastern Coastal and Plains (ECP)	Odisha	Khurda	20.18.18	85.62.00
O.nivara 336680	Eastern Plateau Hills (EPH)	Odisha	Bauda	20.84.00	84.32.00
O.nivara 336681	Eastern Plateau Hills (EPH)	Odisha	Bauda	20.84.00	84.32.00
O.nivara 336682	Eastern Plateau Hills (EPH)	Odisha	Bauda	20.84.00	84.32.00
O.nivara 336683	Eastern Plateau Hills (EPH)	Odisha	Bauda	20.84.00	84.32.00
O.nivara 336684	Eastern Plateau Hills (EPH)	Odisha	Bauda	20.84.00	84.32.00
O.nivara 336685	Eastern Plateau Hills (EPH)	Odisha	Sonepur	20.83.00	83.92.00
O.nivara 336689	Eastern Plateau Hills (EPH)	Odisha	Balangir	20.07.00	83.05.00
O.nivara 336693	Eastern Plateau Hills (EPH)	Odisha	Balangir	20.07.00	83.05.00
O.nivara 336694	Eastern Plateau Hills (EPH)	Odisha	Kalahandi	20.08.30	83.02.00
O.nivara 336695	Eastern Plateau Hills (EPH)	Odisha	Kalahandi	20.08.30	83.02.00
O.nivara 336696	Eastern Plateau Hills (EPH)	Odisha	Kalahandi	20.08.30	83.02.00
O.nivara 336697	Eastern Plateau Hills (EPH)	Odisha	Kalahandi	20.08.30	83.02.00
O.nivara 336698	Eastern Plateau Hills (EPH)	Odisha	Kalahandi	20.08.30	83.02.00
O.nivara 336699	Eastern Plateau Hills (EPH)	Odisha	Kalahandi	20.08.30	83.02.00
O.nivara 336700	Eastern Plateau Hills (EPH)	Odisha	Kalahandi	20.08.30	83.02.00
O.nivara 336705	Eastern Plateau Hills (EPH)	Odisha	Kalahandi	20.08.30	83.02.00
O.nivara 336706	Western Coastal Plains and ghats (WCP)	Maharashtra	Raigad	18.65.00	72.88.00
O.nivara 336713	Eastern Coastal and Plains (ECP)	Andhra Pradesh	Ganjam	19.22.00	85.06.00
O.nivara 336715	Eastern Coastal and Plains (ECP)	Andhra Pradesh	Ganjam	19.22.00	85.06.00
O.nivara 336716	Eastern Coastal and Plains (ECP)	Andhra Pradesh	Ganjam	19.22.00	85.06.00
O.nivara 336724	Eastern Coastal and Plains (ECP)	Andhra Pradesh	Ganjam	19.22.00	85.06.00
O.nivara 336726	Eastern Coastal and Plains (ECP)	Odisha	Khurda	20.18.00	85.62.00
O.nivara 330628	Lower Gangetic Plains (LGP)	West Bengal	24 Parganas	22.53.00	88.33.00
O.nivara 330629	Lower Gangetic Plains (LGP)	West Bengal	24 Parganas	22.53.00	88.33.00
O.nivara 330630	Lower Gangetic Plains (LGP)	West Bengal	24 Parganas	22.53.00	88.33.00
O.nivara 330631	Lower Gangetic Plains (LGP)	West Bengal	24 Parganas	22.53.00	88.33.00
O.nivara 330639	Lower Gangetic Plains (LGP)	West Bengal	24 Parganas	22.53.00	88.33.00
O.nivara 330641	Lower Gangetic Plains (LGP)	West Bengal	24 Parganas	22.53.00	88.33.00
O.nivara 330642	Lower Gangetic Plains (LGP)	West Bengal	24 Parganas	22.53.00	88.33.00
O.nivara 330643	Lower Gangetic Plains (LGP)	West Bengal	24 Parganas	22.53.00	88.33.00
O.nivara 330644	Lower Gangetic Plains (LGP)	West Bengal	24 Parganas	22.53.00	88.33.00
O.nivara 330645	Lower Gangetic Plains (LGP)	West Bengal	24 Parganas	22.53.00	88.33.00
O.nivara 330646	Lower Gangetic Plains (LGP)	West Bengal	24 Parganas	22.53.00	88.33.00
O.nivara 330647	Lower Gangetic Plains (LGP)	West Bengal	24 Parganas	22.53.00	88.33.00
O.nivara 330648	Lower Gangetic Plains (LGP)	West Bengal	24 Parganas	22.53.00	88.33.00
O.nivara 330649	Lower Gangetic Plains (LGP)	West Bengal	24 Parganas	22.53.00	88.33.00
O.nivara 330650	Lower Gangetic Plains (LGP)	West Bengal	24 Parganas	22.53.00	88.33.00
O.nivara 330651	Lower Gangetic Plains (LGP)	West Bengal	24 Parganas	22.53.00	88.33.00
O.nivara 330654	Lower Gangetic Plains (LGP)	West Bengal	Dakshin dinajpur	25.22.00	88.76.00
O.nivara 330657	Lower Gangetic Plains (LGP)	West Bengal	Dakshin dinajpur	25.22.00	88.77.00
O.nivara 330617	Lower Gangetic Plains (LGP)	West Bengal	Birbhum	23.91.67	87.53.33
O.nivara 330621	Lower Gangetic Plains (LGP)	West Bengal	Birbhum	23.91.67	87.53.33
NKSWR001	Mid-Gangetic Plains (MGP)	Uttar Pradesh	Varanasi	25.39.877	82.61.817
NKSWR002	Mid-Gangetic Plains (MGP)	Uttar Pradesh	Mirzapur	25.13.736	82.55.541
NKSWR003	Mid-Gangetic Plains (MGP)	Uttar Pradesh	Mirzapur	25.13.736	82.55.541
NKSWR004	Mid-Gangetic Plains (MGP)	Uttar Pradesh	Mirzapur	25.13.736	82.55.541
NKSWR005	Mid-Gangetic Plains (MGP)	Uttar Pradesh	Mirzapur	25.13.736	82.55.539
NKSWR006	Mid-Gangetic Plains (MGP)	Uttar Pradesh	Mirzapur	25.13.736	82.55.539
NKSWR007	Mid-Gangetic Plains (MGP)	Uttar Pradesh	Mirzapur	25.13.736	82.55.539
NKSWR008	Mid-Gangetic Plains (MGP)	Uttar Pradesh	Mirzapur	25.13.736	82.55.539
NKSWR009	Mid-Gangetic Plains (MGP)	Uttar Pradesh	Mirzapur	25.13.736	82.55.539
NKSWR010	Mid-Gangetic Plains (MGP)	Uttar Pradesh	Mirzapur	24.89.604	82.66.485
NKSWR011	Mid-Gangetic Plains (MGP)	Uttar Pradesh	Mirzapur	24.89.604	82.66.485
NKSWR012	Mid-Gangetic Plains (MGP)	Uttar Pradesh	Mirzapur	24.89.604	82.66.485
NKSWR013	Mid-Gangetic Plains (MGP)	Uttar Pradesh	Mirzapur	25.13.736	82.55.541
NKSWR014	Mid-Gangetic Plains (MGP)	Uttar Pradesh	Mirzapur	25.13.736	82.55.541
NKSWR015	Mid-Gangetic Plains (MGP)	Uttar Pradesh	Mirzapur	25.13.736	82.55.541
NKSWR016	Mid-Gangetic Plains (MGP)	Uttar Pradesh	Mirzapur	25.13.736	82.55.541
NKSWR017	Mid-Gangetic Plains (MGP)	Uttar Pradesh	Sonbhadra	24.78.462	82.74.366
NKSWR018	Mid-Gangetic Plains (MGP)	Uttar Pradesh	Sonbhadra	24.78.462	82.74.366
NKSWR019	Mid-Gangetic Plains (MGP)	Uttar Pradesh	Sonbhadra	24.78.462	82.74.366
NKSWR020	Mid-Gangetic Plains (MGP)	Uttar Pradesh	Sonbhadra	24.78.462	82.74.366
NKSWR021	Mid-Gangetic Plains (MGP)	Uttar Pradesh	Sonbhadra	24.78.462	82.74.366
NKSWR022	Mid-Gangetic Plains (MGP)	Uttar Pradesh	Sonbhadra	24.27.535	83.09.53
NKSWR023	Mid-Gangetic Plains (MGP)	Uttar Pradesh	Sonbhadra	24.78.032	83.39.295
NKSWR024	Mid-Gangetic Plains (MGP)	Uttar Pradesh	Sonbhadra	24.78.032	83.39.295
NKSWR025	Mid-Gangetic Plains (MGP)	Uttar Pradesh	Chandauli	25.29.812	83.09.159
NKSWR026	Mid-Gangetic Plains (MGP)	Uttar Pradesh	Chandauli	25.27.471	83.25.101
NKSWR027	Mid-Gangetic Plains (MGP)	Uttar Pradesh	Chandauli	25.27.471	83.25.101
NKSWR028	Mid-Gangetic Plains (MGP)	Uttar Pradesh	Chandauli	25.02.289	83.16.651
NKSWR029	Mid-Gangetic Plains (MGP)	Uttar Pradesh	Chandauli	25.05.887	83.29.385
NKSWR030	Mid-Gangetic Plains (MGP)	Uttar Pradesh	Chandauli	25.27.471	83.25.101
NKSWR031	Mid-Gangetic Plains (MGP)	Uttar Pradesh	Chandauli	25.27.471	83.25.101
NKSWR032	Mid-Gangetic Plains (MGP)	Uttar Pradesh	Chandauli	25.27.471	83.43.848
NKSWR033	Mid-Gangetic Plains (MGP)	Uttar Pradesh	Chandauli	25.27.47	83.43.845
NKSWR034	Mid-Gangetic Plains (MGP)	Uttar Pradesh	Chandauli	25.27.47	83.43.845
NKSWR035	Mid-Gangetic Plains (MGP)	Uttar Pradesh	Ghazipur	25.36.991	83.55.876
NKSWR036	Mid-Gangetic Plains (MGP)	Uttar Pradesh	Ghazipur	25.36.991	25.36.991
NKSWR037	Mid-Gangetic Plains (MGP)	Uttar Pradesh	Ghazipur	25.43.215	83.77.192
NKSWR038	Mid-Gangetic Plains (MGP)	Uttar Pradesh	Ghazipur	25.43.215	83.77.192
NKSWR039	Mid-Gangetic Plains (MGP)	Uttar Pradesh	Ghazipur	25.43.214	83.77.191
NKSWR040	Mid-Gangetic Plains (MGP)	Uttar Pradesh	Ghazipur	25.53.554	83.78.364
NKSWR041	Mid-Gangetic Plains (MGP)	Uttar Pradesh	Ghazipur	25.43.215	83.77.912
NKSWR042	Mid-Gangetic Plains (MGP)	Bihar	Buxar	25.58.583	83.99.222
NKSWR043	Mid-Gangetic Plains (MGP)	Bihar	Buxar	25.58.579	83.99.218
NKSWR044	Mid-Gangetic Plains (MGP)	Uttar Pradesh	Ballia	25.81.291	83.97.536
NKSWR045	Mid-Gangetic Plains (MGP)	Uttar Pradesh	Ballia	25.81.291	83.97.536
NKSWR046	Mid-Gangetic Plains (MGP)	Uttar Pradesh	Ballia	25.81.291	83.97.536
NKSWR047	Mid-Gangetic Plains (MGP)	Uttar Pradesh	Ballia	25.83.984	84.01.544
NKSWR048	Mid-Gangetic Plains (MGP)	Uttar Pradesh	Ballia	25.83.984	84.01.544
NKSWR049	Mid-Gangetic Plains (MGP)	Uttar Pradesh	Ballia	25.90.282	84.13.572
NKSWR050	Mid-Gangetic Plains (MGP)	Uttar Pradesh	Ballia	25.63.875	84.03.554
NKSWR051	Mid-Gangetic Plains (MGP)	Uttar Pradesh	Ballia	25.63.875	84.03.554
NKSWR052	Mid-Gangetic Plains (MGP)	Uttar Pradesh	Ballia	25.90.282	84.13.572
NKSWR053	Mid-Gangetic Plains (MGP)	Uttar Pradesh	Ballia	25.90.282	84.13.572
NKSWR054	Mid-Gangetic Plains (MGP)	Uttar Pradesh	Ballia	25.90.73	84.21.585
NKSWR055	Mid-Gangetic Plains (MGP)	Uttar Pradesh	Ballia	25.82.635	84.04.055
NKSWR056	Mid-Gangetic Plains (MGP)	Uttar Pradesh	Ballia	25.58.792	83.95.135
NKSWR057	Mid-Gangetic Plains (MGP)	Uttar Pradesh	Ballia	25.32.257	82.99.407
NKSWR058	Mid-Gangetic Plains (MGP)	Uttar Pradesh	Ballia	25.32.257	82.99.407
NKSWR059	Mid-Gangetic Plains (MGP)	Uttar Pradesh	Ballia	26.03.726	84.03.05
NKSWR060	Mid-Gangetic Plains (MGP)	Uttar Pradesh	Ballia	25.98.824	83.84.518
NKSWR061	Mid-Gangetic Plains (MGP)	Uttar Pradesh	Rampur	28.75.388	79.32.568
NKSWR062	Mid-Gangetic Plains (MGP)	Uttar Pradesh	Ballia	25.32.255	82.99.405
NKSWR063	Mid-Gangetic Plains (MGP)	Uttar Pradesh	Ballia	26.08.027	83.76.494
NKSWR064	Mid-Gangetic Plains (MGP)	Uttar Pradesh	Mau	26.12.376	83.14.131
NKSWR065	Mid-Gangetic Plains (MGP)	Uttar Pradesh	Mau	26.12.376	83.14.131
NKSWR066	Mid-Gangetic Plains (MGP)	Uttar Pradesh	Mau	26.10.619	83.58.119
NKSWR067	Mid-Gangetic Plains (MGP)	Uttar Pradesh	Mau	25.90.644	83.64.438
NKSWR068	Mid-Gangetic Plains (MGP)	Uttar Pradesh	Mau	25.90.644	83.64.438
NKSWR069	Mid-Gangetic Plains (MGP)	Uttar Pradesh	Mau	26.32.753	83.21.661
NKSWR070	Mid-Gangetic Plains (MGP)	Uttar Pradesh	Mau	26.32.753	83.21.661
NKSWR071	Mid-Gangetic Plains (MGP)	Uttar Pradesh	Mau	26.07.886	83.18.151
NKSWR072	Mid-Gangetic Plains (MGP)	Uttar Pradesh	Azamgarh	25.97.583	83.64.636
NKSWR073	Mid-Gangetic Plains (MGP)	Uttar Pradesh	Azamgarh	25.94.398	83.29.349
NKSWR074	Mid-Gangetic Plains (MGP)	Uttar Pradesh	Azamgarh	25.87.201	83.12.126
NKSWR075	Mid-Gangetic Plains (MGP)	Uttar Pradesh	Azamgarh	25.87.201	83.12.126
NKSWR076	Mid-Gangetic Plains (MGP)	Uttar Pradesh	Azamgarh	25.87.201	83.12.126
NKSWR077	Mid-Gangetic Plains (MGP)	Uttar Pradesh	Azamgarh	25.85.85	82.89.067
NKSWR078	Mid-Gangetic Plains (MGP)	Uttar Pradesh	Azamgarh	26.25.107	83.38.734
NKSWR079	Mid-Gangetic Plains (MGP)	Uttar Pradesh	Azamgarh	26.25.107	83.38.734
NKSWR080	Mid-Gangetic Plains (MGP)	Uttar Pradesh	Azamgarh	26.07.189	83.18.641
NKSWR081	Mid-Gangetic Plains (MGP)	Uttar Pradesh	Azamgarh	26.07.189	83.18.641
NKSWR082	Mid-Gangetic Plains (MGP)	Uttar Pradesh	Azamgarh	26.07.189	83.18.641
NKSWR083	Mid-Gangetic Plains (MGP)	Uttar Pradesh	Azamgarh	25.94.397	82.96.062
NKSWR084	Mid-Gangetic Plains (MGP)	Uttar Pradesh	Azamgarh	25.88.546	82.26.861
NKSWR085	Mid-Gangetic Plains (MGP)	Uttar Pradesh	Azamgarh	25.88.546	82.26.861
NKSWR086	Mid-Gangetic Plains (MGP)	Uttar Pradesh	Azamgarh	25.97.583	83.64.636
NKSWR087	Mid-Gangetic Plains (MGP)	Uttar Pradesh	Azamgarh	25.97.583	83.64.636
NKSWR088	Mid-Gangetic Plains (MGP)	Uttar Pradesh	Mau	25.94.395	83.29.346
NKSWR089	Mid-Gangetic Plains (MGP)	Uttar Pradesh	Ghajipur	25:80:295	83.43.376
NKSWR090	Mid-Gangetic Plains (MGP)	Uttar Pradesh	Ghajipur	25.71.988	83.57.373
NKSWR091	Mid-Gangetic Plains (MGP)	Uttar Pradesh	Ghajipur	25.45.011	83.60.876
NKSWR092	Mid-Gangetic Plains (MGP)	Uttar Pradesh	Ghajipur	25.45.011	83.60.876
NKSWR093	Mid-Gangetic Plains (MGP)	Uttar Pradesh	Ghajipur	25.74.957	83.23.668
NKSWR094	Mid-Gangetic Plains (MGP)	Uttar Pradesh	Jaunpur	25.64.775	82.88.97
NKSWR095	Mid-Gangetic Plains (MGP)	Uttar Pradesh	Varanashi	25.37.654	82.90.434
NKSWR096	Mid-Gangetic Plains (MGP)	Uttar Pradesh	Varanashi	25.37.654	82.90.434
NKSWR097	Mid-Gangetic Plains (MGP)	Uttar Pradesh	Jaunpur	25.80.966	82.60.906
NKSWR098	Mid-Gangetic Plains (MGP)	Uttar Pradesh	Jaunpur	25.80.966	82.60.906
NKSWR099	Mid-Gangetic Plains (MGP)	Uttar Pradesh	Varanshi	25.47.545	82.80.46
NKSWR100	Mid-Gangetic Plains (MGP)	Uttar Pradesh	Ghazipur	25.43.215	83.77.192
NKSWR101	Mid-Gangetic Plains (MGP)	Uttar Pradesh	Ballia	25.63.875	84.03.554
NKSWR102	Mid-Gangetic Plains (MGP)	Uttar Pradesh	Ghazipur	25.45.011	83.60.876
NKSWR103	Mid-Gangetic Plains (MGP)	Uttar Pradesh	Varanashi	25.47.545	82.80.46
NKSWR104	Mid-Gangetic Plains (MGP)	Bihar	Kaimur	25.14.512	83.24.9901
NKSWR105	Mid-Gangetic Plains (MGP)	Bihar	Bhabhua	25.12.797	83.3.352
NKSWR106	Mid-Gangetic Plains (MGP)	Bihar	Kaimur	25.10.228	83.36.090
NKSWR107	Mid-Gangetic Plains (MGP)	Bihar	Kaimur	25.10.727	83.37.598
NKSWR108	Mid-Gangetic Plains (MGP)	Bihar	Kaimur	25.13.547	83.38.440
NKSWR109	Mid-Gangetic Plains (MGP)	Bihar	Kaimur	25.19.677	83.42.343
NKSWR110	Mid-Gangetic Plains (MGP)	Bihar	Kaimur	25.20.263	83.43.764
NKSWR111	Mid-Gangetic Plains (MGP)	Bihar	Kaimur	25.18.336	83.43.424
NKSWR112	Mid-Gangetic Plains (MGP)	Bihar	Kaimur	25.18.251	83.44.878
NKSWR113	Mid-Gangetic Plains (MGP)	Bihar	Kaimur	25.18:.563	83.49.575
NKSWR114	Mid-Gangetic Plains (MGP)	Bihar	Rohtas	25.14.512	83.52.658
NKSWR115	Mid-Gangetic Plains (MGP)	Bihar	Rohtas	25.14.326	83.52.720
NKSWR116	Mid-Gangetic Plains (MGP)	Bihar	Rohtas	25.14.388	83.58.423
NKSWR117	Mid-Gangetic Plains (MGP)	Bihar	Rohtas	25.15.259	84.05.726
NKSWR118	Mid-Gangetic Plains (MGP)	Bihar	Rohtas	25.17.764	84.09.178
NKSWR119	Mid-Gangetic Plains (MGP)	Bihar	Buxar	25.27.176	84.10.915
NKSWR120	Mid-Gangetic Plains (MGP)	Bihar	Buxar	25.25.955	84.14.318
NKSWR121	Mid-Gangetic Plains (MGP)	Bihar	Buxar	25.24.900	84.16.281
NKSWR122	Mid-Gangetic Plains (MGP)	Bihar	Bhojpur	25.26.981	84.21.265
NKSWR123	Mid-Gangetic Plains (MGP)	Bihar	Bhojpur	25.27.542	84.23.330
NKSWR124	Mid-Gangetic Plains (MGP)	Bihar	Bhojpur	25.26.727	84.25.118
NKSWR125	Mid-Gangetic Plains (MGP)	Bihar	Bhojpur	25.21.024	84.23.646
NKSWR126	Mid-Gangetic Plains (MGP)	Bihar	Bhojpur	25.18.834	84.23.673
NKSWR127	Mid-Gangetic Plains (MGP)	Bihar	Rohtas	25.14.695	84.18.384
NKSWR128	Mid-Gangetic Plains (MGP)	Bihar	Rohtas	25.11.931	84.14.707
NKSWR129	Mid-Gangetic Plains (MGP)	Bihar	Rohtas	25.10.842	84.12.028
NKSWR130	Mid-Gangetic Plains (MGP)	Bihar	Rohtas	25.08.007	84.10.091
NKSWR131	Mid-Gangetic Plains (MGP)	Bihar	Rohtas	25.00.729	24.01.949
NKSWR132	Mid-Gangetic Plains (MGP)	Bihar	Rohtas	24.56.615	84.05.754
NKSWR133	Mid-Gangetic Plains (MGP)	Bihar	Aurangabad	24.49.958	84.15.939
NKSWR134	Mid-Gangetic Plains (MGP)	Bihar	Aurangabad	24.46.711	84.20.989
NKSWR135	Mid-Gangetic Plains (MGP)	Bihar	Aurangabad	24.52.400	84.21.487
NKSWR136	Mid-Gangetic Plains (MGP)	Bihar	Aurangabad	24.59.786	84.24.126
NKSWR137	Mid-Gangetic Plains (MGP)	Bihar	Aurangabad	24.59.786	84.24.126
NKSWR138	Mid-Gangetic Plains (MGP)	Bihar	Aurangabad	25.00.701	84.29.081
NKSWR139	Mid-Gangetic Plains (MGP)	Bihar	Aurangabad	25.00.694	84.30.342
NKSWR140	Mid-Gangetic Plains (MGP)	Bihar	Aurangabad	25.00.210	84.34.235
NKSWR141	Mid-Gangetic Plains (MGP)	Bihar	Aurangabad	24.58.503	84.40.189
NKSWR142	Mid-Gangetic Plains (MGP)	Bihar	Gaya	24.55.290	84.46.661
NKSWR143	Mid-Gangetic Plains (MGP)	Bihar	Gaya	24.54.267	84.49.581
NKSWR144	Mid-Gangetic Plains (MGP)	Bihar	Gaya	24.55.202	84.51.449
NKSWR145	Mid-Gangetic Plains (MGP)	Bihar	Gaya	25.00.569	84.48.717
NKSWR146	Mid-Gangetic Plains (MGP)	Bihar	Gaya	25.03.890	84.48.648
NKSWR147	Mid-Gangetic Plains (MGP)	Bihar	Gaya	25.03.890	84.48.648
NKSWR148	Mid-Gangetic Plains (MGP)	Bihar	Jehanabad	25.15.751	85.00.438
NKSWR149	Mid-Gangetic Plains (MGP)	Bihar	Patna	25.19.494	25.01.964
NKSWR150	Mid-Gangetic Plains (MGP)	Bihar	Patna	25.20.890	84.58.118
NKSWR151	Mid-Gangetic Plains (MGP)	Bihar	Patna	25.21.153	84.52.365
NKSWR152	Mid-Gangetic Plains (MGP)	Bihar	Patna	25.21.789	84.50.557
NKSWR153	Mid-Gangetic Plains (MGP)	Bihar	Patna	25.28.466	84.51.734
NKSWR154	Mid-Gangetic Plains (MGP)	Bihar	Patna	25.34.395	84.50.158
NKSWR155	Mid-Gangetic Plains (MGP)	Bihar	Bhojpur	25.32.703	84.44.102
NKSWR156	Mid-Gangetic Plains (MGP)	Bihar	Bhojpur	25.33.761	84.37.172
NKSWR157	Mid-Gangetic Plains (MGP)	Bihar	Bhojpur	25.35.910	84.25.127
NKSWR158	Mid-Gangetic Plains (MGP)	Bihar	Buxar	25.36.523	84.20.159
NKSWR159	Mid-Gangetic Plains (MGP)	Bihar	Buxar	25.36.523	84.20.159
NKSWR160	Mid-Gangetic Plains (MGP)	Bihar	Buxar	25.35.169	84.14.707
NKSWR161	Upper Gangetic Plains (UGP)	Uttar Pradesh	Gautam budha nagar	28.16.06	77.35.00
NKSWR162	Upper Gangetic Plains (UGP)	Uttar Pradesh	Gautam budha nagar	28.12.08	77.34.01
NKSWR163	Upper Gangetic Plains (UGP)	Uttar Pradesh	Gautam budha nagar	28.10.00	77.40.01
NKSWR164	Upper Gangetic Plains (UGP)	Uttar Pradesh	Aligarh	27.59.06	77.45.07
NKSWR165	Western Himalayan Regions (WHR)	Himachal Pradesh	Mandi	32.01.06	76.41.02
NKSWR166	Western Himalayan Regions (WHR)	Himachal Pradesh	Mandi	32.01.30	76.48.80
NKSWR167	Western Himalayan Regions (WHR)	Himachal Pradesh	Mandi	32.01.00	76.43.50
NKSWR168	Western Himalayan Regions (WHR)	Himachal Pradesh	Mandi	31.59.20	76.49.30
NKSWR169	Western Himalayan Regions (WHR)	Himachal Pradesh	Mandi	31.55.00	76.52.07
NKSWR170	Western Himalayan Regions (WHR)	Himachal Pradesh	Mandi	32.00.70	76.44.09
NKSWR171	Western Himalayan Regions (WHR)	Himachal Pradesh	Kangra	32.02.05	76.42.09
NKSWR172	Western Himalayan Regions (WHR)	Himachal Pradesh	Kangra	32.03.80	76.41.02
NKSWR173	Western Himalayan Regions (WHR)	Himachal Pradesh	Kangra	32.00.90	76.39.00
NKSWR174	Western Himalayan Regions (WHR)	Himachal Pradesh	Kangra	33.02.60	76.37.30
NKSWR175	Western Himalayan Regions (WHR)	Himachal Pradesh	Kangra	32.02.40	76.34.10
NKSWR176	Western Himalayan Regions (WHR)	Himachal Pradesh	Kangra	NULL	NULL
NKSWR177	Western Himalayan Regions (WHR)	Himachal Pradesh	Kangra	32.08.20	76.27.50
NKSWR178	Western Himalayan Regions (WHR)	Himachal Pradesh	Kangra	32.08.90	76.27.00
NKSWR179	Western Himalayan Regions (WHR)	Himachal Pradesh	Kangra	32.06.00	76.21.50
NKSWR180	Western Himalayan Regions (WHR)	Himachal Pradesh	Kangra	32.08.10	76.17.20
NKSWR181	Western Himalayan Regions (WHR)	Himachal Pradesh	Kangra	32.11.00	76.16.40
NKSWR182	Western Himalayan Regions (WHR)	Himachal Pradesh	Kangra	32.11.40	76.12.30
NKSWR183	Western Himalayan Regions (WHR)	Himachal Pradesh	Chamba	32.14.00	76.08.60
NKSWR184	Western Himalayan Regions (WHR)	Himachal Pradesh	Chamba	32.17.30	76.08.00
NKSWR185	Western Himalayan Regions (WHR)	Himachal Pradesh	Kangra	32.18.30	76.04.90
NKSWR186	Western Himalayan Regions (WHR)	Himachal Pradesh	Kangra	32.12.70	76.17.20
NKSWR187	Upper Gangetic Plains (UGP)	Uttar Pradesh	Sitapur	27.10.70	80.52.70
NKSWR188	Upper Gangetic Plains (UGP)	Uttar Pradesh	Sitapur	27.13.80	80.56.10
NKSWR189	Upper Gangetic Plains (UGP)	Uttar Pradesh	Sitapur	27.13.40	80.55.90
NKSWR190	Upper Gangetic Plains (UGP)	Uttar Pradesh	Sitapur	27.10.70	80.52.70
NKSWR191	Upper Gangetic Plains (UGP)	Uttar Pradesh	Hardoi	27.10.90	80.47.30
NKSWR192	Upper Gangetic Plains (UGP)	Uttar Pradesh	Unnao	26.49.10	80.39.70
NKSWR193	Upper Gangetic Plains (UGP)	Uttar Pradesh	Unnao	26.45.10	80.40.20
NKSWR194	Upper Gangetic Plains (UGP)	Uttar Pradesh	Unnao	26.38.70	80.38.00
NKSWR195	Upper Gangetic Plains (UGP)	Uttar Pradesh	Unnao	26.38.50	80.38.90
NKSWR196	Upper Gangetic Plains (UGP)	Uttar Pradesh	Unnao	26.48.50	80.39.80
NKSWR197	Upper Gangetic Plains (UGP)	Uttar Pradesh	Unnao	26.50.20	80.37.90
NKSWR198	Upper Gangetic Plains (UGP)	Uttar Pradesh	Unnao	26.52.30	80.34.90
NKSWR199	Upper Gangetic Plains (UGP)	Uttar Pradesh	Unnao	26.54.00	80.32.20
NKSWR200	Upper Gangetic Plains (UGP)	Uttar Pradesh	Lucknow	26.46.80	81.03.00
NKSWR201	Upper Gangetic Plains (UGP)	Uttar Pradesh	Barabanki	26.37.00	81.21.00
NKSWR202	Mid-Gangetic Plains (MGP)	Uttar Pradesh	NULL	26.30.10	81.45.50
NKSWR203	Mid-Gangetic Plains (MGP)	Uttar Pradesh	NULL	26.33.50	81.51.20
NKSWR204	Mid-Gangetic Plains (MGP)	Uttar Pradesh	Faizabad	26.35.60	82.58.50
NKSWR205	Mid-Gangetic Plains (MGP)	Uttar Pradesh	Basti	26.46.70	82.24.50
NKSWR206	Mid-Gangetic Plains (MGP)	Uttar Pradesh	Basti	26.49.50	82.48.80
NKSWR207	Mid-Gangetic Plains (MGP)	Uttar Pradesh	Gorakhpur	26.44.60	83.15.10
NKSWR208	Mid-Gangetic Plains (MGP)	Uttar Pradesh	Kushi Nagar	26.41.70	84.41.70
NKSWR209	Mid-Gangetic Plains (MGP)	Uttar Pradesh	Kushi Nagar	26.41.50	84.01.70
NKSWR210	Mid-Gangetic Plains (MGP)	Uttar Pradesh	Kushi Nagar	26.41.70	84.11.00
NKSWR211	Mid-Gangetic Plains (MGP)	Uttar Pradesh	Kushi Nagar	26.39.90	84.11.80
NKSWR212	Mid-Gangetic Plains (MGP)	Uttar Pradesh	Khusi Nagar	26.43.30	84.04.50
NKSWR213	Mid-Gangetic Plains (MGP)	Uttar Pradesh	Khusi Nagar	26.43.30	84.04.50
NKSWR214	Mid-Gangetic Plains (MGP)	Uttar Pradesh	Deoria	26.38.50	83.53.90
NKSWR216	Mid-Gangetic Plains (MGP)	Bihar	Gopalganj	26.33.70	84.19.40
NKSWR217	Mid-Gangetic Plains (MGP)	Bihar	West Champaran	27.06.60	84.28.20
NKSWR218	Mid-Gangetic Plains (MGP)	Bihar	East Champaran	28.58.00	84.50.70
NKSWR219	Mid-Gangetic Plains (MGP)	Bihar	East Champaran	26.52.90	84.42.80
NKSWR220	Mid-Gangetic Plains (MGP)	Bihar	Sitamarhi	26.33.60	85.34.70
NKSWR221	Mid-Gangetic Plains (MGP)	Bihar	Madhubani	26.15.60	86.04.20
NKSWR222	Mid-Gangetic Plains (MGP)	Bihar	Madhubani	26.12.60	86.03.20
NKSWR223	Mid-Gangetic Plains (MGP)	Bihar	Vaishali	25.41.30	85.22.80
NKSWR224	Mid-Gangetic Plains (MGP)	Bihar	Patna	25.31.20	85.11.30
NKSWR225	Mid-Gangetic Plains (MGP)	Bihar	Patna	25.31.20	85.11.30
NKSWR226	Mid-Gangetic Plains (MGP)	Bihar	Patna	25.30.30	85.11.20
NKSWR227	Western Coastal Plains and ghats (WCP)	Gujrat	Navsari	20.05.80	72.52.00
NKSWR228	Western Coastal Plains and ghats (WCP)	Gujrat	Navsari	20.55.20	72.52.80
NKSWR229	Western Coastal Plains and ghats (WCP)	Gujrat	Navsari	20.54.30	70.48.50
NKSWR230	Western Coastal Plains and ghats (WCP)	Gujrat	Navsari	20.53.10	72.41.80
NKSWR231	Western Coastal Plains and ghats (WCP)	Gujrat	Navsari	20.54.50	72.55.10
NKSWR232	Western Coastal Plains and ghats (WCP)	Gujrat	Navsari	20.49.10	72.57.50
NKSWR233	Western Coastal Plains and ghats (WCP)	Gujrat	Navsari	20.49.50	72.59.4
NKSWR234	Western Coastal Plains and ghats (WCP)	Gujrat	Navsari	20.53.10	72.59.10
NKSWR235	Western Coastal Plains and ghats (WCP)	Gujrat	Navsari	20.56.30	73.01.90
NKSWR236	Western Coastal Plains and ghats (WCP)	Gujrat	Surat	20.56.30	73.22.80
NKSWR237	Western Coastal Plains and ghats (WCP)	Gujrat	Surat	NULL	NULL
NKSWR238	Western Coastal Plains and ghats (WCP)	Gujrat	Navsari	20.45.50	72.56.40
NKSWR239	Western Coastal Plains and ghats (WCP)	Gujrat	Navsari	20.44.30	72.56.50
NKSWR240	Western Coastal Plains and ghats (WCP)	Gujrat	Navsari	20.42.50	73.15.00
NKSWR241	Western Coastal Plains and ghats (WCP)	Gujrat	Navsari	20.59.20	72.55.40
NKSWR242	Western Coastal Plains and ghats (WCP)	Gujrat	Navsari	21.15.10	72.49.30
NKSWR243	Western Himalayan Regions (WHR)	Uttarakhand	Dehradun	30.18.285	77.59.338
NKSWR244	Western Himalayan Regions (WHR)	Uttarakhand	Dehradun	30.18.079	77.55.193
NKSWR245	Western Himalayan Regions (WHR)	Uttarakhand	Dehradun	30.22.998	77.48.952
NKSWR246	Western Himalayan Regions (WHR)	Uttarakhand	Dehradun	30.25.210	77.45.863
NKSWR247	Western Himalayan Regions (WHR)	Uttarakhand	Dehradun	30.27.30	77.44.32
NKSWR248	Western Himalayan Regions (WHR)	Uttarakhand	Dehradun	30.29.832	77.48.990
NKSWR249	Western Himalayan Regions (WHR)	Uttarakhand	Dehradun	30.31.059	77.50.277
NKSWR250	Western Himalayan Regions (WHR)	Uttarakhand	Dehradun	30.11.251	78.07.496
NKSWR251	Western Himalayan Regions (WHR)	Gujrat	Kheda	22.40.39	72.51.270
NKSWR252	Gujrat Plain and Hills (GPH)	Gujrat	Kheda	22.42.142	72.49.628
NKSWR253	Gujrat Plain and Hills (GPH)	Gujrat	Kheda	22.42.964	72.44.454
NKSWR254	Gujrat Plain and Hills (GPH)	Gujrat	Kheda	22.43.268	72.40.773
NKSWR255	Gujrat Plain and Hills (GPH)	Gujrat	Kheda	22.44.970	72.38.802
NKSWR256	Gujrat Plain and Hills (GPH)	Gujrat	Kheda	22.47.360	72.38.166
NKSWR257	Gujrat Plain and Hills (GPH)	Gujrat	Ahmedabad	22.50.038	72.36.325
NKSWR258	Gujrat Plain and Hills (GPH)	Gujrat	Ahmedabad	22.52.551	72.35.571
NKSWR259	Gujrat Plain and Hills (GPH)	Gujrat	Aanad	22.29.463	73.02.636
NKSWR260	Gujrat Plain and Hills (GPH)	Gujrat	Vadodara	22.21.346	73.13.536
NKSWR261	Gujrat Plain and Hills (GPH)	Gujrat	Vadodara	22.21.34	73.02.63
NKSWR262	Gujrat Plain and Hills (GPH)	Gujrat	Vadodara	22.18,213	73.15.260
NKSWR263	Gujrat Plain and Hills (GPH)	Gujrat	Vadodara	22.16.142	73.15.134
NKSWR264	Gujrat Plain and Hills (GPH)	Gujrat	Vadodara	22.13.802	73.16.916
NKSWR265	Gujrat Plain and Hills (GPH)	Gujrat	Vadodara	22.12.612	73.18.163
NKSWR267	Gujrat Plain and Hills (GPH)	Gujrat	Vadodara	22.08.557	73.22.994
NKSWR268	Gujrat Plain and Hills (GPH)	Gujrat	Vadodara	22.10.919	73.27.981
NKSWR269	Gujrat Plain and Hills (GPH)	Gujrat	Vadodara	22.13.045	73.31.999
NKSWR271	Gujrat Plain and Hills (GPH)	Gujrat	Vadodara	22.17.661	73.23.738
NKSWR272	Gujrat Plain and Hills (GPH)	Gujrat	Vadodara	22.17.654	73.17.795
NKSWR300	Western Himalayan Regions (WHR)	Dehradun	Dehradun	NULL	NULL
NKSWR302	Western Coastal Plains and ghats (WCP)	Goa	North Goa	15.53.20	73.87.80
NKSWR303	Western Coastal Plains and ghats (WCP)	Goa	North Goa	15.53.70	73.88.30
NKSWR304	Western Coastal Plains and ghats (WCP)	Goa	North Goa	15.41.70	73.89.90
NKSWR306	Western Coastal Plains and ghats (WCP)	Goa	North Goa	15.58.80	73.87.60
NKSWR307	Western Coastal Plains and ghats (WCP)	Goa	North Goa	15.57.70	73.82.80
NKSWR308	Western Coastal Plains and ghats (WCP)	Goa	North Goa	15.59.10	73.80.80
NKSWR309	Western Coastal Plains and ghats (WCP)	Goa	North Goa	15.64.40	73.83.30
NKSWR310	Western Coastal Plains and ghats (WCP)	Goa	North Goa	15.50.40	73.79.10
NKSWR312	Western Coastal Plains and ghats (WCP)	Goa	North Goa	15.53.20	73.97.70
NKSWR313	Western Coastal Plains and ghats (WCP)	Goa	North Goa	15.55.50	73.98.40
NKSWR314	Western Coastal Plains and ghats (WCP)	Goa	North Goa	15.48.00	73.92.70
NKSWR315	Western Coastal Plains and ghats (WCP)	Goa	North Goa	15.44.00	73.90.50
NKSWR316	Western Coastal Plains and ghats (WCP)	Goa	South Goa	15.33.70	73.98.60
NKSWR317	Western Coastal Plains and ghats (WCP)	Goa	South Goa	15.33.70	73.98.60
NKSWR318	Western Coastal Plains and ghats (WCP)	Goa	South Goa	15.33.70	73.98.60
NKSWR319	Western Coastal Plains and ghats (WCP)	Goa	South Goa	15.33.70	73.98.60
NKSWR321	Western Coastal Plains and ghats (WCP)	Goa	South Goa	15.31.10	73.94.40
NKSWR322	Western Coastal Plains and ghats (WCP)	Goa	South Goa	NULL	NULL
NKSWR324	Western Coastal Plains and ghats (WCP)	Goa	South Goa	14.99.30	74.04.70
NKSWR325	Western Coastal Plains and ghats (WCP)	Goa	South Goa	14.99.30	74.04.70
NKSWR326	Western Coastal Plains and ghats (WCP)	Goa	South Goa	14.99.30	74.04.70
NKSWR327	Western Coastal Plains and ghats (WCP)	Goa	South Goa	15.22.80	74.06.40
NKSWR328	Western Coastal Plains and ghats (WCP)	Goa	South Goa	15.24.30	73.98.30
NKSWR329	Western Coastal Plains and ghats (WCP)	Goa	South Goa	15.24.30	73.98.30
NKSWR331	Eastern Plateau Hills (EPH)	Chattishgarh	Raipur	21.05.20	81.74.50
NKSWR332	Eastern Plateau Hills (EPH)	Chattishgarh	Dhamtari	20.83.00	81.72.00
NKSWR333	Eastern Plateau Hills (EPH)	Chattishgarh	Dhamtari	20.83.00	81.72.00
NKSWR334	Eastern Plateau Hills (EPH)	Chattishgarh	Dhamtari	20.75.10	81.59.80
NKSWR335	Eastern Plateau Hills (EPH)	Chattishgarh	Kanker	20.48.4	81.37.20
NKSWR336	Eastern Plateau Hills (EPH)	Chattishgarh	Kondagaon	20.08.1	81.59.20
NKSWR338	Eastern Plateau Hills (EPH)	Chattishgarh	Jagdalpur	19.07.30	82.03.70
NKSWR339	Eastern Plateau Hills (EPH)	Chattishgarh	Jagdalpur	19.07.30	82.03.70
NKSWR340	Eastern Plateau Hills (EPH)	Chattishgarh	Jagdalpur	19.07.30	82.03.70
NKSWR341	Eastern Plateau Hills (EPH)	Chattishgarh	Jagdalpur	19.07.30	82.03.70
NKSWR342	Eastern Plateau Hills (EPH)	Chattishgarh	Jagdalpur	19.07.30	82.03.70
NKSWR343	Eastern Plateau Hills (EPH)	Chattishgarh	Jagdalpur	19.07.30	82.03.70
NKSWR344	Eastern Plateau Hills (EPH)	Odisha	Koraput	19.14.00	82.31.80
NKSWR345	Eastern Plateau Hills (EPH)	Chattishgarh	Koraput	19.14.00	82.31.80
NKSWR346	Eastern Plateau Hills (EPH)	Chattishgarh	Jagdalpur	19.01.90	81.89.60
NKSWR347	Eastern Plateau Hills (EPH)	Chattishgarh	Jagdalpur	19.01.90	81.89.60
NKSWR348	Eastern Plateau Hills (EPH)	Chattishgarh	Jagdalpur	19.20.30	81.93.40
NKSWR349	Eastern Plateau Hills (EPH)	Chattishgarh	Kondagaon	19.60.00	81.67.00
NKSWR350	Eastern Plateau Hills (EPH)	Chattishgarh	Balod	20.70.00	81.20.00
NKSWR351	Eastern Plateau Hills (EPH)	Chattishgarh	Dhamtari	20.71.00	81.55.00
NKSWR352	Eastern Plateau Hills (EPH)	Chattishgarh	Raipur	21:25:01	81.62.90
NKSWR353	Eastern Plateau Hills (EPH)	Chattishgarh	Raipur	21.40.80	81.67.10
NKSWR354	Eastern Plateau Hills (EPH)	Chattishgarh	Raipur	21.55.10	81.79.70
NKSWR356	Eastern Plateau Hills (EPH)	Chattishgarh	Bemetara	21.71.40	81.53.50
NKSWR357	Eastern Plateau Hills (EPH)	Chattishgarh	bemetara	21.66.30	81.31.60
NKSWR358	Eastern Plateau Hills (EPH)	Chattishgarh	bemetara	21.90.50	81.60.60
NKSWR359	Eastern Plateau Hills (EPH)	Chattishgarh	kawardha	21.68.90	81.22.40
NKSWR360	Eastern Plateau Hills (EPH)	Chattishgarh	kawardha	22.08.00	81.22.40
NKSWR361	Eastern Plateau Hills (EPH)	Chattishgarh	kawardha	22.08.00	81.22.40
NKSWR362	Eastern Plateau Hills (EPH)	Chattishgarh	Kawardha	22.22.20	81.40.80
NKSWR364	Eastern Plateau Hills (EPH)	Chattishgarh	Mungeli	22.07.00	81.68.00
NKSWR366	Eastern Plateau Hills (EPH)	Chattishgarh	Bilaspur	22.07.90	82.13.90
NKSWR369	Eastern Plateau Hills (EPH)	Chattishgarh	Bilaspur	21.96.50	82.05.40
NKSWR370	Eastern Plateau Hills (EPH)	Chattishgarh	Mungeli	21.96.50	82.05.40
NKSWR371	Eastern Plateau Hills (EPH)	Chattishgarh	bemetara	21.90.50	81.60.60
NKSWR372	Eastern Himalayan Region (EHR)	Assam	Jorhat	26.75.00	94.22.00
NKSWR373	Eastern Himalayan Region (EHR)	Assam	Jorhat	26.80.40	94.33.80
NKSWR374	Eastern Himalayan Region (EHR)	Assam	Jorhat	26.80.40	94.33.80
NKSWR376	Eastern Himalayan Region (EHR)	Assam	Jorhat	26.80.40	94.33.80
NKSWR377	Eastern Himalayan Region (EHR)	Assam	Sibsagar	26.94.10	94.53.60
NKSWR378	Eastern Himalayan Region (EHR)	Assam	Sibsagar	26.90.30	94.53.90
NKSWR379	Eastern Himalayan Region (EHR)	Assam	Sibsagar	26.94.10	94.53.60
NKSWR380	Eastern Himalayan Region (EHR)	Assam	Sibsagar	26.94.10	94.53.60
NKSWR381	Eastern Himalayan Region (EHR)	Assam	Sibsagar	26.97.50	94.74.90
NKSWR382	Eastern Himalayan Region (EHR)	Assam	Golaghat	26.56.50	93.99.40
NKSWR383	Eastern Himalayan Region (EHR)	Assam	Golaghat	26.56.50	93.99.40
NKSWR384	Eastern Himalayan Region (EHR)	Assam	Golaghat	26.52.00	93.97.00
NKSWR385	Eastern Himalayan Region (EHR)	Assam	Golaghat	26.58.80	93.74.80
NKSWR386	Eastern Himalayan Region (EHR)	Assam	Golaghat	26.63.00	93.60.00
NKSWR387	Eastern Himalayan Region (EHR)	Assam	Golaghat	26.63.00	93.60.00
NKSWR388	Eastern Himalayan Region (EHR)	Assam	Golaghat	26.60.10	93.92.70
NKSWR389	Eastern Himalayan Region (EHR)	Assam	Golaghat	26.60.10	93.92.70
NKSWR390	Eastern Himalayan Region (EHR)	Assam	Golaghat	26.52.00	93.97.00
NKSWR391	Eastern Himalayan Region (EHR)	Assam	Golaghat	26.63.00	93.60.00
NKSWR392	Eastern Himalayan Region (EHR)	Assam	Golaghat	26.63.00	93.60.00
NKSWR393	Eastern Himalayan Region (EHR)	Assam	Golaghat	26.60.00	93.46.60
NKSWR394	Eastern Himalayan Region (EHR)	Assam	Golaghat	26.63.00	93.60.00
NKSWR395	Eastern Himalayan Region (EHR)	Assam	Naogaon	26.53.80	92.92.80
NKSWR396	Eastern Himalayan Region (EHR)	Assam	Naogaon	26.34.60	92.68.40
NKSWR222b	Mid-Gangetic Plains (MGP)	Bihar	Madhubani	26.12.60	86.03.20
NKSWR230b	Western Coastal Plains and ghats (WCP)	Gujrat	Navsari	21.40.80	81.67.10
NKSWR234b	Western Coastal Plains and ghats (WCP)	Gujrat	Navsari	20.53.10	72.59.10
NKSWR246b	Western Himalayan Regions (WHR)	Uttarakhand	Dehradun	30.25.210	77.45.863
NKSWR265b	Gujrat Plain and Hills (GPH)	Gujrat	Vadodara	22.12.612	73.18.163
NKSWR323	Western Coastal Plains and ghats (WCP)	Goa	South Goa	14.99.30	74.04.70
NKSWR260b	Western Coastal Plains and ghats (WCP)	Gujrat	Vadodara	22.12.612	73.18.163
