# Supplementary material for: Morphological and Molecular Data Reveal Three Distinct Populations of Indian Wild Rice Oryza rufipogon Griff. Species Complex
Source: Front Plant Sci. 2018 Feb 7;9:123. doi: 10.3389/fpls.2018.00123 (PMC5808308; doi:10.3389/fpls.2018.00123)
Supplement: TABLE S2 — (A) Data on 46 morphological descriptors evaluated on 418 Indian O. rufipogon Griff. species complex (ORSC) wild rice accessions. (B) ANOVA of nine quantitative traits showing F- and P-values for the level of significance. [file Table_2.XLSX]

## Sheet: Sheet1
Supplementary Table S2A Data on forty-six morphological descripters evaluated on 418 Indian ORSC wild rice accessions and their classification in to O. nivara, O. rufipogon and O. sativa f. spontanea types
Accessions name	Morphological traits based classification	Morphologocal Traits
		Leaf blade Pubescence	Lafe blade Color	Basal leaf sheath color	Leaf angle	Ligule Color	Ligule shape	Collar Color	Auricle Color	Culm angle	Internode Color	Culm strength	Flag leaf angle	Panicle type	Panicle secondary branching	Panicle exsertion	Panicle axis	Awning	Awn Color	Apiculus Color	Stigma Color	Sterile lemma Color	Leaf senescence	Seed shattering	Panicle threshability	Lemma and Palea color	Lemma and Palea pubescence	Seed coat color	Growth habit	Time of anthesis (AM)	days to 50 % flowering	100 grain weight (g)	leaf length (cm)	leaf width (cm)	Ligule length (cm)	Culm length (cm)	Culm number	Culm diameter (cm)	Sterile lemma length (mm)	Panicle length (cm)	Grain length (mm)	Grain breadth (mm)	Grain L/B ratio	Plant height (cm)	Anther length (mm)	Percent pollen viabilty	Awn length (cm)
O.rufipogon 336679	O. rufipogon	Pubescent	Purple Margins	Green	Droopy	White	Cleft	Light Green	Light Green	Open	Light Gold	Moderately Strong	Intermediate	Open	Light	Well Exserted	Straight	Short and Fully Awn	Straw	Red	White	Gold	Slow	Moderate High	Easy	Brown furrows on Straw	Hair on Lemma keel	Light Brown	Erect	11:30:00	141	1.7	33.5	1.26667	1.96667	109.667	107.333	0.566667	2	23.3333	3.1	1.3	2.38462	133	4.4	77.9279	4
O.rufipogon 336687	O. rufipogon	Pubescent	Green	Light Purple	Droopy	White	Cleft	Light Green	Light Green	Open	Light Gold	Weak	Intermediate	Open	Light	Just Exserted	Straight	Long and Fully Awn	Red	Red	Black	Straw(Yellow)	Intermediate	Moderate	Easy	Gold and Gold Furrows on straw background	Short Hair	X	Erect	11:00:00	156	0.9	35.6667	1.26667	2.76667	133.333	88	0.6	2.83333	23.6667	3.9	1.4	2.78571	157	4.8	47.0588	4.16667
O.rufipogon 336690	O. rufipogon	Pubescent	Dark Green	Light Purple	Droopy	White	Cleft	Light Green	Light Green	Spreading	Purple lines	Moderately Strong	Horizontal	Open	No SB	Just Exserted	Straight	Long and Fully Awn	Red	Red	Black	Gold	Slow	Moderate High	Easy	Brown spot on Straw	Short Hair	Brown	Spreading	11:00:00	141	1.2	31.3333	1.03333	2.36667	121.167	103.333	0.533333	3.5	23.8333	3.9	1.3	3	145	4.8	40.1515	5.36667
O.rufipogon 336692	O. rufipogon	Pubescent	Purple Margins	Purple	Droopy	White	Cleft	Light Green	Light Green	Procumbent	Purple	Moderately Strong	Horizontal	Open	No SB	Well Exserted	Straight	Long and Fully Awn	Straw	Red	Black	Gold	Slow	Moderate High	Easy	Brown spot on Straw	Short Hair	Light Brown	Spreading	11:00:00	147	1.2	29.3333	1.13333	1.83333	111.333	62	0.433333	2.5	27.6667	3.9	1.3	3	139	5.6	39.0977	8.16667
O.rufipogon 336701	O. rufipogon	Pubescent	Purple Tips	Light Purple	Droopy	White	Cleft	Light Green	Light Green	Open	Purple lines	Moderately Strong	Horizontal	Open	Light	Well Exserted	Straight	Long and Fully Awn	Red	Red	Black	Gold	Slow	Moderate	Easy	Brown furrows on Straw	Short Hair	White	Erect	11:00:00	134	1.3	32.6667	1.03333	2.3	111.467	68	0.366667	3.16667	20.5333	3.9	1.3	3	132	5.2	57	5.7
O.rufipogon 336703	O. rufipogon	Pubescent	Purple Tips	Light Purple	Erect	White	Cleft	Light Green	Light Green	Intermediate	Purple	Strong	Horizontal	Open	Light	Well Exserted	Straight	Short and Fully Awn	Purple	Red	Black	Gold	Slow	Moderate	Easy	Brown furrows on Straw	Short Hair	Light Brown	Spreading	11:00:00	131	1	29.3333	1.16667	1.9	106.267	79.3333	0.466667	3.16667	21.4	3.8	1.4	2.71429	127.667	5.6	12	4.93333
O.rufipogon 336707	O. rufipogon	Pubescent	Purple Tips	Light Purple	Droopy	White	Cleft	Light Green	Light Green	Spreading	Purple lines	Moderately Strong	Horizontal	Open	No SB	Well Exserted	Straight	Short and Fully Awn	Red	Red	Black	Gold	Slow	Moderate	Easy	Purple	Short Hair	X	Spreading	11:00:00	141	1.4	25	1	2.2	113.833	83	0.4	3	17.8333	4.4	1.2	3.66667	131.667	5.2	41.2791	2.96667
O.rufipogon 336708	O. nivara	Pubescent	Dark Green	Green	Erect	White	Cleft	Light Green	Light Green	Intermediate	Light Gold	Moderately Strong	Intermediate	Close	Light	Partly exserted	Straight	Long and Fully Awn	Straw	White	Purple	Gold	Intermediate	Low	Easy	Brown spot on Straw	Hair on Lemma keel	X	Spreading	11:00:00	157	0.8	35.3333	1.5	1.43333	28.8333	99	0.5	2.83333	15.1667	3.1	1.3	2.38462	64	2.6	44.9074	5.93333
O.rufipogon 336712	O. rufipogon	Pubescent	Dark Green	Light Purple	Erect	White	Cleft	Light Green	Light Green	Open	Purple	Moderately Strong	Horizontal	Open	No SB	Well Exserted	Straight	Long and Fully Awn	Straw	Red	Purple	Gold	Slow	Moderate	Easy	Brown spot on Straw	Short Hair	X	Erect	11:30:00	147	1.2	27	1.23333	1.76667	89.3333	77.3333	0.466667	2	18	3.1	1.3	2.38462	107.333	3.6	84.1176	7.23333
O.rufipogon 336714	O. rufipogon	Pubescent	Dark Green	Purple	Erect	White	Cleft	Light Green	Light Green	Erect	Purple lines	Moderately Strong	Intermediate	Open	No SB	Well Exserted	Straight	Short and Fully Awn	Red	Red	Black	Gold	Slow	Moderate High	Easy	Brown	Hair on Lemma keel	X	Erect	11:00:00	141	1.1	29	1.3	2.06667	56.4333	67.6667	0.366667	2	23.5667	3.8	1.3	2.92308	80	3.8	95.4128	4.23333
O.rufipogon 336719	O. sativa f. spontanea	Pubescent	Dark Green	Purple	Erect	White	Cleft	Light Green	Light Green	Open	Light Gold	Moderately Strong	Erect	Open	Light	Partly exserted	Straight	Awnless	Awnless	Straw	White	Gold	Intermediate	Low	Easy	NA	NA	X	Erect	10:00:00	116	2.4	41.6667	0.933333	1.8	72.8333	85.6667	0.5	3	19.5	4.3	1.6	2.6875	92.3333	2	77.3663	5.74869
O.rufipogon 336721	O. rufipogon	Pubescent	Dark Green	Purple	Erect	White	Cleft	Light Green	Light Green	Erect	Light Gold	Moderately Strong	Erect	Open	No SB	Well Exserted	Straight	Short and Fully Awn	Straw	Purple	Purple	Gold	Slow	High	Easy	Brown spot on Straw	Short Hair	X	Spreading	11:00:00	118	2.4	41.6667	0.933333	1.8	72.8333	85.6667	0.5	3	19.5	4.3	1.6	2.6875	92.3333	2	77.3663	5.74869
O.rufipogon 336723	O. rufipogon	Pubescent	Dark Green	Purple	Horizontal	White	Cleft	Light Green	Light Green	Procumbent	Purple	Moderately Strong	Horizontal	Open	No SB	Just Exserted	Straight	Short and Fully Awn	Straw	Purple	Purple	Gold	Slow	High	Easy	Brown spot on Straw	Short Hair	X	Spreading	11:30:00	130	1.7	22.3333	1	1.6	119.333	48.3333	0.433333	3	18.6667	3.1	1.2	2.58333	138	5.6	46.1059	3.5
O.rufipogon 336727	O. rufipogon	Pubescent	Dark Green	Purple	Horizontal	White	Cleft	Light Green	Light Green	Procumbent	Purple	Moderately Strong	Horizontal	Open	No SB	Well Exserted	Straight	Long and Fully Awn	Straw	Red	Black	Gold	Slow	High	Easy	Brown furrows on Straw	Short Hair	X	Spreading	11:30:00	147	1.6	15	0.766667	1.03333	126.5	60.6667	0.466667	3	12.8333	4.3	1.6	2.6875	139.333	5	38.0952	3.1
O.rufipogon 336728	O. rufipogon	Pubescent	Purple Margins	Green	Erect	White	Cleft	Light Green	Light Green	Procumbent	Purple	Moderately Strong	Horizontal	Open	No SB	Well Exserted	Straight	Short and Fully Awn	Straw	Red	Purple	Gold	Slow	High	Easy	Brown spot on Straw	Short Hair	X	Spreading	11:30:00	147	1.4	25	1.03333	2.1	131.167	43.3333	0.466667	3.16667	20.5	3.1	1.2	2.58333	151.667	5.2	40.5941	4.4
O.nivara 336676	O. nivara	Pubescent	Dark Green	Green	Erect	White	Cleft	Light Green	Purple	Spreading	Purple lines	Moderately Strong	Horizontal	Close	No SB	Well Exserted	Straight	Long and Fully Awn	Straw	Red	Black	Gold	Intermediate	Moderate	Easy	Brown spot on Straw	Short Hair	X	Spreading	10:00:00	112	1.9	31	1	0.9	58.1667	108.333	0.5	2.16667	14.5	4.6	1.3	3.53846	72.6667	3	79.8122	7.33333
O.nivara 336680	O. nivara	Pubescent	Purple	Purple	Erect	White	Cleft	Light Green	Light Green	Intermediate	Light Gold	Moderately Strong	Horizontal	Intermediate	Light	Partly exserted	Straight	Long and Fully Awn	Straw	White	White	Gold	Intermediate	Moderate	Easy	Brown spot on Straw	Short Hair	X	Erect	10:00:00	148	2.2	42.3333	0.866667	1.36667	45.8333	103.667	0.433333	2.83333	16.1667	3.9	1.3	3	62	2	58.7719	6.13333
O.nivara 336681	O. nivara	Pubescent	Dark Green	Green	Erect	White	Cleft	Light Green	Light Green	Intermediate	Light Gold	Moderately Strong	Intermediate	Intermediate	Light	Partly exserted	Straight	Long and Fully Awn	Straw	White	Light Purple	Gold	Intermediate	Moderate	Easy	Brown furrows on Straw	Short Hair	X	Erect	11:00:00	116	1.4	45	0.933333	0.933333	46.8333	85.6667	0.433333	3.16667	14.5	4.2	1.2	3.5	61.3333	2	63.6364	6.16667
O.nivara 336682	O. nivara	Pubescent	Dark Green	Green	Erect	White	Cleft	Light Green	Light Green	Intermediate	Light Gold	Moderately Strong	Horizontal	Intermediate	Light	Partly exserted	Straight	Long and Fully Awn	Straw	White	White	Gold	Intermediate	Moderate	Easy	Brown furrows on Straw	Short Hair	Light Brown	Erect	11:00:00	118	1.4	37	0.966667	1.8	50	90	0.5	2.83333	14.6667	3.1	1.3	2.38462	64.6667	2.2	46.9697	6.06667
O.nivara 336683	O. nivara	Pubescent	Dark Green	Light Purple	Erect	White	Cleft	Light Green	Light Green	Open	Light Gold	Moderately Strong	Erect	Open	Light	Just Exserted	Straight	Short and Fully Awn	Straw	Red	Black	Gold	Intermediate	Moderate	Easy	Brown spot on Straw	Short Hair	Light Brown	Erect	11:00:00	132	1.7	42.3333	0.9	1.86667	54.8333	55.6667	0.533333	2.83333	19.5	3.9	1.3	3	74.3333	2.2	69.7183	3.33333
O.nivara 336684	O. nivara	Pubescent	Purple Tips	Light Purple	Droopy	White	Cleft	Light Green	Purple	Spreading	Purple	Moderately Strong	Horizontal	Open	No SB	Well Exserted	Straight	Long and Fully Awn	Straw	Red	Black	Gold	Intermediate	Moderate High	Easy	Brown	Short Hair	Light Brown	Spreading	11:00:00	112	2.2	27.6667	0.7	0.966667	65	127	0.466667	3.5	15	3.9	1.3	3	80	2.8	11.0379	7.5
O.nivara 336685	O. nivara	Pubescent	Dark Green	Green	Erect	White	Cleft	Light Green	Light Green	Open	Purple	Moderately Strong	Intermediate	Close	Light	Well Exserted	Straight	Long and Fully Awn	Straw	Red	Black	Gold	Intermediate	Moderate High	Easy	Brown spot on Straw	Short Hair	Light Brown	Erect	11:30:00	117	1.4	37.5	0.866667	1.5	48	107.333	0.533333	2.16667	16.3333	3.9	1.6	2.4375	64.3333	2.6	42.2222	6.5
O.nivara 336689	O. nivara	Pubescent	Green	Green	Droopy	White	Cleft	Light Green	Light Green	Open	Purple	Moderately Strong	Horizontal	Close	Light	Well Exserted	Straight	Long and Fully Awn	Straw	Red	Black	Gold	Intermediate	Moderate	Easy	Brown spot on Straw	Short Hair	Light Brown	Erect	11:00:00	133	1.8	38.8333	1.3	1.96667	94.5	109.333	0.6	3.5	16.8333	3.1	1.4	2.21429	111.333	3	81.5	7.9
O.nivara 336693	O. nivara	Glabrous	Purple Margins	Purple	X	White	Cleft	Light Green	Light Green	Spreading	Purple	Strong	Erect	Open	No SB	Partly exserted	Straight	Long and Fully Awn	Straw	Red	Black	X	Intermediate	Moderate	Easy	Brown furrows on Straw	Hair on Lemma keel	Light Brown	Spreading	11:00:00	88	2.264	26	0.9	1.23333	78.8333	154.333	0.466667	3	16.5	3.7	1	3.7	95.3333	3.2	NA	NA
O.nivara 336694	O. sativa f. spontanea	Pubescent	Green	Green	Erect	White	Cleft	Light Green	Light Green	Erect	Light Gold	Moderately Strong	Erect	Intermediate	No SB	Partly exserted	Straight	Short and Partly Awn	Straw	White	White	Gold	Intermediate	Low	Easy	Brown	Short Hair	X	Erect	11:00:00	141	1.1	31.6667	1.23333	1.5	56.5	123	0.833333	2.83333	22.1667	3.4	1.4	2.42857	78.6667	2.6	78.5714	3.6
O.nivara 336695	O. nivara	Glabrous	Green	Purple line	Erect	White	Cleft	Light Green	Light Green	Erect	Light Gold	Moderately Strong	Erect	Intermediate	Light	Just Exserted	Straight	Short and Fully Awn	Straw	Straw	White	X	Intermediate	Moderate High	Easy	Brown spot on Straw	Hair on Lemma keel	Brown	Erect	09:00:00	98	2.77	55.6667	0.833333	1.7	84.5	116	0.533333	2.5	21.5	3.8	1.5	2.53333	106	2.4	NA	NA
O.nivara 336696	O. nivara	Pubescent	Dark Green	Purple line	Droopy	White	Cleft	Light Green	0	Erect	Light Gold	Moderately Strong	Intermediate	Intermediate	Light	Just Exserted	Straight	Short and Fully Awn	Straw	Red	Purple	Gold	Intermediate	Low	Easy	Brown spot on Straw	Short Hair	Light Brown	Erect	11:00:00	117	2.4	52.2	0.866667	1.93333	87.3333	87	0.4	2.83333	20	3.9	1.6	2.4375	107.333	2	78.7611	3.53333
O.nivara 336697	O. nivara	Pubescent	Dark Green	Purple	Droopy	White	Cleft	Light Green	Light Green	Open	Light Gold	Moderately Strong	Intermediate	Close	No SB	Well Exserted	Straight	Long and Fully Awn	Straw	Red	Black	Gold	Intermediate	Moderate	Easy	Brown	Short Hair	Light Brown	Erect	11:00:00	126	1.9	28.3333	1	1.63333	62.3333	64	0.366667	2.83333	13.6667	4.5	1.4	3.21429	76	3.4	85.2564	8.16667
O.nivara 336698	O. nivara	Pubescent	Green	Green	Erect	White	Cleft	Light Green	Light Green	Intermediate	Light Gold	Moderately Strong	Horizontal	Intermediate	Light	Partly exserted	Straight	Long and Fully Awn	Straw	White	White	Gold	Slow	Moderate	Easy	Gold and Gold Furrows on straw background	Short Hair	Light Brown	Erect	11:00:00	158	1.9	32.3333	0.9	1.23333	57.6667	99	0.533333	2.66667	17	4.1	1.3	3.15385	74.6667	2.4	88.4615	7.03333
O.nivara 336699	O. nivara	Pubescent	Green	Green	Horizontal	White	Cleft	Light Green	Light Green	Intermediate	Light Gold	Strong	Horizontal	Open	Light	Well Exserted	Straight	Long and Fully Awn	Straw	White	White	R	Intermediate	Moderate	Easy	Brown spot on Straw	Short Hair	X	Erect	11:00:00	96	1.6	30.1667	0.933333	1.3	77.4	83	0.466667	3.16667	16.9333	4.2	1.2	3.5	94.3333	2.8	85.7143	8.7
O.nivara 336700	O. nivara	Pubescent	Purple Tips	Green	Erect	White	Cleft	Light Green	0	Intermediate	Light Gold	Moderately Strong	Intermediate	Intermediate	Light	Just Exserted	Straight	Short and Fully Awn	Straw	Red	Purple	Gold	Intermediate	Low	Easy	Brown	Short Hair	Red	Erect	09:30:00	117	2.3	45.5	0.933333	1.96667	94.6667	84.6667	0.766667	2.33333	20.3333	4.5	1.6	2.8125	115	2	68.8119	3.93333
O.nivara 336705	O. nivara	Pubescent	Green	Green	Erect	White	Cleft	Light Green	Light Green	Erect	Light Gold	Moderately Strong	Horizontal	Close	Light	Just Exserted	Straight	Long and Fully Awn	Straw	White	White	Gold	Intermediate	Moderate	Easy	Brown spot on Straw	Hair on Lemma keel	X	Erect	11:00:00	126	1.8	46.3333	0.933333	1.93333	68.6667	85.6667	0.6	2.66667	21.3333	4.3	1.4	3.07143	90	2.4	78	8.16667
O.nivara 336706	O. nivara	Glabrous	Green	Green	Droopy	White	Cleft	Light Green	Light Green	Intermediate	Light Gold	Strong	Intermediate	Open	Light	Well Exserted	Straight	Awnless	Awnless	White	White	X	Intermediate	Moderate	Easy	Gold and Gold Furrows on straw background	Glabrous	Red	Erect	11:00:00	87	2.441	39.8333	1.4	1.16667	98.9667	32	0.566667	2.2	29.7	4.2	1.5	2.8	128.667	2.4	NA	NA
O.nivara 336713	O. nivara	Pubescent	Dark Green	Green	Erect	White	Cleft	Light Green	Light Green	Intermediate	Light Gold	Strong	Intermediate	Intermediate	Light	Just Exserted	Straight	Long and Fully Awn	Straw	Straw	White	Gold	Slow	Moderate	Easy	Brown spot on Straw	Short Hair	Light Brown	Erect	10:00:00	126	1.6	45.3333	1.03333	1.73333	64.6667	67.6667	0.566667	3.33333	18	3.1	1.5	2.06667	82.6667	2.6	83.8095	7.7
O.nivara 336715	O. nivara	Pubescent	Dark Green	Green	Erect	White	Cleft	Light Green	Light Green	Erect	Light Gold	Moderately Strong	Intermediate	Intermediate	Light	Partly exserted	Straight	Short and Fully Awn	Straw	White	White	Gold	Slow	Moderate	Easy	Brown spot on Straw	Short Hair	Light Brown	Erect	10:00:00	127	0.9	30	1.03333	1.5	50.8667	78	0.433333	2.16667	14.4667	3.1	1.3	2.38462	65.3333	2.8	85.1852	4.6
O.nivara 336716	O. nivara	Glabrous	Green	Green	Erect	White	Cleft	Light Green	Light Green	Open	Light Gold	Strong	Erect	Open	No SB	Just Exserted	Straight	Long and Fully Awn	Straw	White	White	X	Intermediate	Moderate	Easy	Brown spot on Straw	Hairs on Upper Portion	Red	Erect	10:00:00	101	1.767	25.3333	0.9	0.966667	57	229.333	0.4	2	13.3333	3.9	1.5	2.6	70.3333	2.4	NA	NA
O.nivara 336724	O. nivara	Pubescent	Purple Margins	Green	Droopy	White	Cleft	Light Green	Light Green	Open	Purple lines	Moderately Strong	Horizontal	Open	Light	Well Exserted	Droopy	Long and Fully Awn	Red	Red	Black	Gold	Intermediate	Moderate	Easy	Brown spot on Straw	Short Hair	Light Brown	Spreading	11:00:00	122	1.8	53	1.03333	2.5	76.3333	138.333	0.433333	2.83333	23.3333	3.1	1.2	2.58333	99.6667	3	73.6842	6.03333
O.nivara 336726	O. nivara	Pubescent	Green	Purple	Erect	Purple	Cleft	Light Green	Light Green	Erect	Green	Moderately Strong	Intermediate	Intermediate	Light	Partly exserted	Straight	Long and Fully Awn	Red	White	White	Gold	Intermediate	Moderate	Easy	Brown spot on Straw	Short Hair	X	Erect	11:00:00	157	1.4	43.5	1.06667	2.2	70.1667	100.333	0.566667	2.83333	16.1667	3.1	1.5	2.06667	86.3333	2.8	90.9639	6.83333
O.nivara 330628	O. nivara	Pubescent	Dark Green	Green	Erect	White	Cleft	Light Green	Light Green	Intermediate	Light Gold	Moderately Strong	Intermediate	Close	Light	Partly exserted	Straight	Long and Fully Awn	Straw	White	White	Gold	Intermediate	Moderate	Easy	Brown spot on Straw	Short Hair	Light Brown	Erect	11:00:00	157	1.3	33.6667	0.8	1.53333	61.1667	56	0.533333	2.66667	15.1667	3.1	1.3	2.38462	76.3333	2.4	92.5	7
O.nivara 330629	O. nivara	Pubescent	Purple Tips	Green	Erect	White	Cleft	Light Green	Light Green	Erect	Light Gold	Moderately Strong	Intermediate	Open	Light	Partly exserted	Straight	Short and Fully Awn	Straw	White	White	Gold	Intermediate	Moderate	Easy	Brown spot on Straw	Short Hair	Light Brown	Erect	11:00:00	154	1.6	37.6667	1.13333	1.6	47.1667	57.3333	0.466667	2.16667	17.8333	4.5	1.6	2.8125	65	1.8	90.0901	6.6
O.nivara 330630	O. nivara	Pubescent	Dark Green	Green	Erect	White	Cleft	Light Green	Light Green	Erect	Light Gold	Moderately Strong	Intermediate	Intermediate	Light	Partly exserted	Straight	Long and Fully Awn	Straw	White	White	Gold	Intermediate	High	Easy	Brown spot on Straw	Short Hair	X	Erect	09:30:00	158	1.4	35.6667	0.966667	1.16667	58.3333	77.3333	0.533333	2.5	16	3.1	1.5	2.06667	74.3333	2.4	72.5806	5.76667
O.nivara 330631	O. nivara	Pubescent	Green	Green	Erect	White	Cleft	Light Green	Light Green	Erect	Light Gold	Moderately Strong	Intermediate	Intermediate	Light	Partly exserted	Straight	Long and Fully Awn	Straw	White	White	Gold	Intermediate	Moderate	Easy	Brown spot on Straw	Short Hair	Light Brown	Erect	11:00:00	117	1.4	35.3333	1	1.23333	65.3333	59.6667	0.566667	3	18.3333	3.9	1.2	3.25	83.6667	2.4	39.7059	6.23333
O.nivara 330639	O. nivara	Pubescent	Dark Green	Purple	Erect	White	Cleft	Light Green	Light Green	Intermediate	Light Gold	Moderately Strong	Intermediate	Intermediate	Light	Partly exserted	Straight	Long and Fully Awn	Straw	White	White	Gold	Intermediate	Moderate	Easy	Brown spot on Straw	Short Hair	Light Brown	Erect	11:00:00	114	1.3	32.2333	0.9	1.86667	73.1667	79	0.533333	3.16667	20.8333	3.6	1.4	2.57143	94	2.8	71.4286	9
O.nivara 330641	O. nivara	Pubescent	Dark Green	Light Purple	Droopy	White	Cleft	Light Green	Light Green	Open	Light Gold	Moderately Strong	Intermediate	Close	Light	Just Exserted	Straight	Long and Fully Awn	Straw	Red	Black	Gold	Intermediate	Moderate	Easy	Brown spot on Straw	Short Hair	Light Brown	Erect	10:00:00	142	1.4	42.5	1.06667	2	90.8333	91.6667	0.533333	2.16667	17.5	3.1	1.5	2.06667	108.333	2.6	74.4186	8.83333
O.nivara 330642	O. nivara	Pubescent	Dark Green	Green	Erect	White	Cleft	Light Green	Light Green	Erect	Light Gold	Moderately Strong	Intermediate	Close	Light	Partly exserted	Straight	Long and Fully Awn	Straw	White	White	Gold	Intermediate	Moderate	Easy	Brown spot on Straw	Short Hair	Light Brown	Erect	11:00:00	117	1.3	36.3333	1.13333	1.8	64.8333	62	0.6	2	16.8333	3.9	1.3	3	81.6667	2.2	68.9655	6.03333
O.nivara 330643	O. nivara	Pubescent	Dark Green	Green	Erect	White	Cleft	Light Green	Light Green	Intermediate	Light Gold	Strong	Intermediate	Close	Light	Just Exserted	Straight	Long and Fully Awn	Red	Red	Black	Gold	Intermediate	Moderate	Easy	Brown spot on Straw	Short Hair	Light Brown	Erect	09:30:00	117	1.3	42.3333	0.933333	1.66667	61.5	79.3333	0.433333	2.83333	18.5	4.3	1.4	3.07143	80	2.8	72.1429	8.23333
O.nivara 330644	O. nivara	Pubescent	Dark Green	Purple	Droopy	White	Cleft	Light Green	Light Green	Erect	Purple lines	Strong	Erect	Intermediate	Light	Well Exserted	Straight	Short and Fully Awn	Purple	Purple	Black	Purple	Intermediate	Low	Easy	Brown spot on Straw	Short Hair	Light Brown	Erect	11:00:00	94	2.7	47.1333	0.966667	1.4	82.3	56.3333	0.733333	2.66667	23.0333	4.7	1.6	2.9375	105.333	2.8	84.6715	3.46667
O.nivara 330645	O. nivara	Glabrous	NA	NA	NA	NA	NA	Light Green	Light Green	NA	NA	NA	Erect	NA	No SB	NA	Straight	Short and Fully Awn	NA	NA	NA	NA	Intermediate	NA	Easy	Brown spot on Straw	Short Hair	Light Brown	Erect	10:00:00	NA	NA	NA	NA	NA	NA	NA	NA	2	NA	NA	0	NA	NA	NA	NA	NA
O.nivara 330646	O. nivara	Pubescent	Purple Tips	Green	Erect	White	Cleft	Light Green	Light Green	Erect	Light Gold	Strong	Erect	Close	Light	Partly exserted	Straight	Short and Fully Awn	Straw	White	White	Gold	Slow	Moderate	Easy	Brown spot on Straw	Short Hair	Light Brown	Erect	11:00:00	116	1.2	41.5	1.03333	1.66667	63.8333	83.3333	0.533333	2.5	15.8333	3.9	1.3	3	79.6667	2.2	81.0811	4.66667
O.nivara 330647	O. nivara	Pubescent	Dark Green	Green	Droopy	White	Cleft	Light Green	Light Green	Intermediate	Light Gold	Moderately Strong	Intermediate	Close	Light	Partly exserted	Straight	Long and Fully Awn	Straw	White	LP	Gold	Intermediate	Moderate	Easy	Brown spot on Straw	Short Hair	Light Brown	Erect	08:30:00	116	1.2	53.6667	1.06667	1.46667	55.8333	83	0.566667	3	19.5	4.3	1.4	3.07143	75.3333	3	86.9565	7.43333
O.nivara 330648	O. nivara	Pubescent	Green	Green	Erect	White	Cleft	Light Green	Light Green	Intermediate	Light Gold	Strong	Erect	Close	Light	Partly exserted	Straight	Long and Fully Awn	Straw	White	White	Gold	Intermediate	Moderate	Easy	Brown spot on Straw	Short Hair	X	Erect	09:30:00	117	1.2	45.3333	1	1.8	55.8333	59.3333	0.566667	2	17.5	3.1	1.3	2.38462	73.3333	2.6	81.8182	6.03333
O.nivara 330649	O. nivara	Pubescent	Purple Tips	Green	Erect	White	Cleft	Light Green	0	Erect	Light Gold	Moderately Strong	Intermediate	Intermediate	Light	Just Exserted	Straight	Short and Fully Awn	Straw	Red	Purple	Gold	Intermediate	Moderate	Easy	Brown spot on Straw	Short Hair	Light Brown	Erect	10:00:00	118	2.2	46	1	2.13333	80.8333	78.3333	0.5	2.33333	20.1667	3.9	1.6	2.4375	101	2.2	52.649	2.7
O.nivara 330650	O. nivara	Pubescent	Purple Tips	Purple	Erect	White	Cleft	Light Green	Light Green	Open	Light Gold	Strong	Intermediate	Close	No SB	Partly exserted	Straight	Long and Fully Awn	NA	Red	Black	Gold	Intermediate	Moderate	Easy	Brown	Short Hair	Light Brown	Erect	10:00:00	158	1.8	33	0.9	1.73333	57.4333	71.3333	0.566667	3.16667	12.2333	4.3	1.4	3.07143	69.6667	2.8	73.1092	5.16667
O.nivara 330651	O. nivara	Pubescent	Dark Green	Green	Erect	White	Cleft	Light Green	Light Green	Intermediate	Light Gold	Strong	Intermediate	Close	Light	Partly exserted	Straight	Long and Fully Awn	Straw	White	Black	Gold	Fast	Moderate	Easy	Brown spot on Straw	Short Hair	Light Brown	Erect	10:00:00	117	1.1	35.5	0.9	1.83333	57.3333	58	0.566667	2.83333	16.6667	3.9	1.4	2.78571	74	2.4	30.597	6.66667
O.nivara 330654	O. nivara	Pubescent	Dark Green	Purple	Droopy	Purple	Cleft	Light Green	Light Green	Spreading	Purple lines	Strong	Horizontal	Open	No SB	Well Exserted	Straight	Long and Fully Awn	Red	Red	Black	Gold	Intermediate	Moderate	Easy	Brown	Short Hair	Brown	Spreading	11:00:00	112	1.7	15.8667	0.633333	0.533333	50.1667	132	0.333333	1.83333	13.1667	3.1	1.4	2.21429	63.3333	2.6	84.965	7.33333
O.nivara 330657	O. nivara	Pubescent	Purple Tips	Purple	Droopy	Purple	Cleft	Light Green	Light Green	Spreading	Light Gold	Moderately Strong	Horizontal	Open	No SB	Well Exserted	Straight	Long and Fully Awn	Red	Red	Black	Gold	Intermediate	Moderate High	Easy	Brown spot on Straw	Short Hair	Red	Spreading	11:00:00	112	1.8	21.5333	0.633333	0.566667	39.8667	130	0.4	3	12.4667	3.1	1.3	2.38462	52.3333	2.6	60.1156	6.16667
O.nivara 330617	O. nivara	Pubescent	Purple Tips	Purple	Horizontal	Purple	Cleft	Light Green	Purple	Spreading	Purple lines	Moderately Strong	Horizontal	Open	No SB	Just Exserted	Straight	Long and Fully Awn	Red	Red	Black	Gold	Intermediate	High	Easy	Brown	Short Hair	Brown	Spreading	10:00:00	119	1.6	16.7	0.566667	0.7	42.1667	124	0.433333	2.33333	11.1667	3.9	1.4	2.78571	53.3333	2.4	93.75	7.1
O.nivara 330621	O. nivara	Pubescent	Dark Green	Light Purple	Horizontal	White	Cleft	Light Green	Light Green	Spreading	Purple lines	Moderately Strong	Horizontal	Open	No SB	Just Exserted	Straight	Short and Fully Awn	Red	Red	Black	Gold	Intermediate	High	Easy	Brown	NA	Brown	Spreading	11:00:00	123	1.8	22.2	0.7	0.9	42.8333	163	0.3	2.66667	12.5	4.3	1.3	3.30769	55.3333	2.8	76.1905	6.5
NKSWR001	O. nivara	Pubescent	Green	Light Purple	Erect	White	Cleft	Light Green	Light Green	Spreading	Light Gold	Moderately Strong	Intermediate	Open	No SB	Just Exserted	Straight	Long and Fully Awn	Straw	White	Black	Gold	Intermediate	High	Easy	Brown	Short Hair	Brown	Spreading	09:30:00	107	1.8	25.6667	1	1.1	36.5	168.333	0.233333	2.5	13.5	4.3	1.6	2.6875	50	2	86.1244	7
NKSWR002	O. sativa f. spontanea	Pubescent	Green	Purple	Erect	White	Cleft	Light Green	Light Green	Erect	Light Gold	Strong	Erect	Intermediate	Light	Partly enclosed	Straight	Short and Partly Awn	Straw	Red	Black	Gold	Intermediate	Low	Easy	Brown	Short Hair	Brown	Erect	11:00:00	133	1.4	27.6667	1.13333	1.13333	64.5	105.333	0.666667	2.5	16.8333	3.8	1.6	2.375	81.3333	2	60	0.933333
NKSWR003	O. nivara	Pubescent	Dark Green	Green	Erect	White	Cleft	Light Green	Light Green	Erect	Light Gold	Strong	Erect	Intermediate	Light	Partly enclosed	Straight	Short and Fully Awn	Straw	White	White	Gold	Intermediate	Low	Easy	Brown	Hair on Lemma keel	Brown	Erect	10:30:00	132	1.8	35.6667	1.1	1.6	80.5	83	0.566667	2.33333	16.1667	3.1	1.4	2.21429	96.6667	2.2	87.7483	4.53333
NKSWR004	O. rufipogon	Pubescent	Green	Light Purple	Horizontal	White	Cleft	Light Green	Light Green	Open	Light Gold	Moderately Strong	Erect	Intermediate	No SB	Partly enclosed	Straight	Long and Fully Awn	Purple	Red	Black	Gold	Intermediate	Moderate High	Easy	Brown spot on Straw	Short Hair	Brown	Spreading	09:30:00	138	2.4	51	1.33333	1.36667	51.1667	86.6667	0.466667	2.33333	14.8333	4.7	1.4	3.35714	66	2.4	64	7.5
NKSWR005	O. nivara	Pubescent	Dark Green	Light Purple	Erect	White	Cleft	Light Green	Light Green	Erect	Light Gold	Strong	Intermediate	Intermediate	Light	Well exserted	Straight	Long and Fully Awn	Red	Red	Purple	Gold	Intermediate	Moderate High	Easy	Brown spot on Straw	Hair on Lemma keel	Brown	Erect	10:00:00	127	2.9	48	1.03333	1.33333	65.1667	78	0.433333	2.16667	17.8333	4.5	1.6	2.8125	83	2.6	92.7928	7.66667
NKSWR006	O. nivara	Glabrous	Green	Purple	Droopy	White	Cleft	Light Green	Light Green	Spreading	Purple lines	Intermediate	Erect	Intermediate	Light	Well exserted	Straight	Long and Fully Awn	Straw	White	Black	Gold	Intermediate	Moderate	Easy	Brown spot on Straw	Short Hair	Brown	Spreading	10:00:00	91	2.1	30.6	0.933333	2.53333	66.7333	54	0.633333	1.83333	21.6	4.6	1.6	2.875	88.3333	2.2	71.7857	9
NKSWR007	O. nivara	Pubescent	Green	Green	Erect	White	Cleft	Light Green	Light Green	Erect	Light Gold	Strong	Erect	Intermediate	Light	Partly enclosed	Straight	Short and Fully Awn	Straw	White	Black	Gold	Intermediate	Moderate	Easy	Brown	Hair on Lemma keel	Brown	Erect	11:00:00	141	1.4	32.8333	1.1	1.13333	66.9667	76.3333	0.333333	2.5	15.7	3.6	1.5	2.4	82.6667	2.4	67.0886	3.8
NKSWR008	O. nivara	Pubescent	Dark Green	Purple	Horizontal	White	Cleft	Light Green	Light Green	Spreading	Purple lines	Moderately Strong	Drope	Intermediate	No SB	Well exserted	Straight	Short and Fully Awn	Purple	Red	Black	Gold	Intermediate	Moderate	Easy	Straw	Short Hair	Brown	Spreading	09:00:00	77	2.1	31	0.9	1.1	37.4667	84	0.366667	1.66667	13.8667	4.4	1.5	2.93333	51.3333	2.2	59.4366	4.63333
NKSWR009	O. nivara	Pubescent	Purple Tips	Purple	Erect	White	Cleft	Light Green	Light Green	Spreading	Purple lines	Moderately Strong	Intermediate	Intermediate	No SB	Enclosed	Straight	Long and Fully Awn	Purple	Red	Black	Gold	Slow	Moderate	Easy	Brown	Short Hair	Brown	Spreading	09:30:00	106	2.1	33	0.966667	0.9	34.3333	117	0.433333	1.66667	12.6667	5.2	1.7	3.05882	47	1.6	72.4891	8.5
NKSWR010	O. nivara	Pubescent	Dark Green	Green	Erect	White	Cleft	Light Green	Light Green	Intermediate	Light Gold	Moderately Strong	Erect	Intermediate	Light	Partly enclosed	Straight	Long and Fully Awn	Straw	White	White	Gold	Intermediate	Low	Easy	Brown spot on Straw	Short Hair	Brown	Erect	10:00:00	131	1.8	36.3333	1.1	1.36667	67	73.6667	0.566667	2.5	17.6667	3.1	1.4	2.21429	84.6667	2.2	60.5042	5.5
NKSWR011	O. nivara	Pubescent	Green	Purple	Erect	White	Cleft	Light Green	Light Green	Intermediate	Light Gold	Moderately Strong	Intermediate	Intermediate	Light	Moderately Well Exserted	Straight	Long and Fully Awn	Red	Red	Black	Gold	Intermediate	Moderate	Easy	Brown furrows on Straw	Hair on Lemma keel	Brown	Erect	10:00:00	126	1.9	42.6667	1.06667	1.96667	71.5	81	0.533333	2.16667	16.1667	4.3	1.5	2.86667	87.6667	2	78.903	6.9
NKSWR012	O. sativa f. spontanea	Pubescent	Dark Green	Green	Erect	White	Cleft	Light Green	Light Green	Intermediate	Light Gold	Strong	Intermediate	Intermediate	Light	Just Exserted	Straight	Short and Partly Awn	Straw	White	White	Gold	Intermediate	Low	Easy	Brown	Hair on Lemma keel	Brown	Erect	10:00:00	131	2	34.6667	1.26667	1.26667	87.6667	71.6667	0.533333	2.83333	20.3333	3.7	1.5	2.46667	108	2.6	89.4309	6.5
NKSWR013	O. nivara	Pubescent	Dark Green	Purple	Erect	White	Cleft	Light Green	Light Green	Intermediate	Light Gold	Moderately Strong	Intermediate	Intermediate	Light	Moderately Well Exserted	Straight	Long and Fully Awn	Red	Red	Black	Gold	Intermediate	Moderate High	Easy	Brown	Short Hair	Brown	Erect	10:00:00	126	2.1	43.8333	1.1	1.76667	68.3333	95.3333	0.533333	3.16667	17	4.3	1.5	2.86667	85.3333	2.4	89.5349	7.53333
NKSWR014	O. nivara	Pubescent	Dark Green	Green	Erect	White	Cleft	Light Green	Light Green	Erect	Light Gold	Moderately Strong	Horizontal	Open	Light	Just Exserted	Straight	Long and Fully Awn	Red	Red	Black	Gold	Intermediate	Moderate	Easy	Brown spot on Straw	Short Hair	Brown	Erect	10:30:00	127	2.1	36	1.3	1.86667	62.5	77.6667	0.433333	2.33333	17.1667	4.3	1.6	2.6875	79.6667	2.6	82.0896	6.73333
NKSWR015	O. nivara	Pubescent	Green	Purple	Erect	White	Cleft	Light Green	Light Green	Erect	Light Gold	Moderately Strong	Intermediate	Intermediate	Light	Moderately Well Exserted	Straight	Long and Fully Awn	Red	Red	Black	Gold	Intermediate	Moderate	Easy	Brown	Short Hair	Brown	Erect	10:00:00	127	2.1	36.3333	1.03333	1.4	65	102.667	0.5	2.66667	16.3333	4.3	1.5	2.86667	81.3333	2	85.3659	8.1
NKSWR016	O. nivara	Pubescent	Green	Purple	Erect	White	Cleft	Light Green	Light Green	Erect	Light Gold	Moderately Strong	Erect	Close	No SB	Just Exserted	Straight	Long and Fully Awn	Straw	White	Black	Gold	Intermediate	Moderate	Easy	Brown spot on Straw	Short Hair	Brown	Erect	11:00:00	131	2.2	29	0.933333	1.16667	63.5	126	0.533333	2.5	15.5	4.3	1.5	2.86667	79	1.8	92.228	7.8
NKSWR017	O. sativa f. spontanea	Pubescent	Green	Light Purple	Erect	White	Cleft	Light Green	0	Erect	Light Gold	Moderately Strong	Erect	Intermediate	Clustering	Partly enclosed	Straight	Short and Partly Awn	Red	Red	Black	Gold	Intermediate	Moderate	Easy	Brown spot on Straw	Hair on Lemma keel	Brown	Erect	10:00:00	130	1.5	38.3333	1	1.16667	63.1667	66	0.7	3	21.8333	3.9	1.6	2.4375	85	2.6	82.9016	2.66667
NKSWR018	O. nivara	Pubescent	Green	Purple	Horizontal	White	Cleft	Light Green	Light Green	Spreading	Purple lines	Moderately Strong	Horizontal	Intermediate	No SB	Well exserted	Straight	Long and Fully Awn	Purple	Red	Black	Gold	Intermediate	Moderate	Easy	Brown spot on Straw	Short Hair	Light Brown	Erect	09:00:00	99	2.2	41.2	0.9	1.63333	45	94	0.433333	2.33333	16	4.4	1.5	2.93333	61	2.4	80.8594	5.83333
NKSWR019	O. nivara	Pubescent	Dark Green	Purple	Horizontal	White	Cleft	Light Green	Light Green	Spreading	Purple lines	Moderately Strong	Horizontal	Intermediate	No SB	Well exserted	Straight	Short and Fully Awn	Purple	Red	Black	Gold	Intermediate	Moderate	Easy	Brown spot on Straw	Short Hair	Brown	Spreading	10:00:00	99	2.5	43.9333	0.866667	1.16667	44.6667	100.333	0.433333	2.16667	11.6667	4.5	1.6	2.8125	56.3333	2	66.3158	5.83333
NKSWR020	O. nivara	Pubescent	Green	Purple	Droopy	White	Cleft	Light Green	Light Green	Erect	Light Gold	Strong	Intermediate	Open	Light	Just Exserted	Droopy	Awnless	Awnless	Red	Black	Gold	Slow	Very Low	Easy	Brown spot on Straw	Short Hair	Brown	Erect	11:00:00	116	1.7	44.3333	1.1	1.93333	82.6667	42	0.533333	2.66667	22	4.8	1.8	2.66667	104.667	3	74.4186	5.74869
NKSWR021	O. sativa f. spontanea	Pubescent	Dark Green	Green	Droopy	White	Cleft	Light Green	Light Green	Erect	Light Gold	Moderately Strong	Intermediate	Intermediate	No SB	Partly enclosed	Straight	Short and Fully Awn	Red	Red	Black	Gold	Intermediate	Moderate	Easy	Brown spot on Straw	Short Hair	Brown	Erect	10:00:00	130	1.8	21	0.966667	1.4	60.5	79	0.433333	2.5	14.5	4.6	1.5	3.06667	75	2	71.7391	5.5
NKSWR022	O. nivara	Pubescent	Green	Purple	Droopy	White	Cleft	Light Green	Light Green	Spreading	Purple lines	Moderately Strong	Horizontal	Open	Light	Just Exserted	Straight	Long and Fully Awn	Purple	Red	Black	Gold	Intermediate	Moderate	Easy	Brown spot on Straw	Short Hair	Brown	Spreading	09:30:00	98	2.6	38.5	0.833333	1.2	41.5	100	0.366667	2.66667	13.5	4.5	1.4	3.21429	55	2	79.6875	6.5
NKSWR023	O. nivara	Pubescent	Dark Green	Purple	Erect	White	Cleft	Light Green	Light Green	Spreading	Green	Moderately Strong	Horizontal	Intermediate	Light	Well exserted	Straight	Long and Fully Awn	Purple	Red	Black	Gold	Intermediate	Moderate	Easy	Brown spot on Straw	Short Hair	Brown	Spreading	09:00:00	98	2.5	42.9333	1.13333	1.36667	57.5	111.333	0.533333	3	13.8333	4.6	1.3	3.53846	71.3333	2.2	76.0204	6.5
NKSWR024	O. nivara	Pubescent	Dark Green	Purple	Droopy	White	Cleft	Light Green	Light Green	Spreading	Green	Moderately Strong	Horizontal	Intermediate	Light	Well exserted	Straight	Long and Fully Awn	Purple	Red	Black	Gold	Intermediate	Moderate	Easy	Brown spot on Straw	Short Hair	Light Brown	Spreading	09:30:00	99	2.4	37.7667	0.733333	0.866667	48	97.6667	0.566667	3	14	4.5	1.4	3.21429	62	2	64.4144	7.66667
NKSWR025	O. nivara	Pubescent	Dark Green	Purple	Erect	White	Cleft	Light Green	Light Green	Erect	Light Gold	Moderately Strong	Erect	Close	Light	Moderately Well Exserted	Straight	Long and Fully Awn	Red	Red	Black	Gold	Intermediate	Moderate	Easy	Straw	Short Hair	Brown	Erect	10:00:00	126	1.9	44.3333	0.966667	1.43333	70.1667	98	0.733333	2	14.1667	3.9	1.4	2.78571	84.3333	2.2	62.6582	7.43333
NKSWR026	O. nivara	Pubescent	Dark Green	Light Purple	Erect	White	Cleft	Light Green	Light Green	Open	Light Gold	Moderately Strong	Horizontal	Open	No SB	Just Exserted	Straight	Long and Fully Awn	Purple	Red	Black	Gold	Intermediate	Moderate	Easy	Brown spot on Straw	Short Hair	Brown	Spreading	10:00:00	107	1.9	28.8333	1.06667	1.63333	44	136	0.5	2.16667	14	4.8	1.8	2.66667	58	2.4	71.1462	7.66667
NKSWR027	O. sativa f. spontanea	Pubescent	Green	Green	Erect	White	Cleft	Light Green	Light Green	Erect	Light Gold	Strong	Erect	Intermediate	Light	Partly enclosed	Straight	Short and Fully Awn	Straw	White	White	Gold	Intermediate	Low	Easy	Brown spot on Straw	Short Hair	Brown	Erect	11:00:00	133	1.7	39.5	1.1	1.66667	57.9333	56.6667	0.466667	2.33333	18.7333	3.9	1.5	2.6	76.6667	2.4	91.2	5
NKSWR028	O. sativa f. spontanea	Pubescent	Green	NA	Erect	White	Cleft	Light Green	Light Green	Intermediate	Light Gold	Strong	Erect	Intermediate	Light	Partly enclosed	Straight	Short and Fully Awn	NA	White	Black	Gold	Intermediate	Moderate	Easy	Brown spot on Straw	Short Hair	Light Brown	Erect	11:00:00	134	1.7	45	1.2	1.96667	81	88.6667	0.566667	2	20	3.9	1.3	3	101	2.2	70	5.2
NKSWR029	O. nivara	Pubescent	Green	Purple	Erect	White	Cleft	Light Green	Light Green	Open	Light Gold	Strong	Erect	Intermediate	Light	Partly enclosed	Straight	Long and Fully Awn	Red	Red	Black	Gold	Slow	Moderate High	Easy	Brown spot on Straw	Short Hair	Brown	Erect	10:00:00	126	1.8	38.6667	1.36667	1.6	61.1667	99	0.7	2.16667	15.8333	3.7	1.5	2.46667	77	2.2	91.9192	7.73333
NKSWR030	O. nivara	Pubescent	Dark Green	Light Purple	Erect	White	Cleft	Light Green	Light Green	Erect	Light Gold	Strong	Horizontal	Intermediate	Light	Moderately Well Exserted	Straight	Long and Fully Awn	Red	Red	Black	Gold	Intermediate	Moderate High	Easy	Brown	Short Hair	Brown	Erect	10:00:00	126	2	55	1.03333	2.43333	77.5	102.333	0.633333	2.83333	15.1667	4.2	1.3	3.23077	92.6667	2	88.2353	7.56667
NKSWR031	O. nivara	Pubescent	Dark Green	Light Purple	Droopy	White	Cleft	Light Green	Light Green	Erect	Light Gold	Intermediate	Horizontal	Open	No SB	Just Exserted	Straight	Long and Fully Awn	Red	Red	Black	Gold	Intermediate	Moderate High	Easy	Brown	Short Hair	Brown	Erect	11:00:00	133	2.3	45.6667	1.1	1.46667	77.5	111.333	2.43333	2.33333	15.5	4.6	1.4	3.28571	93	2	78.0488	8
NKSWR032	O. nivara	Pubescent	Green	Green	Erect	White	Cleft	Light Green	Light Green	Erect	Light Gold	Strong	Erect	Intermediate	Light	Just Exserted	Straight	Short and Fully Awn	Straw	White	White	Gold	Intermediate	Low	Easy	Brown	Short Hair	Light Brown	Erect	10:00:00	132	1.8	34.6667	0.9	1.56667	71.6667	91.6667	0.533333	2.33333	18	3.9	1.2	3.25	89.6667	2	87.1359	4.5
NKSWR033	O. nivara	Pubescent	Purple Tips	Purple	Horizontal	White	Cleft	Light Green	Light Green	Spreading	Purple lines	Moderately Strong	Horizontal	Intermediate	No SB	Well exserted	Straight	Long and Fully Awn	Purple	Red	Black	Gold	Intermediate	Moderate High	Easy	Brown spot on Straw	Short Hair	Red	Spreading	09:30:00	103	2.5	40.8333	0.966667	1.2	48.3333	136.667	0.4	2.83333	15.3333	4.6	1.6	2.875	63.6667	2.2	33.7607	6.83333
NKSWR034	O. nivara	Pubescent	Dark Green	Purple	Erect	White	Cleft	Light Green	Light Green	Intermediate	Light Gold	Moderately Strong	Horizontal	Close	Light	Moderately Well Exserted	Straight	Long and Fully Awn	Red	Red	Black	Gold	Intermediate	Moderate High	Easy	Brown	Short Hair	Brown	Erect	10:00:00	127	2.2	34.6667	1.06667	1.66667	62.6667	97.6667	0.433333	3.83333	16.6667	4.6	1.5	3.06667	79.3333	1.8	82.5279	8.2
NKSWR035	O. nivara	Pubescent	Green	Purple	Erect	White	Cleft	Light Green	Light Green	Intermediate	Light Gold	Moderately Strong	Horizontal	Intermediate	Light	Well exserted	Straight	Long and Fully Awn	Red	Red	Black	Gold	Intermediate	Moderate	Easy	Brown	Short Hair	Brown	Erect	10:00:00	126	2.1	35	1.03333	1.4	71.3333	79.6667	0.533333	2.83333	16.6667	3.1	1.4	2.21429	88	1.8	83.9357	8.1
NKSWR036	O. nivara	Pubescent	Dark Green	Light Purple	Erect	White	Cleft	Light Green	Light Green	Erect	Light Gold	Strong	Horizontal	Intermediate	Light	Well exserted	Straight	Long and Fully Awn	Red	Red	Black	Gold	Intermediate	Moderate	Easy	Brown spot on Straw	Short Hair	Brown	Erect	10:00:00	126	2.2	37.1667	1.03333	1.86667	61.9	120.333	0.433333	3.33333	16.4333	4.3	1.6	2.6875	78.3333	2.4	86.6906	7.76667
NKSWR037	O. nivara	Pubescent	Green	Purple	Erect	White	Cleft	Light Green	Light Green	Erect	Light Gold	Strong	Horizontal	Open	Light	Moderately Well Exserted	Straight	Long and Fully Awn	Red	Red	Black	Gold	Intermediate	Moderate	Easy	Brown spot on Straw	Short Hair	Variable purple	Erect	10:00:00	129	2	36.6667	1	1.86667	72	76.6667	0.433333	3.5	15.6667	3.1	1.3	2.38462	87.6667	1.8	96.4912	7.56667
NKSWR038	O. nivara	Pubescent	Dark Green	Purple	Erect	White	Cleft	Light Green	Light Green	Erect	Light Gold	Strong	Intermediate	Intermediate	Light	Just Exserted	Straight	Long and Fully Awn	Red	Red	Black	Gold	Fast	Moderate	Easy	Brown	Short Hair	Brown	Erect	10:00:00	127	2	49.3333	1.06667	2.16667	73.8333	93.6667	0.5	2.66667	15.8333	4.3	1.4	3.07143	89.6667	1.6	71.2766	7.23333
NKSWR039	O. nivara	Pubescent	Dark Green	Purple	Erect	White	Cleft	Light Green	Light Green	Erect	Light Gold	Moderately Strong	Erect	Intermediate	Light	Well exserted	Straight	Long and Fully Awn	Red	Red	Black	Gold	Intermediate	Moderate	Easy	Brown	Short Hair	Brown	Erect	10:00:00	131	1.9	37.6667	0.966667	2.16667	71.5	56	0.533333	3.83333	17.8333	4.2	1.5	2.8	89.3333	2	90.2778	7.7
NKSWR040	O. sativa f. spontanea	Pubescent	Green	Green	Erect	White	Cleft	Light Green	Light Green	Erect	Light Gold	Moderately Strong	Intermediate	Intermediate	Light	Partly enclosed	Straight	Short and Partly Awn	Straw	White	White	Gold	Intermediate	Low	Easy	Brown	Short Hair	Brown	Erect	11:00:00	141	1.4	46.3333	1.4	1.66667	71.8333	67	0.533333	2.83333	22.5	3.9	1.4	2.78571	94.3333	1.8	46.7532	2.26667
NKSWR041	O. sativa f. spontanea	Pubescent	Green	Light Purple	Erect	White	Cleft	Light Green	Light Green	Erect	Light Gold	Strong	Drope	Close	Light	Partly enclosed	Straight	Short and Partly Awn	Straw	White	Black	Gold	Intermediate	Low	Easy	Brown	Short Hair	Light Brown	Erect	11:00:00	141	1.7	36.1667	1.56667	1.63333	72.5	74.3333	0.6	2.33333	19.1667	3.6	1.6	2.25	91.6667	2	35.7143	1.26667
NKSWR042	O. sativa f. spontanea	Pubescent	Green	Green	Erect	White	Cleft	Light Green	Light Green	Erect	Light Gold	Moderately Strong	Intermediate	Intermediate	Light	Just Exserted	Straight	Short and Partly Awn	Straw	White	White	Gold	Intermediate	Low	Easy	Brown	Short Hair	Brown	Erect	10:00:00	131	1.8	38	1.3	1.6	63.3333	79.6667	0.533333	2.16667	18.6667	3.7	1.6	2.3125	82	2.2	81.6568	1.26667
NKSWR043	O. nivara	Pubescent	Dark Green	Light Purple	Droopy	White	Cleft	Light Green	Light Green	Intermediate	Light Gold	Moderately Strong	Erect	Close	Light	Just Exserted	Straight	Long and Fully Awn	Red	Red	Black	Gold	Intermediate	Low	Easy	Brown	Short Hair	Brown	Erect	10:00:00	131	2.1	31	1.56667	1.63333	64.1667	75.3333	0.433333	3.66667	15.8333	4	1.6	2.5	80	2	90.6103	6.43333
NKSWR044	O. rufipogon	Pubescent	Dark Green	Purple	Droopy	White	Cleft	Light Green	Light Green	Spreading	Light Gold	Moderately Strong	Intermediate	Intermediate	Light	Partly enclosed	Straight	Long and Fully Awn	Red	Red	Black	Gold	Intermediate	Moderate	Easy	Brown	Short Hair	Brown	Spreading	10:00:00	120	2.3	27.3333	0.733333	0.7	37.1667	132.333	0.6	2.83333	12.1667	4.5	1.4	3.21429	49.3333	2	73.3333	5
NKSWR045	O. nivara	Pubescent	Dark Green	Purple	Erect	White	Cleft	Light Green	Light Green	Erect	Light Gold	Moderately Strong	Erect	Close	No SB	Partly enclosed	Straight	Long and Fully Awn	Straw	White	Black	Gold	Intermediate	Moderate	Easy	Brown	Hair on Lemma keel	Brown	Erect	11:00:00	133	1.8	39.3333	1.86667	1.76667	52.1667	79.6667	0.333333	3.16667	16.5	3.9	1.5	2.6	68.6667	1.8	83.3333	8.73333
NKSWR046	O. nivara	Glabrous	Dark Green	Light Purple	X	White	Cleft	Light Green	Light Green	Erect	Green	Strong	Erect	Intermediate	No SB	Just Exserted	Straight	Long and Fully Awn	Red	Red	Black	X	Intermediate	Moderate High	Easy	Brown	Hairs on Upper Portion	Light Brown	Erect	10:03:00	120	2.02	49.6667	0.7	1.4	89.1667	131	0.466667	2.5	18	4	1.5	2.66667	107.167	2.4	NA	NA
NKSWR047	O. nivara	Pubescent	Dark Green	Purple	Erect	White	Cleft	Light Green	Light Green	Erect	Light Gold	Strong	Intermediate	Intermediate	No SB	Partly enclosed	Straight	Long and Fully Awn	Red	Red	Black	Gold	Intermediate	Moderate	Easy	Brown	Short Hair	Brown	Erect	10:00:00	133	1.1	33.6667	1.6	1.73333	50.1667	58	0.366667	2.66667	16.8333	3.9	1.5	2.6	67	1.8	68.75	8.1
NKSWR048	O. nivara	Pubescent	Green	Purple	Droopy	White	Cleft	Light Green	Purple	Open	Purple lines	Strong	Erect	Close	Light	Partly enclosed	Straight	Awnless	Awnless	Red	Black	Gold	Slow	Low	Easy	Brown spot on Straw	Short Hair	Light Brown	Erect	11:00:00	141	2.5	35.8333	1.23333	1.8	81.5	21.3333	0.8	2.16667	23.5	4.5	1.5	3	105	3	69.0141	5.74869
NKSWR049	O. nivara	Pubescent	Dark Green	Purple	Erect	White	Cleft	Light Green	Light Green	Intermediate	Light Gold	Moderately Strong	Intermediate	Intermediate	Light	Moderately Well Exserted	Straight	Long and Fully Awn	Red	Red	Black	Gold	Intermediate	Moderate	Easy	Brown spot on Straw	Short Hair	Brown	Erect	10:00:00	131	2	40.3333	1.06667	1.8	65.6667	53	0.566667	3	18.3333	4.2	1.5	2.8	84	2	92.1875	7.63333
NKSWR050	O. nivara	Pubescent	Dark Green	Purple	Erect	White	Cleft	Light Green	Light Green	Erect	Light Gold	Strong	Intermediate	Close	Light	Just Exserted	Straight	Long and Fully Awn	Red	Red	Black	Gold	Intermediate	Low	Easy	Brown	Short Hair	Brown	Erect	10:00:00	138	2.2	48.3333	1.06667	1.93333	62.3333	70.3333	0.633333	2.33333	18	3.1	1.5	2.06667	80.3333	2.2	87.3096	8.56667
NKSWR051	O. sativa f. spontanea	Pubescent	Green	Light Purple	Erect	White	Cleft	Light Green	Light Green	Erect	Light Gold	Moderately Strong	Erect	Close	Light	Partly enclosed	Straight	Awnless	Awnless	Red	Purple	Gold	Intermediate	Low	Easy	Brown	Short Hair	Brown	Erect	10:00:00	128	2.4	38.8333	1.86667	1.63333	63.5	37	0.733333	2.83333	24.1667	2.9	1.6	1.8125	87.6667	2.2	72.043	5.74869
NKSWR052	O. nivara	Pubescent	Green	Light Purple	Erect	White	Cleft	Light Green	Light Green	Erect	Light Gold	Moderately Strong	Intermediate	Intermediate	Light	Well exserted	Straight	Long and Fully Awn	Red	Red	Black	Gold	Intermediate	Low	Easy	Brown	Short Hair	Red	Erect	10:00:00	124	2.2	54	1.1	1.93333	80.3333	112.667	0.566667	3	20	4.3	1.4	3.07143	100.333	2	90.184	9.5
NKSWR053	O. rufipogon	Pubescent	Green	Purple	Erect	White	Cleft	Purple	Purple	Intermediate	Light Gold	Strong	Erect	Intermediate	Light	Well exserted	Droopy	Long and Fully Awn	Red	Red	Black	Gold	Slow	Low	Easy	Brown spot on Straw	Short Hair	Light Brown	Erect	11:00:00	136	1.6	34.6667	1.06667	1.53333	128.5	29.6667	0.9	2.16667	23.8333	3.1	1.4	2.21429	152.333	3.6	66.6667	2.66667
NKSWR054	O. nivara	Pubescent	Dark Green	Light Purple	Erect	White	Cleft	Light Green	Light Green	Erect	Light Gold	Strong	Intermediate	Close	No SB	Moderately Well Exserted	Straight	Long and Fully Awn	Red	Red	Black	Gold	Intermediate	Moderate	Easy	Brown	Short Hair	Brown	Erect	10:00:00	128	1.9	44.3333	1.43333	2.43333	94.5	36.6667	0.666667	2.66667	19.5	3.9	1.7	2.29412	114	2	70.1863	6.83333
NKSWR055	O. sativa f. spontanea	Pubescent	Dark Green	Purple line	Erect	White	Cleft	Light Green	Light Green	Erect	Light Gold	Moderately Strong	Intermediate	Close	No SB	Moderately Well Exserted	Straight	Short and Fully Awn	Red	Red	Black	Gold	Intermediate	Moderate	Easy	Brown spot on Straw	Short Hair	Brown	Erect	10:00:00	126	2.1	41.6667	1.1	1.86667	65.0667	52.3333	0.333333	2.33333	16.6	4.4	1.4	3.14286	81.6667	2	67.4157	7.66667
NKSWR056	O. nivara	Pubescent	Dark Green	Light Purple	Erect	White	Cleft	Light Green	Light Green	Intermediate	Light Gold	Strong	Erect	Close	Light	Moderately Well Exserted	Straight	Short and Partly Awn	Red	Red	Black	Gold	Intermediate	Moderate High	Easy	Brown	Short Hair	Brown	Erect	10:00:00	112	2.1	40	1.06667	1.66667	56.8333	63.3333	0.566667	2.66667	16.8333	4.3	1.6	2.6875	73.6667	2.2	80.4878	7.5
NKSWR057	O. sativa f. spontanea	Pubescent	Dark Green	Purple	Erect	White	Cleft	Light Green	Light Green	Erect	Light Gold	Strong	Erect	Intermediate	Light	Partly enclosed	Straight	Awnless	Awnless	Purple	Black	Gold	Intermediate	Low	Lo	Brown	Hair on Lemma keel	Brown	Erect	09:30:00	107	2.5	58.5	1.1	2.36667	92.8333	28.6667	0.733333	3	26.5	3.9	1.6	2.4375	119.333	2.2	56.7114	5.74869
NKSWR058	O. nivara	Pubescent	Purple Tips	Light Purple	Erect	White	Cleft	Light Green	Light Green	Erect	Light Gold	Strong	Erect	Intermediate	Light	Partly enclosed	Straight	Short and Fully Awn	Straw	White	White	Gold	Intermediate	Low	Easy	Brown	Short Hair	Brown	Erect	11:00:00	134	1.8	44.6667	1.03333	1.5	63.3333	40.3333	0.5	3	16	3.9	1.5	2.6	79.3333	2.2	82.5545	3.5
NKSWR059	O. nivara	Pubescent	Dark Green	Purple	Droopy	White	Cleft	Light Green	Light Green	Intermediate	Light Gold	Strong	Horizontal	Intermediate	Light	Partly enclosed	Straight	Long and Fully Awn	Red	Red	Black	Gold	Intermediate	Low	Easy	Brown	Short Hair	Light Brown	Erect	10:00:00	133	1.6	32	0.966667	1.2	62.6667	62.3333	0.366667	2.83333	16.6667	4.1	1.4	2.92857	79.3333	2.2	69.2771	5.56667
NKSWR060	O. nivara	Pubescent	Green	Green	Erect	White	Cleft	Light Green	Light Green	Intermediate	Light Gold	Strong	Erect	Intermediate	Light	Partly enclosed	Straight	Short and Partly Awn	Straw	White	Black	Gold	Intermediate	Low	Easy	Brown spot on Straw	Short Hair	Light Brown	Erect	11:00:00	141	1.9	32.6667	1.03333	1.86667	33.3333	23	0.433333	0.29	12.6667	4.1	1.4	2.92857	46	2	28.9855	2.16667
NKSWR061	O. nivara	Pubescent	Dark Green	Purple	Erect	White	Cleft	Light Green	Light Green	Intermediate	Light Gold	Strong	Erect	Intermediate	No SB	Just Exserted	Straight	Long and Fully Awn	Straw	White	Black	Gold	Intermediate	Moderate	Easy	Brown spot on Straw	Short Hair	Light Brown	Erect	11:00:00	131	2.1	25.3333	1.03333	1.33333	47.6667	58	0.433333	2.16667	15.6667	3.1	1.5	2.06667	63.3333	1.8	88.1679	4.5
NKSWR062	O. nivara	Pubescent	Dark Green	Purple	Erect	White	Cleft	Light Green	Light Green	Intermediate	Purple lines	Strong	Intermediate	Intermediate	Light	Well exserted	Straight	Long and Fully Awn	Straw	White	Black	Gold	Intermediate	Moderate	Easy	Brown spot on Straw	Short Hair	Brown	Erect	11:00:00	131	1.8	32	0.933333	1.6	57.3333	49.3333	0.4	2.33333	15.6667	4.3	1.6	2.6875	73	2	77.3913	6.16667
NKSWR063	O. nivara	Pubescent	Green	Purple	Erect	White	Cleft	Light Green	Light Green	Erect	Light Gold	Strong	Erect	Intermediate	Light	Just Exserted	Straight	Long and Fully Awn	Straw	White	Black	Gold	Intermediate	Low	Easy	Brown	Short Hair	Light Brown	Erect	11:00:00	133	1.8	33.3333	1.06667	1.26667	65.3333	56.6667	0.466667	2.5	17.3333	3.1	1.3	2.38462	82.6667	2	87.5	8.1
NKSWR064	O. nivara	Pubescent	Dark Green	Light Purple	Erect	White	Cleft	Light Green	Light Green	Erect	Light Gold	Strong	Erect	Close	Light	Moderately Well Exserted	Straight	Long and Fully Awn	Straw	White	Black	Gold	Intermediate	Moderate	Easy	Brown furrows on Straw	Short Hair	Brown	Erect	11:00:00	133	1.8	47	1	1.83333	60.5	89.3333	0.5	3	16.8333	4.5	1.6	2.8125	77.3333	2.2	82.1596	7
NKSWR065	O. sativa f. spontanea	Pubescent	Dark Green	Purple	Erect	White	Cleft	Light Green	Light Green	Erect	Light Gold	Moderately Strong	Erect	Intermediate	Light	Partly enclosed	Straight	Short and Partly Awn	Straw	White	White	Gold	Slow	Low	Easy	Brown	Short Hair	Brown	Erect	11:00:00	131	2.3	35.6667	1.43333	1.46667	83.8333	35.6667	0.666667	2.33333	21.8333	3.1	1.5	2.06667	105.667	2.4	87.2038	1.66667
NKSWR066	O. nivara	Pubescent	Purple Tips	Light Purple	Erect	White	Cleft	Light Green	Light Green	Erect	Light Gold	Moderately Strong	Erect	Intermediate	Light	Partly enclosed	Straight	Long and Fully Awn	Straw	White	White	Gold	Intermediate	Moderate	Easy	Brown spot on Straw	Short Hair	Brown	Erect	11:00:00	140	1.7	32.6667	0.933333	1.06667	59.8333	118.333	0.4	2	15.8333	4.5	1.4	3.21429	75.6667	2.2	84.8276	7.33333
NKSWR067	O. nivara	Pubescent	Purple Tips	Purple	Erect	White	Cleft	Light Green	Light Green	Intermediate	Light Gold	Strong	Intermediate	Open	Light	Well exserted	Straight	Long and Fully Awn	Red	Red	Black	Gold	Intermediate	Moderate	Easy	Straw	Short Hair	SBr	Erect	10:00:00	93	3.8	59	0.8	1.63333	76.6667	58	0.533333	2.66667	19.3333	3.1	1.6	1.9375	96	2.2	69.2607	7.5
NKSWR068	O. nivara	Pubescent	Purple Tips	Light Purple	Erect	White	Cleft	Light Green	Light Green	Erect	Light Gold	Strong	Erect	Close	Light	Partly enclosed	Straight	Long and Fully Awn	Red	Red	Black	Gold	Intermediate	Low	Easy	Brown	Short Hair	Brown	Erect	11:30:00	139	1.8	33.3333	0.966667	1.13333	51.5	93.6667	0.4	2.33333	16.5	3.1	1.5	2.06667	68	1.8	83.1683	6.83333
NKSWR069	O. nivara	Pubescent	Dark Green	Purple	Erect	White	Cleft	Light Green	Light Green	Intermediate	Light Gold	Moderately Strong	Erect	Intermediate	Light	Just Exserted	Straight	Long and Fully Awn	Straw	White	Black	Gold	Intermediate	Moderate	Easy	Brown	Short Hair	Brown	Erect	11:30:00	127	2	25.3333	0.9	1.2	49.5	108	0.433333	2.33333	14.8333	3.1	1.5	2.06667	64.3333	2	82.5	6.16667
NKSWR070	O. sativa f. spontanea	Pubescent	Dark Green	Green	Erect	White	Cleft	Light Green	Light Green	Erect	Light Gold	Strong	Intermediate	Intermediate	Light	Just Exserted	Droopy	Awnless	Awnless	White	White	Gold	Intermediate	Very Low	Easy	Brown	Short Hair	Brown	Erect	09:30:00	119	1.6	36.5	1.26667	1.7	53.1667	53	0.566667	1.66667	23.1667	3.6	1.3	2.76923	76.3333	2	84.9003	5.74869
NKSWR071	O. nivara	Glabrous	Green	Purple line	X	White	Cleft	Light Green	Light Green	Spreading	Light Gold	Strong	Erect	Intermediate	Light	Just Exserted	Straight	Long and Fully Awn	Red	Red	Black	X	Intermediate	Moderate	Easy	Black	Hair on Lemma keel	Brown	Erect	10:00:00	108	2.384	49.5	1.15	2	70.5	109.333	0.533333	2.5	18.8333	4.1	1.5	2.73333	89.3333	2.4	NA	NA
NKSWR072	O. nivara	Pubescent	Dark Green	Light Purple	Erect	White	Cleft	Light Green	Light Green	Erect	Light Gold	Moderately Strong	Erect	Intermediate	Light	Partly enclosed	Straight	Long and Fully Awn	Straw	White	Purple	Gold	Intermediate	Moderate	Easy	Brown	Short Hair	Red	Erect	11:30:00	133	1.8	31.3333	0.9	1.73333	50.1667	78.3333	0.5	2.66667	17.8333	3.1	1.5	2.06667	68	2.2	82.2394	5
NKSWR073	O. nivara	Pubescent	Dark Green	Purple	Droopy	White	Cleft	Light Green	Light Green	Intermediate	Light Gold	Moderately Strong	Intermediate	Open	Light	Just Exserted	Straight	Long and Fully Awn	Red	Red	Black	Gold	Intermediate	Low	Easy	Brown	Short Hair	Purple	Erect	10:00:00	127	2.1	35.6667	0.9	1.63333	58.8333	86	0.366667	2.83333	17.5	4.3	1.4	3.07143	76.3333	2.2	81.4706	7.66667
NKSWR074	O. nivara	Pubescent	Purple Tips	Green	Droopy	White	Cleft	Light Green	0	Intermediate	Light Gold	Moderately Strong	Horizontal	Intermediate	No SB	Just Exserted	Straight	Long and Fully Awn	Red	Red	Black	Gold	Intermediate	Moderate	Easy	Brown	Short Hair	Light Brown	Erect	09:30:00	118	1.9	25.3333	0.733333	0.833333	43.8333	105	0.4	2.83333	13.8333	3.1	1.4	2.21429	57.6667	2	76.2557	8.33333
NKSWR075	O. rufipogon	Glabrous	Green	Purple	Droopy	White	Cleft	Light Green	Light Green	Spreading	Purple	Strong	Horizontal	Open	No SB	Well exserted	Straight	Long and Fully Awn	Black	Purple	Black	X	Intermediate	High	Easy	Brown spot on Straw	Hairs on Upper Portion	Red	Spreading	10:30:00	86	1.607	34.3333	1.1	1.56667	135.667	102	0.533333	3	21.6667	3.8	0	NA	157.333	4.4	NA	NA
NKSWR076	O. rufipogon	Glabrous	Purple Tips	Purple	X	White	Cleft	Light Green	Light Green	Spreading	Purple	Moderately Strong	Horizontal	Open	No SB	Well exserted	Straight	Long and Fully Awn	Black	Purple	Black	X	Intermediate	High	Easy	Brown spot on Straw	Hair on Lemma keel	Red	Spreading	10:03:00	113	1.557	39	1	1.26667	128	127.667	0.466667	2	20.6667	3.8	1	3.8	148.667	4.4	NA	NA
NKSWR077	O. rufipogon	Pubescent	Dark Green	Purple	Droopy	White	Cleft	Light Green	Light Green	Open	Light Gold	Strong	Horizontal	Intermediate	Light	Moderately Well Exserted	Straight	Short and Partly Awn	Straw	Red	Y	Gold	Intermediate	Moderate	Easy	Brown spot on Straw	Long Hairs	Brown	Erect	11:30:00	123	1.7	19.8333	0.866667	1.2	58	95.3333	0.4	2.83333	19	3.1	1.5	2.06667	77	4	89.6067	0.466667
NKSWR078	O. sativa f. spontanea	Pubescent	Dark Green	Purple	Erect	White	Cleft	Purple	Light Green	Erect	Light Gold	Strong	Erect	Intermediate	Light	Partly enclosed	Straight	Short and Partly Awn	Straw	Red	Black	Gold	Intermediate	Low	Easy	Brown	Short Hair	Brown	Erect	11:00:00	131	2.3	37	1.06667	1.7	47.6667	40.3333	0.566667	2	20	3.1	1.6	1.9375	67.6667	2.4	84.1912	1.6
NKSWR079	O. nivara	Pubescent	Green	Green	Erect	White	Cleft	Light Green	Light Green	Erect	Light Gold	Strong	Intermediate	Open	Light	Just Exserted	Droopy	Short and Fully Awn	Straw	White	White	Gold	Intermediate	Moderate	Easy	Gold and Gold Furrows on straw background	Long Hairs	Brown	Erect	09:30:00	124	2.1	49.6667	1	2.46667	67.3333	65.3333	0.633333	2	23.3333	3.9	1.3	3	90.6667	2.6	90.5882	3
NKSWR080	O. rufipogon	Pubescent	Dark Green	Light Purple	Horizontal	White	Cleft	Light Green	Light Green	Spreading	Purple lines	Strong	Horizontal	Intermediate	Light	Well exserted	Straight	Awnless	Awnless	Red	Black	Gold	Slow	High	Easy	Brown furrows on Straw	Long Hairs	Brown	Spreading	11:30:00	133	2.4	15.6667	0.933333	1	72.1667	22.3333	0.366667	2.33333	21.1667	3.1	1.6	1.9375	93.3333	3.6	73.0769	5.74869
NKSWR081	O. nivara	Pubescent	Dark Green	Purple	Droopy	White	Cleft	Light Green	Light Green	Intermediate	Light Gold	Strong	Erect	Intermediate	Light	Just Exserted	Straight	Long and Fully Awn	Straw	White	Black	Gold	Intermediate	Moderate	Easy	Brown furrows on Straw	Long Hairs	Brown	Erect	11:00:00	141	2.1	44.3333	1.1	2.33333	44.3333	38	0.5	2.83333	14.6667	3.1	1.5	2.06667	59	1.8	81.8182	6.83333
NKSWR082	O. rufipogon	Pubescent	Purple Tips	Purple	Droopy	White	Acute	Light Green	Light Green	Spreading	Light Gold	Strong	Horizontal	Open	Light	Partly enclosed	Straight	Short and Partly Awn	Straw	Red	Black	Gold	Slow	Moderate	Easy	Brown furrows on Straw	Hairs on Upper Portion	Light Brown	Spreading	11:00:00	123	2.2	22	1	1.7	42.1667	68	0.4	2.66667	18.1667	3.1	1.6	1.9375	60.3333	4.2	51.5419	5
NKSWR083	O. nivara	Pubescent	Purple Margins	Purple	Droopy	White	Acute	Light Green	Light Green	Intermediate	Light Gold	Moderately Strong	Intermediate	Intermediate	No SB	Partly enclosed	Straight	Long and Fully Awn	Red	Red	Black	Gold	Intermediate	Moderate	Easy	Brown furrows on Straw	Short Hair	Light Brown	Spreading	10:00:00	112	2	28	0.9	1.13333	40.3333	65	0.4	3	12.6667	3.1	1.5	2.06667	53	2.2	82.0755	7.16667
NKSWR084	O. sativa f. spontanea	Pubescent	Purple Tips	Purple	Erect	Purple	Cleft	Light Green	Light Green	Intermediate	Light Gold	Moderately Strong	Erect	Intermediate	No SB	Well exserted	Straight	Short and Fully Awn	Red	Red	Black	Gold	Intermediate	Moderate	Easy	Brown furrows on Straw	Long Hairs	Red	Erect	09:30:00	112	2.2	45.3333	0.933333	1.73333	59.5	60	0.466667	2.83333	17.1667	3.8	1.5	2.53333	76.6667	2.4	80.0699	7.4
NKSWR085	O. nivara	Pubescent	Green	Green	Erect	White	Acute	Light Green	Light Green	Intermediate	Light Gold	Moderately Strong	Erect	Intermediate	Heavy	Just Exserted	Straight	Short and Fully Awn	Straw	White	White	Gold	Intermediate	Low	Easy	Brown furrows on Straw	Short Hair	Brown	Erect	10:00:00	129	1.6	49	1.36667	1.93333	84.8333	84.3333	0.466667	2.33333	22.5	3.9	1.3	3	107.333	2.6	84.2466	3
NKSWR086	O. rufipogon	Glabrous	Green	Green	X	White	Cleft	Light Green	Light Green	Intermediate	Light Gold	Strong	Erect	Open	Light	Just Exserted	Straight	Long and Partly Awned	Straw	White	White	X	Intermediate	Moderate	Easy	Brown	Hairs on Upper Portion	Brown	Erect	10:30:00	116	2.095	40.3333	1.3	1.46667	96.3333	100.667	0.633333	3	22.3333	3.7	1	3.7	118.667	3	NA	NA
NKSWR087	O. nivara	Pubescent	Dark Green	Purple	Erect	White	Cleft	Light Green	Light Green	Erect	Light Gold	Intermediate	Horizontal	Open	No SB	Well exserted	Straight	Long and Fully Awn	Straw	White	Black	Gold	Intermediate	Moderate	Easy	Brown	Short Hair	Purple	Erect	10:00:00	130	2.1	31.3333	0.833333	1.1	66.5	77.3333	0.533333	2	16.8333	3.1	1.3	2.38462	83.3333	2.2	64.5833	7.26667
NKSWR088	O. sativa f. spontanea	Pubescent	Purple Tips	Purple	Droopy	White	Cleft	Light Green	Light Green	Erect	Light Gold	Moderately Strong	Intermediate	Intermediate	Light	Partly enclosed	Straight	Short and Partly Awn	Straw	White	Black	Gold	Fast	Low	Easy	Brown	Hair on Lemma keel	Light Brown	Erect	11:30:00	132	1.6	31.3333	0.966667	1.13333	61.5	65	0.566667	2.83333	16.1667	3.9	1.4	2.78571	77.6667	2	89.0805	3.8
NKSWR089	O. nivara	Pubescent	Purple Tips	Purple	Erect	White	Cleft	Light Green	Light Green	Erect	Light Gold	Moderately Strong	Erect	Intermediate	Light	Partly enclosed	Straight	Short and Fully Awn	Straw	White	Black	Gold	Fast	Moderate	Easy	Brown	Short Hair	Brown	Erect	11:00:00	117	1.7	31.6667	0.9	0.933333	52.8333	23.6667	0.533333	2.66667	14.8333	3.1	1.6	1.9375	67.6667	2.4	23.0769	2.5
NKSWR090	O. nivara	Glabrous	Light Green	Green	Erect	White	Cleft	Light Green	Light Green	Intermediate	Light Gold	Strong	Erect	Close	No SB	Well exserted	Straight	Long and Fully Awn	Red	Red	Black	X	Intermediate	Moderate	Easy	Brown	Hairs on Upper Portion	Red	Erect	10:30:00	105	2.313	40.3333	0.766667	0.733333	71.6667	79.6667	0.533333	2.5	14	4.2	1.5	2.8	85.6667	2.4	NA	NA
NKSWR091	O. sativa f. spontanea	Pubescent	Dark Green	Light Purple	Erect	White	Cleft	Light Green	Light Green	Erect	Light Gold	Intermediate	Erect	Intermediate	Light	Just Exserted	Straight	Short and Partly Awn	Straw	Red	Black	Gold	Intermediate	Moderate	Easy	Brown furrows on Straw	Hairs on Upper Portion	Light Brown	Erect	11:30:00	141	1.3	36.6667	1	1.33333	60	65.6667	0.5	2.83333	20.6667	3.1	1.5	2.06667	80.6667	2.8	81.6667	3.83333
NKSWR092	O. nivara	Pubescent	Dark Green	Light Purple	Erect	White	Cleft	Light Green	Light Green	Intermediate	Light Gold	Intermediate	Horizontal	Intermediate	No SB	Moderately Well Exserted	Straight	Long and Fully Awn	Red	Red	Black	Gold	Intermediate	Moderate	Easy	Brown furrows on Straw	Long Hairs	Light Brown	Erect	10:00:00	131	1.8	34.6667	1	1.86667	68.6667	76.6667	0.533333	2.66667	16	3.1	1.4	2.21429	84.6667	2	84.4444	7.56667
NKSWR093	O. nivara	Glabrous	Green	Purple	Erect	White	Cleft	Light Green	Light Green	Intermediate	Light Gold	Strong	Erect	Intermediate	Heavy	Just Exserted	Straight	Short and Partly Awn	Straw	White	White	X	Intermediate	Moderate High	Easy	Gold and Gold Furrows on straw background	Hairs on Upper Portion	Brown	Erect	10:00:00	114	2.613	55.6667	1.3	1.46667	106.333	53	0.566667	3	22	4.2	1.5	2.8	128.333	2.8	NA	NA
NKSWR094	O. nivara	Pubescent	Dark Green	Green	Droopy	White	Cleft	Light Green	Light Green	Intermediate	Light Gold	Intermediate	Intermediate	Open	No SB	Just Exserted	Straight	Long and Fully Awn	Straw	White	Purple	Gold	Intermediate	Moderate	Easy	Brown	Short Hair	Brown	Erect	11:30:00	134	2.4	28.3333	0.733333	1	42.3333	63	0.4	3	15.3333	3.9	1.6	2.4375	57.6667	2	85.8407	7.36667
NKSWR095	O. nivara	Pubescent	Dark Green	Green	Erect	White	Cleft	Gr	Light Green	Intermediate	Light Gold	Moderately Strong	Erect	Intermediate	Light	Partly enclosed	Straight	Short and Fully Awn	Straw	White	White	Gold	Intermediate	Moderate	Easy	Brown furrows on Straw	Hairs on Upper Portion	Light Brown	Erect	11:30:00	134	2.1	33.6667	1.03333	1.9	51	87	0.566667	2.5	17	4	1.3	3.07692	68	2.2	80.6897	3.76667
NKSWR096	O. nivara	Pubescent	Purple Tips	Purple	Droopy	White	Cleft	Light Green	Light Green	Spreading	Light Gold	Moderately Strong	Intermediate	Close	No SB	Partly enclosed	Straight	Long and Fully Awn	Red	Red	Black	Gold	Intermediate	Moderate	Easy	Brown	Hairs on Upper Portion	Brown	Spreading	10:00:00	113	2.1	20	0.533333	0.6	26.3333	38.6667	0.266667	1.91667	11	4.1	1.3	3.15385	37.3333	2.2	95.7895	6.83333
NKSWR097	O. nivara	Pubescent	Dark Green	Green	Droopy	White	Cleft	Light Green	Light Green	Erect	Light Gold	Moderately Strong	Erect	Intermediate	Light	Partly enclosed	Straight	Short and Fully Awn	Straw	White	White	Gold	Intermediate	Moderate	Easy	Brown furrows on Straw	Hairs on Upper Portion	Brown	Erect	11:30:00	131	1.7	38.6667	1	1.66667	59.1667	61.6667	0.466667	2.66667	19.1667	4.5	1.5	3	78.3333	2.4	83.9623	2.5
NKSWR098	O. nivara	Pubescent	Dark Green	Purple	Erect	White	Cleft	Light Green	Light Green	Erect	Light Gold	Moderately Strong	Horizontal	Intermediate	No SB	Moderately Well Exserted	Straight	Long and Fully Awn	Straw	White	Black	Gold	Intermediate	Moderate	Easy	Brown	Short Hair	Brown	Erect	11:30:00	127	1.9	25.3333	1.03333	1.3	56.8333	65	0.5	2.16667	13.8333	3.8	1.3	2.92308	70.6667	2	78.0822	6.83333
NKSWR099	O. nivara	Pubescent	Purple Tips	Purple	Erect	White	Cleft	Light Green	Light Green	Spreading	Light Gold	Moderately Strong	Intermediate	Open	No SB	Partly enclosed	Straight	Long and Fully Awn	Straw	White	Black	Gold	Intermediate	Moderate High	Easy	Brown	Short Hair	Brown	Spreading	10:00:00	112	1.7	28.3333	0.966667	0.833333	48.7	96.3333	0.366667	2	13	4.05	1.4	2.89286	50	2.2	93.4466	6.33333
NKSWR100	O. nivara	Pubescent	Dark Green	Purple	Erect	White	Cleft	Light Green	Light Green	Erect	Light Gold	Moderately Strong	Erect	Intermediate	Light	Partly enclosed	Straight	Short and Partly Awn	Red	Red	Black	Gold	Intermediate	Moderate High	Easy	Brown spot on Straw	Short Hair	Brown	Erect	10:00:00	128	1.5	46	1.06667	1.13333	63.3333	75	0.633333	2	22.3333	4.03	1.42	2.83803	85.6667	2.4	86.802	5.16667
NKSWR101	O. sativa f. spontanea	Pubescent	Dark Green	Light Purple	Erect	White	Cleft	Light Green	Light Green	Erect	Light Gold	Moderately Strong	Erect	Close	Light	Just Exserted	Straight	Awnless	Awnless	Red	Black	Gold	Intermediate	Low	Low	Brown spot on Straw	Hairs on Upper Portion	Light Brown	Erect	11:00:00	129	2.1	40.3333	1.43333	1.46667	98.1667	23.3333	0.666667	2.66667	23.5	3.9	1.4	2.78571	121.667	2	72.8477	5.74869
NKSWR102	O. nivara	Pubescent	Dark Green	Purple	Erect	White	Cleft	Light Green	Light Green	Intermediate	Light Gold	Moderately Strong	Intermediate	Intermediate	Light	Partly enclosed	Straight	Short and Fully Awn	Straw	White	White	Gold	Intermediate	Moderate	Easy	Brown spot on Straw	Hairs on Upper Portion	Light Brown	Erect	11:00:00	141	1.4	42	1	2.2	64.5	81	0.466667	3.16667	17.5	3.1	1.4	2.21429	82	2.8	82.8947	3.83333
NKSWR103	O. nivara	Pubescent	Purple Tips	Purple	Droopy	White	Cleft	Light Green	Light Green	Spreading	Light Gold	Moderately Strong	Intermediate	Intermediate	No SB	Just Exserted	Straight	Long and Fully Awn	Straw	White	Black	Gold	Intermediate	Low	Easy	Brown	Short Hair	Light Brown	Spreading	10:00:00	107	2.1	33.6667	0.8	1.03333	41.5	90	0.5	2	13.5	3.97	1.48	2.68243	55	2.2	58.7248	7.5
NKSWR104	O. nivara	Pubescent	Purple Tips	Purple	Horizontal	White	Cleft	Light Green	Light Green	Spreading	Purple lines	Moderately Strong	Intermediate	Open	No SB	Partly enclosed	Straight	Short and Fully Awn	Red	Red	Black	Gold	Intermediate	Low	Easy	Brown spot on Straw	Hair on Lemma keel	Brown	Spreading	09:30:00	106	2.4	35.3333	0.766667	1.03333	34.1667	88.6667	0.366667	2.83333	14.1667	4.6	1.5	3.06667	48.3333	2	82.4945	6.5
NKSWR105	O. nivara	Pubescent	Purple Tips	Purple	Droopy	White	Cleft	Light Green	Light Green	Spreading	Purple	Moderately Strong	Intermediate	Open	No SB	Just Exserted	Straight	Long and Fully Awn	Straw	White	Black	Gold	Intermediate	Moderate	Easy	Brown spot on Straw	Hair on Lemma keel	Light Brown	Spreading	10:00:00	107	2.2	28	0.9	0.766667	39.5	84.6667	0.433333	2	12.1667	4.6	1.6	2.875	51.6667	2	82.4742	5.33333
NKSWR106	O. nivara	Pubescent	Dark Green	Purple	Droopy	White	Cleft	Light Green	Light Green	Spreading	Purple lines	Moderately Strong	Intermediate	Intermediate	No SB	Just Exserted	Straight	Long and Fully Awn	Red	Red	Black	Gold	Intermediate	Moderate	Easy	Brown spot on Straw	Hair on Lemma keel	Brown	Spreading	10:00:00	112	2	21.6667	0.733333	0.7	39.3333	102.333	0.333333	3	10.6667	4.3	1.4	3.07143	50	2	88.3838	6
NKSWR107	O. nivara	Pubescent	Dark Green	Purple	Erect	White	Cleft	Light Green	Light Green	Open	Purple lines	Moderately Strong	Horizontal	Open	No SB	Well exserted	Straight	Long and Fully Awn	Red	Red	Black	Gold	Intermediate	Moderate	Easy	Brown	Glabrous	Light Brown	Spreading	10:00:00	112	2.5	26.3333	1.03333	0.833333	49.8333	109	0.466667	2.83333	13.5	4	1.4	2.85714	63.3333	1.6	89.295	7.16667
NKSWR108	O. nivara	Pubescent	Purple Tips	Light Purple	Erect	White	Cleft	Light Green	Light Green	Intermediate	Light Gold	Moderately Strong	Intermediate	Intermediate	No SB	Just Exserted	Straight	Long and Fully Awn	Red	Red	Black	Gold	Intermediate	Moderate	Easy	Brown furrows on Straw	Glabrous	Brown	Erect	10:00:00	127	1.9	21.3667	0.766667	1.3	54.5	58.3333	0.533333	2.16667	12.5	4	1.3	3.07692	67	2	76.0504	5.3
NKSWR109	O. nivara	Pubescent	Green	Purple	Droopy	White	Cleft	Light Green	Light Green	Spreading	Light Gold	Weak	Erect	Open	No SB	Partly enclosed	Straight	Long and Fully Awn	Red	Red	Black	Gold	Intermediate	Moderate	Easy	Brown spot on Straw	Hair on Lemma keel	Light Brown	Spreading	09:30:00	111	2.1	21	0.633333	0.866667	36.6667	67.3333	0.533333	2.5	11.3333	4.1	1.3	3.15385	48	1.8	75.5556	6.5
NKSWR110	O. nivara	Glabrous	Light Green	Green	Droopy	White	Cleft	Light Green	Light Green	Erect	Light Gold	Strong	Erect	Intermediate	No SB	Just Exserted	Straight	Long and Fully Awn	Red	Red	Black	X	Intermediate	Moderate	Easy	Brown spot on Straw	Hair on Lemma keel	Brown	Erect	10:30:00	120	2.254	59.3333	1.16667	1.86667	100	73.6667	0.533333	2.5	18.6667	4	2	2	118.667	2.8	NA	NA
NKSWR111	O. sativa f. spontanea	Pubescent	Purple Tips	Purple	Erect	White	Cleft	Light Green	Light Green	Intermediate	Light Gold	Moderately Strong	Erect	Intermediate	No SB	Just Exserted	Straight	Short and Fully Awn	Red	Red	Black	Gold	Intermediate	Moderate	Easy	Brown	Glabrous	Light Brown	Erect	11:30:00	124	2.3	30.6667	0.766667	1.16667	40.1667	70	0.5	1.83333	12.8333	4.5	1.5	3	53	1.8	72.4138	5.5
NKSWR112	O. nivara	Pubescent	Dark Green	Light Purple	Erect	White	Cleft	Light Green	Light Green	Erect	Light Gold	Moderately Strong	Erect	Intermediate	Light	Partly enclosed	Straight	Long and Fully Awn	Red	Red	Purple	Gold	Intermediate	Moderate	Easy	Brown	Glabrous	Brown	Erect	11:00:00	131	1.6	28	0.733333	1.23333	62.1667	83	0.466667	2.33333	13.5	3.8	1.3	2.92308	75.6667	2.2	48.6726	5.66667
NKSWR113	O. nivara	Pubescent	Green	Light Purple	Droopy	White	Cleft	Light Green	Light Green	Intermediate	Light Gold	Strong	Intermediate	Intermediate	Light	Moderately Well Exserted	Straight	Long and Fully Awn	Red	Red	Black	Gold	Intermediate	Moderate	Easy	Brown spot on Straw	Glabrous	Light Brown	Erect	11:30:00	127	2.1	33	0.933333	1.5	63.6667	60	0.633333	2.5	16	4.5	1.5	3	79.6667	2	62.0053	8
NKSWR114	O. nivara	Pubescent	Dark Green	Light Purple	Erect	White	Cleft	Light Green	Light Green	Erect	Light Gold	Strong	Intermediate	Intermediate	No SB	Moderately Well Exserted	Straight	Long and Partly Awned	Red	Red	Black	Gold	Intermediate	Moderate	Easy	Brown	Glabrous	Light Brown	Erect	10:00:00	127	2	39.3333	0.833333	1.43333	65.5	53.3333	0.566667	3.16667	14.8333	4.3	1.6	2.6875	80.3333	2	74.2574	7.36667
NKSWR115	O. nivara	Pubescent	Purple Tips	Green	Erect	White	Cleft	Light Green	Light Green	Erect	Light Gold	Strong	Erect	Intermediate	No SB	Partly enclosed	Straight	Short and Fully Awn	Straw	Red	White	Gold	Intermediate	Moderate	Easy	Brown	Hairs on Upper Portion	Light Brown	Erect	11:00:00	141	1.6	26.3333	0.866667	1.33333	55	59	0.433333	2	14	2.8	1.4	2	69	1.8	65.2174	3.66667
NKSWR116	O. rufipogon	Pubescent	Dark Green	Purple	Droopy	White	Cleft	Light Green	Light Green	Intermediate	Light Gold	Moderately Strong	Intermediate	Intermediate	No SB	Just Exserted	Straight	Long and Fully Awn	Red	Red	Black	P	Intermediate	Moderate	Easy	Brown	Short Hair	Light Brown	Spreading	10:00:00	117	2.5	34	0.766667	1.1	53.3333	112	0.433333	2	14	4.3	1.4	3.07143	67.3333	2.4	92.6357	8
NKSWR117	O. nivara	Pubescent	Purple Tips	Green	Erect	White	Cleft	Light Green	Light Green	Erect	Light Gold	Strong	Erect	Intermediate	Light	Partly enclosed	Straight	Short and Fully Awn	Straw	Brown	White	Gold	Intermediate	Moderate	Easy	Brown	Hairs on Upper Portion	Light Brown	Erect	11:00:00	141	1.6	33.6667	1.16667	1.33333	41.6667	51	0.533333	2.16667	13.3333	3.1	1.5	2.06667	55	2.4	57.3529	3.16667
NKSWR118	O. nivara	Pubescent	Dark Green	Green	Erect	White	Cleft	Light Green	Light Green	Intermediate	Light Gold	Strong	Intermediate	Intermediate	No SB	Well exserted	Straight	Long and Fully Awn	Red	Red	Black	Gold	Intermediate	Moderate	Easy	Brown	Glabrous	Brown	Spreading	10:00:00	112	2.2	29.6667	1	0.833333	57	101	0.5	2	12.6667	4.3	1.5	2.86667	69.6667	2.4	88.2759	7.66667
NKSWR119	O. nivara	Pubescent	Dark Green	Green	Erect	White	Cleft	Light Green	Light Green	Erect	Light Gold	Strong	Erect	Intermediate	No SB	Partly enclosed	Straight	Short and Fully Awn	Straw	White	White	Gold	Intermediate	Moderate	Easy	Brown furrows on Straw	Hairs on Upper Portion	Light Brown	Erect	11:00:00	141	1.6	35	1	1.66667	61.1667	72	0.4	1.83333	11.8333	3.7	1.4	2.64286	73	2	81.8792	4.36667
NKSWR120	O. sativa f. spontanea	Pubescent	Dark Green	Light Purple	Erect	White	Cleft	Light Green	Light Green	Intermediate	Light Gold	Weak	Erect	Intermediate	Light	Partly enclosed	Straight	Awnless	Awnless	Red	Black	Gold	Intermediate	Moderate	Easy	Brown spot on Straw	Hair on Lemma keel	Light Brown	Erect	11:00:00	154	1.6	31.8333	0.833333	1.83333	53	56	0.433333	2.83333	12	4.8	1.4	3.42857	65	2	75.5556	6.03333
NKSWR121	O. nivara	Pubescent	Dark Green	Light Purple	Droopy	White	Cleft	Light Green	Light Green	Spreading	Light Gold	Moderately Strong	Intermediate	Intermediate	No SB	Partly enclosed	Straight	Long and Fully Awn	Red	Red	Black	Gold	Intermediate	Moderate	Easy	Brown spot on Straw	Hair on Lemma keel	Light Brown	Spreading	10:00:00	112	1.6	32	0.733333	1.13333	45.6667	121.667	0.433333	3.83333	12.6667	4.4	1.5	2.93333	58.3333	2	88.4454	6.5
NKSWR122	O. nivara	Pubescent	Purple Tips	Light Purple	Droopy	White	Cleft	Light Green	Light Green	Open	Purple lines	Moderately Strong	Horizontal	Close	No SB	Just Exserted	Straight	Long and Fully Awn	Red	Red	Black	Gold	Intermediate	Moderate	Easy	Brown spot on Straw	Hair on Lemma keel	Light Brown	Spreading	10:00:00	112	2.3	29.6667	0.7	0.9	53.9333	104	0.4	3	13.7333	4	1.6	2.5	67.6667	2	70.4918	7.93333
NKSWR123	O. nivara	Pubescent	Dark Green	Light Purple	Droopy	White	Cleft	Light Green	Light Green	Open	Light Gold	Weak	Intermediate	Open	No SB	Partly enclosed	Straight	Short and Fully Awn	Red	Red	Black	Gold	Intermediate	Moderate	Easy	Brown spot on Straw	Hair on Lemma keel	Brown	Erect	10:00:00	121	2.3	25.3333	0.733333	0.9	39.6667	108.667	0.4	2.66667	12	4.4	1.6	2.75	51.6667	1.8	70.4225	5
NKSWR124	O. nivara	Pubescent	Dark Green	Purple	Erect	White	Cleft	Light Green	Light Green	Intermediate	Light Gold	Strong	Intermediate	Intermediate	Light	Partly enclosed	Straight	Short and Fully Awn	Straw	White	Black	Straw(Yellow)	Intermediate	Moderate	Easy	Brown spot on Straw	Hair on Lemma keel	Light Brown	Erect	10:00:00	133	2.2	31.6667	0.966667	1.63333	48.3333	60.6667	0.466667	2.33333	12.3333	3.6	1.2	3	60.6667	1.8	72.4832	4.86667
NKSWR125	O. nivara	Pubescent	Purple Tips	Purple	Erect	White	Cleft	Light Green	Light Green	Intermediate	Light Gold	Strong	Erect	Intermediate	Light	Partly enclosed	Straight	Short and Fully Awn	Straw	RR	Black	Gold	Intermediate	Moderate	Easy	Brown spot on Straw	Hairs on Upper Portion	Light Brown	Erect	10:00:00	141	1.4	25.1667	1.06667	1.53333	42.8333	49.6667	0.466667	2.16667	12.8333	3.7	1.4	2.64286	55.6667	2.8	40	3.83333
NKSWR126	O. nivara	Pubescent	Purple Tips	Green	Erect	White	Cleft	Light Green	Light Green	Erect	Light Gold	Strong	Erect	Intermediate	Light	Partly enclosed	Straight	Short and Fully Awn	Straw	White	White	Gold	Intermediate	Moderate	Easy	Brown spot on Straw	Hairs on Upper Portion	Light Brown	Erect	11:00:00	141	1.2	29.3333	1	1.3	45.5	50.6667	0.533333	1.83333	16.5	4.8	1.4	3.42857	62	2.2	72.0339	3.66667
NKSWR127	O. nivara	Pubescent	Dark Green	Light Purple	Droopy	White	Cleft	Light Green	Light Green	Spreading	Light Gold	Weak	Erect	Open	No SB	Partly enclosed	Straight	Short and Fully Awn	Red	Red	Black	Gold	Intermediate	Moderate	Easy	Brown spot on Straw	Hair on Lemma keel	Brown	Spreading	10:00:00	112	2.1	25	0.733333	0.733333	37.1667	104	0.466667	2	12.1667	4.2	1.5	2.8	49.3333	2	74.2424	4.16667
NKSWR128	O. nivara	Pubescent	Dark Green	Light Purple	Droopy	White	Cleft	Light Green	Light Green	Spreading	Light Gold	Strong	Intermediate	Open	No SB	Partly enclosed	Straight	Long and Fully Awn	Red	Red	White	Straw(Yellow)	Intermediate	Moderate	Easy	Brown furrows on Straw	Hairs on Upper Portion	Light Brown	Erect	10:00:00	121	1.7	35.6667	0.866667	1.16667	28	135.667	0.633333	2.83333	15	3.9	1.3	3	43	1.8	56.5574	3.5
NKSWR129	O. nivara	Pubescent	Purple Tips	Light Purple	Droopy	White	Cleft	Light Green	Light Green	Intermediate	Light Gold	Weak	Erect	Intermediate	No SB	Partly enclosed	Straight	Long and Fully Awn	Red	Red	Black	Gold	Intermediate	Moderate	Easy	Brown spot on Straw	Hair on Lemma keel	Brown	Spreading	10:00:00	112	2.3	33.6667	1.03333	0.933333	45	136	0.566667	2	11.6667	4.4	1.6	2.75	56.6667	2.2	89.6851	7.1
NKSWR130	O. nivara	Pubescent	Dark Green	Light Purple	Erect	White	Cleft	Light Green	Light Green	Open	Light Gold	Weak	Intermediate	Close	No SB	Partly enclosed	Straight	Long and Fully Awn	Red	Red	Black	Gold	Intermediate	Moderate	Easy	Brown spot on Straw	Hairs on Upper Portion	Light Brown	Spreading	10:00:00	112	2.4	30.3333	0.866667	0.833333	49	100.333	0.366667	2.83333	9.33333	4.8	1.4	3.42857	58.3333	2.2	65.5172	7
NKSWR131	O. nivara	Pubescent	Purple Tips	Purple line	Droopy	White	Cleft	Light Green	Light Green	Spreading	Light Gold	Intermediate	Horizontal	Intermediate	No SB	Well exserted	Straight	Long and Fully Awn	Red	Red	Black	Gold	Intermediate	Moderate	Easy	Brown spot on Straw	Hairs on Upper Portion	Light Brown	Spreading	11:00:00	120	1.5	33	1.03333	1.26667	42.6667	116.333	0.466667	2.83333	13.3333	4.4	1.5	2.93333	56	1.8	77.551	7.16667
NKSWR132	O. nivara	Pubescent	Dark Green	Green	Erect	White	Cleft	Light Green	Light Green	Erect	Light Gold	Strong	Erect	Close	Light	Partly enclosed	Straight	Short and Fully Awn	Straw	WW	White	Gold	Intermediate	Moderate	Easy	Brown spot on Straw	Short Hair	Light Brown	Erect	11:00:00	111	1.4	43	0.966667	1.4	51.8333	60.6667	0.533333	2	13.5	3.6	1.3	2.76923	65.3333	2.4	66.6667	3.66667
NKSWR133	O. nivara	Pubescent	Dark Green	Light Purple	Droopy	White	Cleft	Light Green	Light Green	Erect	Purple	Weak	Erect	Intermediate	No SB	Partly enclosed	Straight	Long and Fully Awn	Red	Red	Black	Gold	Intermediate	Moderate	Easy	Brown spot on Straw	Short Hair	Light Brown	Erect	09:30:00	116	2.1	31.6667	0.766667	1.2	40.3333	95.6667	0.5	2	13.6667	3.9	1.3	3	54	2.2	90.4215	7.16667
NKSWR134	O. nivara	Pubescent	Purple Tips	Light Purple	Horizontal	White	Cleft	Light Green	Light Green	Open	Light Gold	Weak	Intermediate	Intermediate	No SB	Partly enclosed	Straight	Long and Fully Awn	Red	Red	Black	Gold	Intermediate	Moderate	Easy	Brown spot on Straw	Short Hair	Brown	Spreading	10:30:00	112	2.3	31.1667	1.06667	0.866667	33.8333	102.667	0.366667	2	12.5	4.5	1.3	3.46154	46.3333	2	77.8302	8.5
NKSWR135	O. nivara	Pubescent	Purple Margins	Light Purple	Erect	White	Cleft	Light Green	Light Green	Open	Purple lines	Weak	Intermediate	Intermediate	No SB	Partly enclosed	Straight	Long and Fully Awn	Red	Red	Black	Gold	Intermediate	Moderate	Easy	Brown spot on Straw	Short Hair	Brown	Spreading	10:00:00	111	2	52.5	0.833333	0.866667	49	82	0.466667	2	12	4.6	1.5	3.06667	61	2.2	76.6234	8.5
NKSWR136	O. nivara	Pubescent	Purple Tips	Green	Erect	White	Cleft	Light Green	Light Green	Erect	Light Gold	Strong	Erect	Intermediate	Light	Partly enclosed	Straight	Short and Fully Awn	Straw	White	White	Gold	Slow	Low	Easy	Gold and Gold Furrows on straw background	Short Hair	Brown	Erect	11:00:00	133	2.1	44.6667	1	1.76667	53	57.6667	0.566667	2	17.3333	3.8	1.6	2.375	70.3333	2.8	13.9241	4.16667
NKSWR137	O. rufipogon	Pubescent	Purple Tips	Purple	Erect	White	Cleft	Light Green	Light Green	Procumbent	Light Gold	Intermediate	Horizontal	Open	Light	Well exserted	Straight	Short and Fully Awn	Straw	White	White	Gold	Slow	High	Easy	Brown spot on Straw	Short Hair	Brown	Spreading	10:30:00	131	2.3	17.5	1.03333	1.13333	54.3333	12.6667	0.433333	2	19.6667	4.3	1.4	3.07143	74	3.2	41.9725	3.33333
NKSWR138	O. nivara	Pubescent	Dark Green	Purple	Erect	White	Cleft	Light Green	Light Green	Open	Light Gold	Strong	Horizontal	Intermediate	No SB	Partly enclosed	Straight	Long and Fully Awn	Red	Red	Black	Gold	Intermediate	Moderate	Easy	Brown furrows on Straw	Short Hair	Brown	Spreading	10:30:00	111	2.1	27.6667	0.866667	0.933333	45.3333	76	0.533333	2	11.3333	4.5	1.4	3.21429	56.6667	2	85.0559	6.36667
NKSWR139	O. rufipogon	Pubescent	Dark Green	Purple	Erect	White	Cleft	Light Green	Light Green	Procumbent	Light Gold	Moderately Strong	Horizontal	Open	Light	Well exserted	Straight	Short and Fully Awn	Red	Red	Black	Gold	Slow	Moderate	Easy	Brown spot on Straw	Short Hair	Brown	Spreading	10:00:00	141	1.3	17	0.9	1.33333	93.3333	54	0.566667	2	14.3333	3.8	1.3	2.92308	107.667	3.6	33.945	4.23333
NKSWR140	O. nivara	Pubescent	Dark Green	Light Purple	Erect	White	Cleft	Light Green	Light Green	Spreading	Light Gold	Moderately Strong	Horizontal	Open	No SB	Well exserted	Straight	Long and Fully Awn	Red	Red	Black	Gold	Intermediate	Moderate	Easy	Brown spot on Straw	Hair on Lemma keel	Red	Spreading	09:00:00	133	1.9	25	0.8	0.6	41.6667	72.6667	0.4	2	14	4.5	1.4	3.21429	55.6667	2.2	23.0769	8.06667
NKSWR141	O. nivara	Pubescent	Dark Green	Light Purple	Erect	White	Cleft	Light Green	Light Green	Open	Light Gold	VW	Horizontal	Close	No SB	Partly enclosed	Straight	Long and Fully Awn	Red	Red	Black	Gold	Intermediate	Moderate	Easy	Brown spot on Straw	Hair on Lemma keel	Brown	Spreading	10:30:00	112	2.1	30	0.9	1.03333	39.3333	93	0.6	2.66667	11.6667	4.4	1.3	3.38462	51	2	70.2073	7
NKSWR142	O. nivara	Pubescent	Dark Green	Light Purple	Erect	White	Cleft	Light Green	Light Green	Open	Light Gold	VW	Intermediate	Close	No SB	Well exserted	Straight	Long and Fully Awn	Red	Red	Black	Gold	Intermediate	Moderate	Easy	Brown spot on Straw	Short Hair	Brown	Spreading	10:30:00	115	2.3	33.1667	0.966667	1.03333	51.8333	102.333	0.733333	2	14.8333	4.6	1.6	2.875	66.6667	1.8	84.8684	7.3
NKSWR143	O. rufipogon	Pubescent	Dark Green	Purple	Erect	White	Cleft	Light Green	Light Green	Open	Light Gold	VW	Horizontal	Intermediate	No SB	Partly enclosed	Straight	Long and Fully Awn	Red	Red	Black	Gold	Intermediate	Moderate	Easy	Brown spot on Straw	Short Hair	Brown	Spreading	10:00:00	117	2.2	37.5	0.8	1.36667	60.3333	76	0.5	3	14	4.3	1.4	3.07143	74.3333	2	71.3816	7.43333
NKSWR144	O. nivara	Pubescent	Purple Tips	Light Purple	Erect	White	Cleft	Light Green	Light Green	Open	Light Gold	VW	Horizontal	Close	No SB	Partly enclosed	Straight	Long and Fully Awn	Red	Red	Black	Gold	Intermediate	Moderate	Easy	Brown spot on Straw	Short Hair	Brown	Spreading	10:30:00	112	2.1	29.1667	0.866667	0.933333	53.5	79	0.5	3	11.8333	3.9	1.4	2.78571	65.3333	2	88.3495	7.33333
NKSWR145	O. nivara	Pubescent	Dark Green	Light Purple	Erect	White	Cleft	Light Green	Light Green	Open	Light Gold	VW	Erect	Close	No SB	Well exserted	Straight	Long and Fully Awn	Red	Red	Black	Gold	Intermediate	Moderate	Easy	Brown furrows on Straw	Short Hair	Brown	Spreading	10:00:00	109	2.2	32	0.8	1.1	53.1667	129.667	0.466667	2.06667	11.5	4.3	1.3	3.30769	64.6667	2.4	79.1878	6.66667
NKSWR146	O. rufipogon	Pubescent	Purple Tips	Purple	Horizontal	Purple	Cleft	Light Green	Light Green	Procumbent	Purple lines	VW	Horizontal	Open	No SB	Well exserted	Straight	Short and Fully Awn	Purple	Purple	Purple	Gold	Slow	Moderate	Easy	Brown furrows on Straw	Short Hair	Brown	Spreading	11:00:00	122	2.1	23.6667	1.1	1.33333	91.3333	35.6667	0.566667	1.83333	19.6667	4.3	1.4	3.07143	111	5	81.9149	5
NKSWR147	O. rufipogon	Pubescent	Purple Tips	Purple	Horizontal	Purple	Cleft	Light Green	Light Green	Procumbent	Purple	VW	Horizontal	Open	No SB	Well exserted	Straight	Short and Fully Awn	Purple	Purple	Black	Gold	Slow	High	Easy	Brown furrows on Straw	Short Hair	Brown	Spreading	10:30:00	122	1.2	28.3333	1.06667	1.16667	103.667	35.3333	0.433333	1.5	21.3333	3.6	1.1	3.27273	125	4.6	73.5471	4.5
NKSWR148	O. nivara	Pubescent	Purple Tips	Purple	Erect	White	Cleft	Light Green	Light Green	Open	Light Gold	Intermediate	Horizontal	Close	No SB	Well exserted	Straight	Long and Fully Awn	Red	Red	Black	Gold	Intermediate	Moderate	Easy	Brown furrows on Straw	Short Hair	Brown	Spreading	10:30:00	112	1.8	28.3333	0.766667	1.06667	46	80	0.366667	2.66667	13.3333	4.3	1.2	3.58333	59.3333	2	61.3208	5.83333
NKSWR149	O. nivara	Pubescent	Dark Green	Light Purple	Erect	White	Cleft	Light Green	Light Green	Open	Light Gold	Intermediate	Horizontal	Close	No SB	Well exserted	Straight	Long and Fully Awn	Red	Red	Black	Gold	Intermediate	Moderate	Easy	Brown furrows on Straw	Short Hair	Brown	Spreading	10:30:00	111	2.2	21.5	0.633333	1	39.3333	115.333	0.533333	2.33333	12.3333	4.2	1.5	2.8	51.6667	2.2	44.385	5.26667
NKSWR150	O. nivara	Pubescent	Dark Green	Light Purple	Droopy	White	Cleft	Light Green	Light Green	Open	Light Gold	Moderately Strong	Intermediate	Close	No SB	Partly enclosed	Straight	Long and Fully Awn	Red	Red	Black	Gold	Intermediate	Moderate	Easy	Brown spot on Straw	Short Hair	Brown	Spreading	10:00:00	111	2.3	29.8333	0.833333	0.8	46.2	74.3333	0.533333	2	11.1333	4.1	1.3	3.15385	57.3333	2	75.7025	7.5
NKSWR151	O. rufipogon	Pubescent	Dark Green	Light Purple	Erect	White	Cleft	Light Green	Light Green	Spreading	Light Gold	Strong	Horizontal	Open	No SB	Well exserted	Straight	Short and Fully Awn	Red	Red	Black	Gold	Intermediate	Moderate	Easy	Gold and Gold Furrows on straw background	Short Hair	Brown	Erect	10:00:00	131	1.5	22.6667	0.733333	1.6	78.8333	66.3333	0.366667	2.16667	19.1667	3.9	1.2	3.25	98	3.2	0	3.33333
NKSWR152	O. nivara	Pubescent	Dark Green	Purple	Erect	White	Cleft	Light Green	Light Green	Open	Purple	Intermediate	Intermediate	Intermediate	No SB	Moderately Well Exserted	Straight	Short and Fully Awn	Red	Red	Black	Gold	Intermediate	Moderate High	Easy	Brown furrows on Straw	Short Hair	Brown	Erect	10:00:00	122	2	23	0.9	1.36667	54.1667	111.667	0.433333	3	16.5	3.9	1.3	3	70.6667	2	77.9661	6.5
NKSWR153	O. nivara	Pubescent	Dark Green	Purple	Erect	White	Cleft	Light Green	Light Green	Spreading	Light Gold	Intermediate	Horizontal	Intermediate	No SB	Just Exserted	Straight	Long and Fully Awn	Red	Red	Black	Gold	Intermediate	Moderate High	Easy	Brown	Short Hair	Brown	Spreading	10:00:00	117	2.1	29.8333	0.7	1.03333	46.9333	104	0.466667	3	13.4	3.1	1.6	1.9375	60.3333	2.2	76.9737	7.1
NKSWR154	O. nivara	Pubescent	Purple Tips	Purple	Erect	White	Cleft	Light Green	Light Green	Open	Light Gold	Moderately Strong	Intermediate	Intermediate	No SB	Well exserted	Straight	Long and Fully Awn	Red	Red	Purple	Gold	Intermediate	Moderate	Easy	Brown furrows on Straw	Short Hair	Brown	Spreading	10:00:00	112	2.3	31.5	0.766667	0.866667	59.8333	99.6667	0.333333	3	14.1667	4.5	1.6	2.8125	74	1.8	69.4581	7.43333
NKSWR155	O. nivara	Pubescent	Dark Green	Light Purple	Erect	White	Cleft	Light Green	Light Green	Open	Light Gold	Moderately Strong	Intermediate	Close	No SB	Partly enclosed	Straight	Long and Fully Awn	Red	Red	Black	Gold	Intermediate	Moderate	Easy	Brown furrows on Straw	Short Hair	Red	Spreading	10:00:00	111	2.1	45.3333	1	2.4	35.6	38	0.566667	3	25.7333	3.7	1.3	2.84615	61.3333	2.4	60	4.16667
NKSWR156	O. nivara	Pubescent	Dark Green	Light Purple	Erect	White	Cleft	Light Green	Light Green	Open	Light Gold	Intermediate	Erect	Open	No SB	Partly enclosed	Straight	Long and Fully Awn	Red	Red	Black	Gold	Intermediate	Moderate	Easy	Brown	Short Hair	Brown	Spreading	10:00:00	112	2.1	29.0667	0.733333	0.833333	38.5667	38.3333	0.466667	2.33333	12.4333	4.2	1.4	3	51	2	69.0176	8
NKSWR157	O. nivara	Pubescent	Dark Green	Purple	Erect	White	Cleft	Light Green	Light Green	Open	Light Gold	Intermediate	Intermediate	Open	No SB	Partly enclosed	Straight	Long and Fully Awn	Red	Red	Black	Gold	Intermediate	Moderate High	Easy	Brown	Short Hair	Brown	Spreading	10:00:00	108	2.6	35.1667	1	1.93333	44.8333	86	0.466667	4	12.8333	4.3	1.3	3.30769	57.6667	2	86.7021	6.93333
NKSWR158	O. rufipogon	Pubescent	Purple Tips	Purple	Horizontal	Purple	Cleft	Light Green	Light Green	Procumbent	Light Gold	Moderately Strong	Horizontal	Open	No SB	Partly enclosed	Straight	Long and Fully Awn	Red	Red	Black	Gold	Intermediate	Moderate High	Easy	Brown	Short Hair	Brown	Spreading	10:00:00	127	1.5	27.6667	0.966667	1.33333	105.667	20	0.566667	1.66667	21	3.9	1	3.9	126.667	5.6	77.0308	6
NKSWR159	O. nivara	Pubescent	Dark Green	Purple	Erect	White	Cleft	Light Green	Light Green	Open	Light Gold	Intermediate	Horizontal	Intermediate	No SB	Just Exserted	Straight	Long and Fully Awn	Red	Red	Black	Gold	Intermediate	Moderate High	Easy	Brown	Short Hair	Brown	Spreading	10:00:00	112	2	31.5	0.966667	1.06667	40.3333	83.3333	0.366667	3	14	4.5	1.3	3.46154	54.3333	2.8	59.2342	7.26667
NKSWR160	O. nivara	Pubescent	Purple Tips	Purple	Erect	White	Cleft	Light Green	Light Green	Spreading	Light Gold	Intermediate	Horizontal	Open	No SB	Well exserted	Straight	Long and Fully Awn	Red	Red	Black	Gold	Intermediate	Moderate High	Easy	Brown furrows on Straw	Short Hair	Brown	Spreading	10:00:00	105	2.2	31	0.733333	1.46667	45	74	0.566667	2	14.6667	4.5	1.6	2.8125	59.6667	2	72.9592	7.2
NKSWR161	O. nivara	Pubescent	Green	Green	Droopy	White	Cleft	Light Green	Light Green	Erect	Light Gold	Weak	Erect	Intermediate	Light	Partly enclosed	Straight	Short and Fully Awn	X	White	Black	Straw(Yellow)	Intermediate	High	Easy	Brown spot on Straw	Hairs on Upper Portion	Red	Erect	10:00:00	109	2.5	NA	NA	NA	97.3333	74.6667	0.833333	2.33333	20.3333	4.1	1.3	3.15385	117.667	NA	NA	5.5
NKSWR162	O. nivara	Pubescent	Green	Green	Droopy	White	Cleft	Light Green	Light Green	Erect	Light Gold	Weak	Erect	Intermediate	No SB	Partly enclosed	Straight	Long and Fully Awn	X	White	Black	Straw(Yellow)	Intermediate	Moderate	Easy	Brown spot on Straw	Hairs on Upper Portion	Light Brown	Erect	10:00:00	109	2.8	NA	NA	NA	95	50.3333	0.633333	2.83333	22	4.2	2	2.1	117	NA	NA	3.13333
NKSWR163	O. nivara	Pubescent	Green	Green	Droopy	White	Cleft	Light Green	Light Green	Erect	Light Gold	Weak	Intermediate	Intermediate	No SB	Partly enclosed	Straight	Long and Fully Awn	X	White	Black	Straw(Yellow)	Intermediate	High	Easy	Brown furrows on Straw	Short Hair	Light Brown	Erect	10:00:00	109	2.7	NA	NA	NA	92	45.3333	0.633333	2.33333	21.3333	3.8	1.5	2.53333	113.333	NA	NA	3.1
NKSWR164	O. sativa f. spontanea	Pubescent	Green	Green	Erect	White	Cleft	Light Green	Light Green	Erect	Light Gold	Weak	Erect	Intermediate	Light	Partly enclosed	Straight	Short and Partly Awn	X	White	Black	Straw(Yellow)	Intermediate	Moderate	Easy	Brown furrows on Straw	Short Hair	Light Brown	Erect	10:00:00	106	1.8	63	1.3	2.16667	98	53.3333	0.566667	2.16667	22.6667	3.7	1.4	2.64286	120.667	2.8	NA	2.3
NKSWR165	O. nivara	Pubescent	Green	Green	Erect	White	Cleft	Light Green	Light Green	Erect	Light Gold	Strong	Erect	Intermediate	Light	Just Exserted	Droopy	Long and Fully Awn	X	White	White	Straw(Yellow)	Intermediate	Moderate	Easy	Brown furrows on Straw	Short Hair	Light Brown	Erect	10:00:00	90	2	46.3333	1.13333	1.2	105.667	49.3333	0.533333	3.16667	24.3333	4.2	1.4	3	130	3	81.6062	2.03333
NKSWR166	O. nivara	Pubescent	Green	Purple	Erect	White	Cleft	Light Green	Purple	Erect	Light Gold	Strong	Erect	Intermediate	Light	Just Exserted	Droopy	Short and Fully Awn	Red	Red	Black	Straw(Yellow)	Intermediate	Moderate	Easy	Brown	X	Light Brown	Erect	10:00:00	96	2.5	60	0.766667	2.2	103	40.6667	0.566667	2.66667	24	4.5	1.3	3.46154	127	3	24.3243	2.76667
NKSWR167	O. nivara	Pubescent	Light Green	Green	Droopy	White	Cleft	Light Green	Light Green	Erect	Light Gold	Strong	Horizontal	Intermediate	Light	Well exserted	Droopy	Long and Fully Awn	X	White	White	Straw(Yellow)	Intermediate	Moderate High	Easy	Brown spot on Straw	Short Hair	Light Brown	Erect	10:00:00	90	2.1	47.6667	NA	NA	108	36.6667	0.666667	2.33333	21.3333	3.8	1.4	2.71429	129.333	3	90.6977	3.33333
NKSWR168	O. nivara	Pubescent	Light Green	Green	Droopy	White	Cleft	Light Green	Light Green	Erect	Green	Moderately Strong	Intermediate	Intermediate	Light	Well exserted	Droopy	Awnless	Awnless	White	White	Straw(Yellow)	Intermediate	Moderate High	Easy	Red	X	Light Brown	Erect	10:00:00	89	2.3	40	NA	NA	119.333	39.6667	0.733333	2.33333	20.3333	3.7	1.4	2.64286	139.667	3	84.7273	NA
NKSWR169	O. nivara	Pubescent	Light Green	Purple line	Droopy	White	Cleft	Light Green	Light Green	Erect	Light Gold	Weak	Intermediate	Intermediate	No SB	Just Exserted	Droopy	Long and Fully Awn	Straw	Straw	White	Straw(Yellow)	Intermediate	Moderate High	Easy	Brown	X	Light Brown	Erect	10:00:00	NA	2.1	54.3333	0.966667	1.63333	114.667	39	0.833333	2.33333	25	4.1	1.5	2.73333	139.667	2.8	57.9365	3.6
NKSWR170	O. nivara	Pubescent	Green	Green	Droopy	White	Cleft	Light Green	Light Green	Erect	Light Gold	Weak	Intermediate	Intermediate	Light	Well exserted	Droopy	Long and Fully Awn	Straw	White	White	Straw(Yellow)	Fast	Moderate	Easy	Brown	X	Light Brown	Erect	10:00:00	92	2.1	53.3333	1.03333	1.33333	105.667	40.3333	0.7	2.33333	21	3.8	1.3	2.92308	126.667	2.8	95.614	4.46667
NKSWR171	O. sativa f. spontanea	Pubescent	Green	Green	Droopy	White	Cleft	Light Green	Light Green	Erect	Light Gold	Strong	Intermediate	Intermediate	Light	Well exserted	Droopy	Short and Partly Awn	X	White	White	Straw(Yellow)	Fast	Moderate	Easy	Brown	Short Hair	Light Brown	Erect	10:00:00	88	2	NA	NA	NA	97	48.3333	0.533333	2.16667	17	3.5	1.2	2.91667	114	2.6	51.1538	NA
NKSWR172	O. nivara	Pubescent	Green	Purple	Erect	White	Cleft	Light Green	Light Green	Erect	Light Gold	Weak	Erect	Intermediate	Light	Just Exserted	Droopy	Long and Fully Awn	X	White	Black	Straw(Yellow)	Fast	Moderate	Easy	Brown	Short Hair	Light Brown	Erect	10:00:00	87	2.2	47	0.9	1.2	106.333	36.3333	0.666667	2.66667	21.6667	3.7	1.2	3.08333	128	2.4	82.2222	4.2
NKSWR173	O. nivara	Pubescent	Green	Green	Droopy	White	Cleft	Light Green	Light Green	Erect	Light Gold	Weak	Erect	Open	Light	Partly enclosed	Droopy	Long and Fully Awn	X	White	White	Straw(Yellow)	Fast	Moderate	Easy	Brown	Hairs on Upper Portion	Light Brown	Erect	10:30:00	106	1.7	39.6667	1	1	97.3333	42.3333	0.533333	3.16667	22.3333	4	1.1	3.63636	119.667	3	52.3669	1.7
NKSWR174	O. sativa f. spontanea	Pubescent	Green	Green	Erect	White	Cleft	Light Green	Light Green	Erect	Light Gold	Weak	Intermediate	Intermediate	Light	Partly enclosed	Droopy	Awnless	Awnless	White	White	Straw(Yellow)	Fast	Moderate	Easy	Brown	X	Light Brown	Erect	10:30:00	95	2.3	22.0333	0.666667	0.766667	96	56.3333	0.5	2.83333	19	3.8	1.4	2.71429	115	2.4	92.17	NA
NKSWR175	O. sativa f. spontanea	Pubescent	Green	Green	Erect	White	Cleft	Light Green	Light Green	Erect	Light Gold	Weak	Intermediate	Intermediate	Light	Partly enclosed	Droopy	Short and Partly Awn	X	White	White	Straw(Yellow)	Fast	Moderate	Easy	Brown furrows on Straw	Hair on Lemma keel	Brown	Erect	10:00:00	96	2.1	37.3333	0.833333	1.16667	101	62	0.5	3.33333	15	3.8	1.3	2.92308	116	2.6	71.7087	1.93333
NKSWR176	O. nivara	Pubescent	Dark Green	Green	Droopy	White	Cleft	Light Green	Light Green	Erect	Green	Weak	Intermediate	Open	Light	Moderately Well Exserted	Droopy	Short and Partly Awn	X	White	White	Straw(Yellow)	Fast	Moderate	Easy	Brown spot on Straw	Hairs on Upper Portion	Light Brown	Erect	09:30:00	110	2.1	23.0667	0.633333	0.966667	76.3333	46.3333	0.533333	3.16667	22.3333	4	1.3	3.07692	98.6667	2.2	77.2222	0.833333
NKSWR177	O. nivara	Pubescent	Green	Purple	Droopy	White	Cleft	Light Green	Purple	Erect	Light Gold	Weak	Erect	Intermediate	Light	Partly enclosed	Droopy	Long and Fully Awn	Red	Purple	Black	Straw(Yellow)	Fast	Moderate	Easy	Brown	Hairs on Upper Portion	Light Brown	Erect	10:30:00	92	2.3	39.6667	0.733333	1.23333	80.6667	55	0.766667	3.16667	23.3333	3.5	1.3	2.69231	104	2.4	56.8627	2.53333
NKSWR178	O. nivara	Pubescent	Dark Green	Green	Droopy	White	Cleft	Light Green	Light Green	Erect	Green	Strong	Intermediate	Open	Light	Just Exserted	Droopy	Awnless	Awnless	White	White	Straw(Yellow)	Intermediate	Moderate	Easy	Red	Glabrous	White	Erect	09:30:00	112	2.3	46.6667	1.03333	2.16667	91.6667	35.6667	0.633333	2.66667	23.3333	3.7	1.4	2.64286	115	2.2	62.0536	NA
NKSWR179	O. nivara	Pubescent	Dark Green	Purple	Erect	White	Cleft	Light Green	Light Green	Erect	Light Gold	Weak	Intermediate	Intermediate	Light	Partly enclosed	Droopy	Short and Partly Awn	X	White	White	Straw(Yellow)	Intermediate	Moderate High	Easy	Brown	Hairs on Upper Portion	Light Brown	Erect	10:00:00	96	2.1	43.5	1.16667	1.23333	97	60.3333	0.533333	2.66667	21.3333	3.8	1.3	2.92308	118.333	2	88.0878	4.13333
NKSWR180	O. sativa f. spontanea	Pubescent	Dark Green	Green	Erect	White	Cleft	Light Green	Light Green	Erect	Light Gold	Weak	Intermediate	Intermediate	Light	Partly enclosed	Straight	Short and Partly Awn	X	White	White	Straw(Yellow)	Intermediate	Moderate	Easy	Brown	Short Hair	Variable purple	Erect	10:00:00	95	2.1	35.6333	0.6	0.9	89.6667	72.3333	0.533333	2.66667	21	3.6	1.4	2.57143	110.667	2.2	66.8966	1.83333
NKSWR181	O. sativa f. spontanea	Pubescent	Dark Green	Purple	Erect	White	Cleft	Light Green	Light Green	Erect	Light Gold	Weak	Intermediate	Intermediate	Light	Partly enclosed	Droopy	Short and Partly Awn	X	White	White	Straw(Yellow)	Fast	Moderate	Easy	Brown	Short Hair	Light Brown	Erect	10:00:00	96	2.1	41.5	0.833333	1.03333	109.167	63	0.766667	2.66667	26.1667	3.6	1.3	2.76923	135.333	2	86.1111	1.86667
NKSWR182	O. sativa f. spontanea	Pubescent	Dark Green	Purple	Erect	White	Cleft	Light Green	Light Green	Erect	Light Gold	Weak	Intermediate	Intermediate	Light	Partly enclosed	Droopy	Short and Partly Awn	X	White	White	Straw(Yellow)	Fast	Moderate	Easy	Brown	Hairs on Upper Portion	Light Brown	Erect	09:30:00	96	2	38.7333	0.9	1.13333	102.667	71.6667	0.566667	3.16667	18.3333	3.8	1.3	2.92308	121	2.4	68.6441	2.43333
NKSWR183	O. nivara	Pubescent	Green	Green	Droopy	White	Cleft	Light Green	Light Green	Erect	Light Gold	Weak	Intermediate	Intermediate	Light	Partly enclosed	Droopy	Short and Partly Awn	X	White	White	Straw(Yellow)	Fast	Moderate High	Easy	Brown	Short Hair	Light Brown	Erect	10:00:00	96	2	48.4	0.833333	1.4	97	76	0.466667	2.83333	17.6667	3.7	1.4	2.64286	114.667	2.2	68.3077	0.666667
NKSWR184	O. sativa f. spontanea	Pubescent	Green	Green	Droopy	White	Cleft	Light Green	Light Green	Erect	Light Gold	Weak	Intermediate	Intermediate	Light	Partly enclosed	Droopy	Short and Partly Awn	X	White	White	Straw(Yellow)	Intermediate	Moderate	Easy	Brown	Hairs on Upper Portion	Light Brown	Erect	10:00:00	101	1.9	48	0.933333	1.1	106.167	72.3333	0.533333	2.83333	23.5	3.7	1.3	2.84615	129.667	2.2	NA	1.8
NKSWR185	O. nivara	Pubescent	Green	Green	Droopy	White	Cleft	Light Green	Light Green	Erect	Light Gold	Strong	Intermediate	Intermediate	Light	Just Exserted	Droopy	Short and Partly Awn	X	White	White	Straw(Yellow)	Fast	Moderate High	Easy	Brown	Hair on Lemma keel	Light Brown	Erect	10:00:00	96	2	51.5	0.766667	2.36667	107.833	60.3333	0.533333	3	16.8333	3.6	1.2	3	124.667	2.4	62.0042	1.3
NKSWR186	O. nivara	Pubescent	Green	Green	Droopy	White	Cleft	Light Green	Light Green	Erect	Light Gold	Strong	Intermediate	Open	Light	Well exserted	Droopy	Long and Fully Awn	X	White	White	Straw(Yellow)	Fast	Moderate High	Easy	Brown	Hair on Lemma keel	Light Brown	Erect	10:00:00	96	2.2	43.0667	0.6	1.73333	103.5	57.6667	0.6	3.16667	21.8333	3.7	1.3	2.84615	125.333	2.8	85.1852	1.73333
NKSWR187	O. nivara	Pubescent	Purple Margins	Purple	Droopy	White	Cleft	Light Green	Light Green	Spreading	Light Gold	Intermediate	Horizontal	Open	No SB	Well exserted	Straight	Long and Fully Awn	Purple	Purple	Black	Straw(Yellow)	Intermediate	High	Easy	Brown	Hair on Lemma keel	Brown	Spreading	10:00:00	88	1.2	44	1.06667	1.7	122.333	75.6667	0.466667	1.83333	23.6667	3.9	1.2	3.25	146	2.8	NA	3.2
NKSWR188	O. nivara	Pubescent	Dark Green	Purple	Droopy	White	Cleft	Light Green	Light Green	Spreading	Light Gold	Intermediate	Horizontal	Open	No SB	Well exserted	Droopy	Long and Fully Awn	Purple	Red	Black	Straw(Yellow)	Fast	High	Easy	Brown	Short Hair	Light Brown	Spreading	10:30:00	87	1.3	28.5333	1.1	1.16667	137	62	0.566667	1.83333	21	4	1.1	3.63636	158	2.6	NA	0.866667
NKSWR189	O. nivara	Pubescent	Light Green	Green	Droopy	White	Cleft	Light Green	Light Green	Erect	Light Gold	Strong	Erect	Intermediate	No SB	Well exserted	Straight	Long and Fully Awn	X	White	Black	Straw(Yellow)	Intermediate	Moderate High	Easy	Brown	Hair on Lemma keel	Light Brown	Erect	10:00:00	95	2.4	49.3333	1.1	1.2	104.333	42	0.466667	2.66667	22	4.4	1.2	3.66667	126.333	2.4	24.0741	1.43333
NKSWR190	O. nivara	Pubescent	Purple Margins	Purple	Droopy	White	Cleft	Light Green	Light Green	Spreading	Light Gold	Intermediate	Horizontal	Open	No SB	Well exserted	Straight	Long and Fully Awn	Purple	Red	Black	Straw(Yellow)	Intermediate	High	Easy	Brown	Hair on Lemma keel	Red	Spreading	10:30:00	97	1.7	26.3333	0.833333	1.13333	160	51.3333	0.533333	2.16667	26.3333	4.3	1.1	3.90909	186.333	2.4	NA	3.5
NKSWR191	O. nivara	Pubescent	Dark Green	Purple	Droopy	White	Cleft	Light Green	Light Green	Spreading	Purple	Weak	Horizontal	Open	No SB	Well exserted	Droopy	Long and Fully Awn	Purple	Red	Black	Straw(Yellow)	Intermediate	High	Easy	Brown	Hair on Lemma keel	Light Brown	Erect	10:30:00	93	1.1	39.6667	1.03333	1.4	153.333	54	0.533333	2.16667	25	4	1	4	178.333	2.6	NA	2.93333
NKSWR192	O. nivara	Pubescent	Green	Purple	Droopy	White	Cleft	Light Green	Light Green	Intermediate	Purple lines	Intermediate	Horizontal	Open	No SB	Well exserted	Straight	Short and Fully Awn	Purple	Red	Black	Straw(Yellow)	Intermediate	High	Easy	Brown furrows on Straw	NA	X	Erect	10:30:00	146	1.5	51.3333	1.3	2.46667	155.667	85	0.566667	2	16	3.7	1.1	3.36364	171.667	2.8	NA	3.36667
NKSWR193	O. nivara	Pubescent	Dark Green	Purple	Droopy	White	Cleft	Light Green	Light Green	Intermediate	Light Gold	Strong	Erect	Intermediate	No SB	Just Exserted	Straight	Long and Fully Awn	X	White	Black	Straw(Yellow)	Intermediate	Moderate High	Easy	Brown	Hair on Lemma keel	Light Brown	Erect	10:30:00	125	2.3	28.3333	0.866667	1	90.6667	73.3333	0.5	2.16667	18	4.4	1.4	3.14286	108.667	2.4	42.0495	7.5
NKSWR194	O. nivara	Pubescent	Green	Purple	Droopy	White	Cleft	Light Green	Light Green	Intermediate	Light Gold	Strong	Intermediate	Intermediate	Light	Just Exserted	Droopy	Long and Fully Awn	Purple	Purple	Black	Straw(Yellow)	Intermediate	Moderate	Easy	Brown	Hair on Lemma keel	Light Brown	Erect	10:00:00	123	1.9	27.9667	1.16667	0.666667	89	47.6667	0.533333	3.16667	26.6667	4.2	1.2	3.5	115.667	2	86.747	4.7
NKSWR195	O. rufipogon	Pubescent	Dark Green	Purple	Erect	White	Cleft	Light Green	Light Green	Open	Light Gold	Strong	Intermediate	Intermediate	Light	Just Exserted	Straight	Long and Fully Awn	X	White	Black	Straw(Yellow)	Intermediate	Moderate High	Easy	Brown	X	Brown	Erect	10:00:00	96	2	38	0.8	1.1	75	56	0.466667	2.83333	15.3333	4.2	1.2	3.5	90.3333	3	78.2772	5.33333
NKSWR196	O. nivara	Pubescent	Dark Green	Purple	Erect	White	Cleft	Light Green	Light Green	Intermediate	Light Gold	Weak	Intermediate	Open	No SB	Well exserted	Straight	Long and Fully Awn	Purple	Purple	Black	Straw(Yellow)	Intermediate	Moderate	Easy	Brown	Short Hair	Light Brown	Erect	10:00:00	95	2.2	21.3333	0.766667	0.966667	57.3333	75.3333	0.466667	2.33333	16	4.3	1.3	3.30769	73.3333	2	81.1224	4.66667
NKSWR197	O. rufipogon	Pubescent	Green	Green	Droopy	White	Cleft	Light Green	Light Green	Open	Light Gold	Moderately Strong	Erect	Intermediate	No SB	Well exserted	Droopy	Long and Fully Awn	Purple	Purple	Black	Straw(Yellow)	Intermediate	Moderate High	Easy	Brown	Hairs on Upper Portion	Brown	Erect	10:00:00	99	2	28.6667	0.566667	0.633333	74.6667	96	0.533333	2.83333	15.6667	4.2	1.3	3.23077	90.3333	2	NA	8.8
NKSWR198	O. nivara	Pubescent	Dark Green	Purple	Erect	White	Cleft	Light Green	Light Green	Intermediate	Light Gold	Strong	Intermediate	Intermediate	No SB	Moderately Well Exserted	Straight	Long and Fully Awn	X	White	Black	Straw(Yellow)	Intermediate	Moderate High	Easy	Brown	X	Brown	Erect	09:30:00	86	2.3	48	1.16667	0.733333	51.1667	64.3333	0.466667	2.83333	16.5	4.4	1.2	3.66667	67.6667	2.8	61.1111	8.5
NKSWR199	O. nivara	Pubescent	Dark Green	Purple	Erect	White	Cleft	Light Green	Light Green	Erect	Purple	Strong	Erect	Close	No SB	Enclosed	Straight	Long and Fully Awn	X	White	Black	Straw(Yellow)	Intermediate	High	Easy	Brown	Hairs on Upper Portion	White	Erect	10:30:00	130	1.4	35.3333	1.23333	1.46667	78.3333	67	0.5	2.16667	16.6667	3.7	1.2	3.08333	95	2.2	NA	0
NKSWR200	O. nivara	Pubescent	Light Green	Purple	Droopy	White	Cleft	Light Green	Light Green	Erect	Light Gold	Strong	Intermediate	Intermediate	No SB	Just Exserted	Straight	Long and Fully Awn	X	White	Black	Straw(Yellow)	Intermediate	Moderate High	Easy	Brown	Hairs on Upper Portion	Brown	Erect	10:00:00	132	1.8	72	1.1	1.65	103.667	83.6667	0.633333	3.16667	17.3333	3.8	1.3	2.92308	121	2.2	NA	6.83333
NKSWR201	O. nivara	Pubescent	Green	Purple	Droopy	White	Cleft	Light Green	Light Green	Intermediate	Purple lines	Strong	Erect	Intermediate	No SB	Well exserted	Straight	Long and Fully Awn	Straw	White	White	Straw(Yellow)	Intermediate	Moderate High	Easy	Brown	Hair on Lemma keel	Brown	Erect	10:00:00	95	2.3	35.7667	0.8	0.666667	84.6667	59	0.466667	2.83333	19.6667	4.1	1.2	3.41667	104.333	2	65	8.43333
NKSWR202	O. nivara	Pubescent	Green	Purple	Droopy	White	Cleft	Light Green	Light Green	Open	Purple lines	Moderately Strong	Drope	Open	Light	Well exserted	Droopy	Long and Fully Awn	X	White	White	Straw(Yellow)	Intermediate	Moderate High	Easy	Brown	Hairs on Upper Portion	Red	Erect	10:00:00	95	2.4	51.2	1.06667	1.3	107.667	40	0.5	2.83333	22	4.1	1.4	2.92857	129.667	3	49.7462	4.03333
NKSWR203	O. nivara	Pubescent	Green	Purple line	Droopy	White	Cleft	Light Green	Light Green	Erect	Light Gold	Moderately Strong	Intermediate	Intermediate	No SB	Just Exserted	Droopy	Long and Fully Awn	X	Red	Black	Straw(Yellow)	Intermediate	Moderate High	Easy	Brown	6	Red	Erect	10:00:00	134	1.8	43	0.75	1	114.833	68.6667	0.633333	2.5	17.1667	4.1	1.2	3.41667	132	2.6	79.9087	6.9
NKSWR204	O. nivara	Pubescent	Green	Purple line	Droopy	Purple	Cleft	Light Green	Light Green	Erect	Light Gold	Moderately Strong	Intermediate	Intermediate	No SB	Just Exserted	Droopy	Long and Fully Awn	X	Red	Black	Straw(Yellow)	Intermediate	Moderate High	Easy	Brown	X	White	Erect	10:00:00	134	1.7	31.3333	1.13333	1.23333	127.333	59.3333	0.566667	2.83333	26	3.7	1.3	2.84615	153.333	2.8	NA	7.03333
NKSWR205	O. nivara	Pubescent	Green	Purple line	Droopy	White	Cleft	Light Green	Light Green	Open	Light Gold	Moderately Strong	Intermediate	Intermediate	No SB	Just Exserted	Droopy	Long and Fully Awn	X	Red	Black	Straw(Yellow)	Intermediate	Moderate High	Easy	Brown	Hairs on Upper Portion	Light Brown	Erect	10:00:00	126	1.4	46.3333	1	1.3	125.667	71	0.566667	2.33333	20	4.2	1.4	3	145.667	2.6	NA	4.53333
NKSWR206	O. nivara	Pubescent	Green	Purple line	Droopy	White	Cleft	Light Green	Light Green	Open	Light Gold	Weak	Intermediate	Intermediate	No SB	Partly enclosed	Straight	Long and Fully Awn	Purple	Red	Black	Straw(Yellow)	Intermediate	Moderate High	Easy	Brown	Short Hair	Light Brown	Erect	10:00:00	132	1.6	41	0.9	2.05	64.6667	85	0.5	2.83333	15.6667	4.2	1.2	3.5	80.3333	2.6	NA	6.63333
NKSWR207	O. nivara	Pubescent	Green	Purple line	Droopy	White	Cleft	Light Green	Light Green	Intermediate	Light Gold	Weak	Intermediate	Intermediate	No SB	Partly enclosed	Straight	Long and Fully Awn	Purple	Red	Black	Straw(Yellow)	Intermediate	Moderate High	Easy	Brown	Short Hair	Brown	Erect	10:00:00	94	2	24.6667	0.6	0.633333	93.6667	57	0.566667	2.83333	18.3333	4.1	1.5	2.73333	112	2.4	88.75	4.06667
NKSWR208	O. nivara	Pubescent	Green	Purple	Erect	White	Cleft	Light Green	Light Green	Erect	Light Gold	Weak	Horizontal	Intermediate	No SB	Just Exserted	Straight	Long and Fully Awn	Red	Red	Black	Straw(Yellow)	Intermediate	Moderate	Easy	Brown	Hair on Lemma keel	Red	Erect	10:30:00	128	1.8	34	0.866667	1.2	127	69.6667	0.6	2.5	16.3333	4.1	1.4	2.92857	143.333	2.6	NA	3.56667
NKSWR209	O. nivara	Pubescent	Dark Green	Purple	Droopy	White	Cleft	Light Green	Light Green	Open	Purple lines	Strong	Intermediate	Open	No SB	Well exserted	Straight	Long and Fully Awn	X	Purple	Black	Straw(Yellow)	Intermediate	Moderate High	Easy	Brown	Hair on Lemma keel	Brown	Erect	10:00:00	95	1.6	27.6667	0.8	0.666667	71.6667	64.3333	0.533333	2.83333	14.6667	4.3	1.4	3.07143	86.3333	2.2	48.9247	6.2
NKSWR210	O. nivara	Pubescent	Dark Green	Purple	Erect	White	Cleft	Light Green	Light Green	Erect	Light Gold	Weak	Erect	Intermediate	Light	Enclosed	Droopy	Long and Fully Awn	Red	Red	Black	Straw(Yellow)	Intermediate	Moderate High	Easy	Brown	Short Hair	Brown	Erect	10:00:00	126	1.5	36.8667	0.966667	1.5	95	42.6667	0.566667	2.5	13.3333	3.5	1.3	2.69231	108.333	2.8	NA	4.06667
NKSWR211	O. nivara	Pubescent	Green	Purple line	Erect	White	Cleft	Light Green	Light Green	Intermediate	Light Gold	Weak	Erect	Intermediate	No SB	Well exserted	Straight	Long and Fully Awn	X	White	Black	Straw(Yellow)	Intermediate	Moderate High	Easy	Brown furrows on Straw	Hair on Lemma keel	Brown	Erect	10:00:00	129	1.6	51.3333	1.03333	1.66667	112	65	0.6	3	17.6667	4.1	1.6	2.5625	129.667	2.4	NA	6.8
NKSWR212	O. nivara	Pubescent	Green	Green	Droopy	White	Cleft	Light Green	Light Green	Erect	Light Gold	Weak	Erect	Close	Light	Partly enclosed	Droopy	Long and Fully Awn	Red	Red	Black	Straw(Yellow)	Intermediate	Moderate High	Easy	Brown furrows on Straw	Hair on Lemma keel	Brown	Erect	10:00:00	116	2.4	56.6667	1.06667	1.3	118	58.3333	0.733333	3.16667	21	4.2	1.5	2.8	139	2.6	NA	4.93333
NKSWR213	O. nivara	Pubescent	Green	Purple	Droopy	White	Cleft	Light Green	Light Green	Open	Light Gold	Weak	Intermediate	Intermediate	No SB	Just Exserted	Straight	Long and Fully Awn	X	White	Black	Straw(Yellow)	Intermediate	Moderate	Easy	Brown	Hairs on Upper Portion	Brown	Erect	10:00:00	104	1.9	21.4333	0.766667	0.5	88.3333	60.3333	0.533333	2.83333	16.3333	4.3	1.4	3.07143	104.667	2	NA	3.83333
NKSWR214	O. nivara	Pubescent	Green	Purple	Erect	White	Cleft	Light Green	Light Green	Erect	Light Gold	Weak	Horizontal	Intermediate	Light	Just Exserted	Straight	Long and Fully Awn	X	White	White	Straw(Yellow)	Intermediate	Moderate	Easy	Brown	Hair on Lemma keel	Light Brown	Erect	10:30:00	114	2.8	61.6667	1.5	NA	127.333	64.6667	0.7	2.33333	26.3333	4.1	1.6	2.5625	153.667	2.4	NA	2.5
NKSWR216	O. nivara	Pubescent	Green	Purple	Droopy	White	Cleft	Light Green	Light Green	Spreading	Light Gold	Strong	Intermediate	Intermediate	No SB	Well exserted	Straight	Long and Fully Awn	Purple	Purple	Black	Straw(Yellow)	Intermediate	Moderate High	Easy	Brown	Hairs on Upper Portion	Brown	Spreading	10:00:00	100	1.8	24	0.5	0.866667	75	77	0.533333	2.66667	21.6667	4.2	1.4	3	96.6667	2.8	NA	8.6
NKSWR217	O. nivara	Pubescent	Dark Green	Green	Droopy	White	Cleft	Light Green	Light Green	Intermediate	Light Gold	Moderately Strong	Intermediate	Intermediate	Light	Well exserted	Droopy	Long and Fully Awn	X	White	White	Straw(Yellow)	Intermediate	Moderate High	Easy	Brown furrows on Straw	Hairs on Upper Portion	Brown	Erect	10:30:00	134	1.8	29.6667	0.866667	1.13333	108.333	71	0.533333	2.66667	23.3333	4.2	1.5	2.8	131.667	2.8	NA	6.93333
NKSWR218	O. nivara	Pubescent	Dark Green	Green	Droopy	White	Cleft	Light Green	Light Green	Erect	Light Gold	Moderately Strong	Erect	Open	No SB	Just Exserted	Straight	Long and Fully Awn	Red	Red	Black	Straw(Yellow)	Intermediate	Moderate	Easy	Brown	Hair on Lemma keel	Light Brown	Erect	10:00:00	134	1.9	36.1667	0.833333	1.3	134.333	56.6667	0.533333	2.5	20	3.8	1.4	2.71429	154.333	2.8	NA	5.16667
NKSWR219	O. nivara	Pubescent	Green	Purple	Erect	White	Cleft	Light Green	Light Green	Erect	Light Gold	Moderately Strong	Intermediate	Intermediate	No SB	Just Exserted	Straight	Long and Fully Awn	X	White	Black	Straw(Yellow)	Intermediate	Moderate High	Easy	Brown	Hairs on Upper Portion	Brown	Erect	10:00:00	100	1.7	42.6667	1.13333	1.56667	113.333	83.3333	0.566667	4	17	4	1.4	2.85714	130.333	2.8	NA	5.83333
NKSWR220	O. nivara	Pubescent	Green	Green	Erect	White	Cleft	Light Green	Light Green	Erect	Light Gold	Moderately Strong	Erect	Intermediate	No SB	Partly enclosed	Straight	Long and Fully Awn	X	White	White	Straw(Yellow)	Intermediate	Moderate High	Easy	Brown	Hair on Lemma keel	Light Brown	Erect	10:30:00	134	1.8	37	1.06667	1	129	30.6667	0.566667	2.83333	23.3333	4.8	1.4	3.42857	152.333	2.6	NA	1.16667
NKSWR221	O. nivara	Pubescent	Green	Green	Erect	White	Cleft	Light Green	Light Green	Erect	Light Gold	Strong	Erect	Intermediate	Light	Partly enclosed	Straight	Short and Fully Awn	X	White	White	Straw(Yellow)	Intermediate	Moderate	Easy	Brown	X	Light Brown	Erect	10:30:00	124	1.9	39.3333	0.833333	1.16667	127.667	83.3333	0.7	2.5	20	3.7	1.3	2.84615	147.667	2.4	NA	1.6
NKSWR222	O. nivara	Pubescent	Light Green	Green	Erect	White	Cleft	Light Green	Light Green	Erect	Light Gold	Strong	Erect	Intermediate	Light	Partly enclosed	Straight	Long and Fully Awn	X	White	White	Straw(Yellow)	Intermediate	Moderate	Easy	Brown	Hairs on Upper Portion	Light Brown	Erect	10:30:00	134	2	49.5	1.25	1.4	131.667	65	0.633333	4	18.3333	3.6	1.3	2.76923	150	2.6	NA	2.16667
NKSWR223	O. nivara	Pubescent	Green	Green	Droopy	White	Cleft	Light Green	Light Green	Erect	Purple lines	Strong	Erect	Intermediate	Light	Just Exserted	Straight	Long and Fully Awn	X	White	White	Straw(Yellow)	Intermediate	Moderate High	Easy	Brown	Hairs on Upper Portion	Variable purple	Erect	10:30:00	133	2.5	39.3333	1.23333	1.36667	132	47	0.466667	2.16667	19	3.7	1.3	2.84615	151	2.8	NA	3.2
NKSWR224	O. nivara	Pubescent	Light Green	Green	Erect	White	Cleft	Light Green	Light Green	Intermediate	Purple	Strong	Erect	Intermediate	Light	Just Exserted	Straight	Long and Fully Awn	X	White	White	Straw(Yellow)	Intermediate	Moderate	Easy	Brown	Hairs on Upper Portion	Light Brown	Erect	10:30:00	130	2.4	39	1.3	1.5	130.667	36.6667	0.7	2.33333	23.3333	4.1	1.5	2.73333	154	2.6	NA	5.13333
NKSWR225	O. nivara	Pubescent	Dark Green	Green	Erect	White	Cleft	Light Green	Light Green	Intermediate	Light Gold	Strong	Drope	Intermediate	Light	Just Exserted	Straight	Long and Fully Awn	X	White	White	Straw(Yellow)	Intermediate	Moderate	Easy	Brown	X	Light Brown	Erect	10:30:00	134	2	38	0.966667	1.5	99.6667	81	0.533333	2.66667	17.6667	3.7	1.2	3.08333	117.333	2.6	NA	3.53333
NKSWR226	O. nivara	Pubescent	Green	Purple	Droopy	White	Cleft	Light Green	Light Green	Spreading	Light Gold	Weak	Intermediate	Open	No SB	Partly enclosed	Straight	Long and Fully Awn	Purple	Red	Black	Straw(Yellow)	Intermediate	High	Easy	Brown	X	Brown	Spreading	10:00:00	117	2	23.8333	0.633333	0.6	76.3333	86	0.466667	2.66667	16	4.2	1.6	2.625	92.3333	2.4	NA	5.63333
NKSWR227	O. nivara	Pubescent	Dark Green	Green	Droopy	White	Cleft	Light Green	Light Green	Spreading	Light Gold	Strong	Erect	Open	No SB	Just Exserted	Straight	Long and Fully Awn	Red	Red	Black	Straw(Yellow)	Intermediate	High	Easy	Brown	X	Brown	Spreading	10:00:00	104	1.9	22.6667	0.866667	1	82	57	0.533333	NA	14.3333	4.7	1.5	3.13333	96.3333	2.8	NA	2.9
NKSWR228	O. nivara	Pubescent	Purple Margins	Purple	Droopy	Purple	Cleft	Light Green	Purple	Spreading	Light Gold	Strong	Intermediate	Close	No SB	Well exserted	Straight	Long and Fully Awn	Purple	Purple	Black	Straw(Yellow)	Intermediate	Moderate High	Easy	Brown	X	Brown	Spreading	10:30:00	95	2.1	38.6667	1.5	2.8	65	81.6667	0.5	NA	15.6667	4.5	1.3	3.46154	80.6667	3	73.6585	7.53333
NKSWR229	O. nivara	Pubescent	Green	Purple	Droopy	Purple	Cleft	Light Green	Light Green	Spreading	Light Gold	Weak	Intermediate	Open	No SB	Just Exserted	Straight	Long and Fully Awn	Purple	Purple	Black	Straw(Yellow)	Intermediate	Moderate High	Easy	Brown	X	Brown	Spreading	10:00:00	107	1.8	42.75	1	1.3	84	72	0.5	NA	18	4.2	1.1	3.81818	102	2.6	66.6667	6.06667
NKSWR230	O. nivara	Pubescent	Green	Green	Droopy	White	Cleft	Light Green	Light Green	Erect	Light Gold	Moderately Strong	Intermediate	Intermediate	Light	Just Exserted	Straight	Long and Fully Awn	X	White	White	Straw(Yellow)	Intermediate	Moderate High	Easy	Brown furrows on Straw	Hairs on Upper Portion	Light Brown	Erect	10:30:00	101	2.2	41.6333	1.06667	1.43333	107.667	60.6667	0.533333	3.16667	19.3333	3.9	1.6	2.4375	127	2.2	NA	5.5
NKSWR231	O. nivara	Pubescent	Dark Green	Purple	Erect	White	Cleft	Light Green	Light Green	Erect	Light Gold	Weak	Horizontal	Open	No SB	Just Exserted	Droopy	Short and Partly Awn	Purple	Red	Black	Straw(Yellow)	Intermediate	High	Easy	Brown	Hairs on Upper Portion	Light Brown	Erect	10:00:00	112	2.1	38	1.13333	1.26667	112.333	43.3333	0.566667	3	29.6667	4	1.5	2.66667	142	3.2	NA	2.43333
NKSWR232	O. sativa f. spontanea	Pubescent	Dark Green	Green	Erect	White	Cleft	Light Green	Light Green	Erect	Light Gold	Strong	Erect	Intermediate	Light	Partly enclosed	Straight	Short and Fully Awn	X	White	White	Straw(Yellow)	Intermediate	Moderate	Easy	Brown	X	Variable purple	Erect	10:00:00	105	2.3	37.5	1.35	1.6	112.333	67.6667	0.433333	2.83333	17	4.4	1.3	3.38462	129.333	2.8	NA	5.53333
NKSWR233	O. nivara	Pubescent	Dark Green	Green	Erect	White	Cleft	Light Green	Light Green	Erect	Light Gold	Weak	Intermediate	Intermediate	Light	Just Exserted	Droopy	Short and Fully Awn	X	White	Black	Straw(Yellow)	Intermediate	Moderate	Easy	Brown	X	Light Brown	Erect	10:00:00	105	2.1	56.3333	1.06667	1.16667	97.3333	59.6667	0.5	2.5	22.6667	4	1.5	2.66667	120	2.4	NA	2.93333
NKSWR234	O. rufipogon	Pubescent	Dark Green	Purple	Erect	White	Cleft	Light Green	Light Green	Spreading	Purple lines	Strong	Erect	Close	No SB	Well exserted	Straight	Long and Fully Awn	Purple	Purple	Black	Straw(Yellow)	Intermediate	Moderate High	Easy	Brown	Glabrous	Brown	Spreading	10:00:00	96	1.9	37.7667	1.33333	1.6	61.3333	37.6667	0.466667	2.5	15	4.2	1.7	2.47059	76.3333	NA	51.2262	3.53333
NKSWR235	O. nivara	Pubescent	Dark Green	Purple	Droopy	White	Cleft	Light Green	Light Green	Erect	Light Gold	Weak	Horizontal	Intermediate	Light	Just Exserted	Droopy	Long and Fully Awn	X	Red	Black	Straw(Yellow)	Intermediate	High	Easy	Brown	Short Hair	Red	Erect	10:30:00	107	2.3	43.1667	0.866667	1	96	32	0.6	2.83333	21.6667	4.1	1.6	2.5625	117.667	2.2	NA	3.16667
NKSWR236	O. nivara	Pubescent	Dark Green	Purple	Droopy	White	Cleft	Light Green	0	Erect	Light Gold	Weak	Intermediate	Intermediate	Light	Moderately Well Exserted	Droopy	Short and Fully Awn	X	Red	Black	Straw(Yellow)	Intermediate	Moderate	Easy	Brown	Short Hair	Light Brown	Erect	10:30:00	119	2.1	52.3333	0.866667	1.46667	121.667	38.3333	0.566667	2.83333	24	3.8	1.4	2.71429	145.667	2.4	NA	2.86667
NKSWR237	O. nivara	Pubescent	Dark Green	Purple	Erect	White	Cleft	Light Green	Light Green	Erect	Light Gold	Intermediate	Intermediate	Intermediate	Light	Just Exserted	Droopy	Short and Fully Awn	Purple	Red	Black	Straw(Yellow)	Intermediate	Moderate	Easy	Brown	Short Hair	Light Brown	Erect	10:30:00	131	1.8	39.6667	1.13333	1.6	107	40.6667	0.566667	2.33333	17	3.9	1.3	3	124	3	NA	1.86667
NKSWR238	O. nivara	Pubescent	Green	Green	Erect	White	Cleft	Light Green	Light Green	Erect	Light Gold	Strong	Erect	Intermediate	Light	Well exserted	Droopy	Short and Fully Awn	X	White	White	Straw(Yellow)	Intermediate	Moderate	Easy	Brown	X	Red	Erect	10:00:00	98	2	53.6667	1.03333	1.6	120	45	0.633333	2.33333	24.6667	3.8	1.3	2.92308	144.667	3.4	NA	1.73333
NKSWR239	O. rufipogon	Pubescent	Green	Purple	Erect	White	Cleft	Light Green	Light Green	Spreading	Light Gold	Strong	Erect	Open	No SB	Well exserted	Straight	Long and Fully Awn	Purple	Purple	Black	Straw(Yellow)	Intermediate	Moderate High	Easy	Brown	Short Hair	Red	Spreading	10:00:00	96	2	45	1.06667	1.13333	70	30	0.4	2.16667	15.6667	4	1.4	2.85714	85.6667	3.6	47.6684	1.93333
NKSWR240	O. nivara	Pubescent	Green	Purple	Droopy	White	Cleft	Light Green	0	Erect	Light Gold	Weak	Horizontal	Intermediate	Light	Just Exserted	Droopy	Short and Fully Awn	X	Red	Black	Straw(Yellow)	Intermediate	Moderate	Easy	Brown	Short Hair	Red	Erect	10:00:00	134	2.3	51.3333	0.866667	1.16667	124	41.6667	0.5	2.5	19.3333	3.9	1.3	3	143.333	2.6	NA	2.16667
NKSWR241	O. nivara	Pubescent	Light Green	Green	Droopy	White	Cleft	Light Green	Light Green	Erect	Light Gold	Weak	Intermediate	Intermediate	Light	Just Exserted	Droopy	Long and Fully Awn	Red	Red	Black	Straw(Yellow)	Intermediate	Moderate	Easy	Brown	Short Hair	White	Erect	10:30:00	122	1.8	42.6667	1.26667	1.4	127	51.3333	0.533333	2.16667	17.6667	3.8	1.4	2.71429	144.667	2.4	NA	2.56667
NKSWR242	O. nivara	Pubescent	Dark Green	Purple	Droopy	White	Cleft	Light Green	Light Green	Erect	Light Gold	Weak	Erect	Intermediate	Light	Just Exserted	Droopy	Long and Fully Awn	X	White	Black	Straw(Yellow)	Intermediate	Moderate	Easy	Brown	X	Light Brown	Erect	10:00:00	138	2.6	48.1	0.733333	0.666667	105	47	0.533333	2.83333	25	4.1	1.5	2.73333	130	3	NA	1.46667
NKSWR243	O. nivara	Glabrous	Green	Purple	Erect	White	Cleft	Light Green	Light Green	Intermediate	Light Gold	Strong	Erect	Intermediate	Light	Well exserted	Droopy	Short and Fully Awn	Black	Purple	Purple	Purple	Intermediate	Moderate	Easy	Gold and Gold Furrows on straw background	Hair on Lemma keel	White	Erect	10:00:00	99	2.216	55	1.4	1.3	114	30	0.633333	3	34.3333	5.1	1.5	3.4	148.333	3	NA	7
NKSWR244	O. rufipogon	Glabrous	Dark Green	Green	Droopy	White	Cleft	Light Green	Light Green	Intermediate	Light Gold	Strong	Intermediate	Intermediate	Light	Just Exserted	Droopy	Awnless	Awnless	Red	White	NA	Intermediate	Moderate	Easy	Gold and Gold Furrows on straw background	Hairs on Upper Portion	Red	Erect	10:00:00	114	2.436	47	1.03333	1.5	129	44	0.533333	2.5	27.3333	4.2	1.5	2.8	156.333	3.6	NA	9.3
NKSWR245	O. nivara	Glabrous	Dark Green	Purple line	Erect	White	Cleft	Light Green	Light Green	Intermediate	Light Gold	Strong	Erect	Intermediate	Light	Well exserted	Straight	Long and Partly Awned	Straw	White	White	White	Intermediate	Moderate	Easy	Brown furrows on Straw	Hair on Lemma keel	Brown	Erect	10:00:00	96	1.991	52.3333	1	1.23333	87.3333	53.6667	0.5	3	22.3333	4	1.5	2.66667	109.667	2.4	NA	8.53
NKSWR246	O. sativa f. spontanea	Glabrous	Green	Green	Erect	White	Cleft	Light Green	Light Green	Erect	Light Gold	Strong	Erect	Intermediate	Light	Just Exserted	Straight	Short and Partly Awn	Straw	White	White	White	Intermediate	Moderate	Easy	Brown	Hair on Lemma keel	Light Brown	Erect	10:00:00	103	2.236	47.6667	1.13333	1.33333	102.333	46	0.6	2	25.6667	3	1.5	2	128	2.6	NA	7.5
NKSWR247	O. sativa f. spontanea	Glabrous	Green	Purple line	Erect	White	Cleft	Light Green	Light Green	Erect	Light Gold	Strong	Erect	Intermediate	Light	Just Exserted	Droopy	Awnless	Awnless	White	White	NA	Intermediate	Moderate	Easy	Brown	Hair on Lemma keel	Light Brown	Erect	10:00:00	101	1.921	45.4	1.23333	1.36667	116.167	54	0.566667	2.5	24.1667	3.4	1.5	2.26667	140.333	2.4	NA	9
NKSWR248	O. sativa f. spontanea	Glabrous	Green	Green	Erect	White	Cleft	Light Green	Light Green	Erect	Light Gold	Strong	Erect	Intermediate	Heavy	Partly enclosed	Straight	Short and Partly Awn	Straw	White	White	White	Intermediate	Moderate	Easy	Gold and Gold Furrows on straw background	Hairs on Upper Portion	Brown	Erect	10:00:00	103	2.034	51.6	1.13333	1.6	105.667	51	0.633333	3	25.6667	3	1.5	2	131.333	2.4	NA	7.8
NKSWR249	O. nivara	Glabrous	Dark Green	Green	Erect	White	Cleft	Light Green	Light Green	Intermediate	Light Gold	Strong	Erect	Open	Heavy	Just Exserted	Droopy	Long and Fully Awn	Straw	White	White	White	Intermediate	Moderate	Easy	Gold and Gold Furrows on straw background	Hair on Lemma keel	White	Erect	10:00:00	89	2.193	48	1.16667	1.66667	96.6667	47	0.6	2	23.6667	4.3	1.5	2.86667	120.333	3	NA	8.63
NKSWR250	O. sativa f. spontanea	Glabrous	Green	Green	Droopy	White	Cleft	Light Green	Light Green	Intermediate	Light Gold	Strong	Intermediate	Intermediate	Light	Well exserted	Droopy	Short and Fully Awn	Black	Purple	White	Purple	Intermediate	Moderate	Easy	Gold and Gold Furrows on straw background	Hairs on Upper Portion	White	Erect	10:00:00	101	1.802	45.6667	1.1	1.5	134.333	54	0.533333	3.5	27.3333	4.2	1.5	2.8	161.667	2.8	NA	8.5
NKSWR251	O. nivara	Glabrous	Dark Green	Purple	Erect	White	Cleft	Light Green	Light Green	Erect	Light Gold	Strong	Erect	Close	Light	Partly enclosed	Droopy	Short and Partly Awn	Straw	White	Black	White	Intermediate	High	Easy	Brown	Short Hair	Light Brown	Erect	10:00:00	127	2.034	44.5333	1.1	1.3	91.3333	69.6667	0.533333	3	20.6667	3.9	1.5	2.6	112	2.4	NA	5.5
NKSWR252	O. nivara	Glabrous	Dark Green	Purple line	Droopy	White	Cleft	Light Green	Light Green	Intermediate	Light Gold	Strong	Erect	Intermediate	Light	Just Exserted	Droopy	Long and Fully Awn	Red	Red	Black	Red	Intermediate	Moderate	Easy	Brown	Hair on Lemma keel	Brown	Erect	10:00:00	99	2.251	43	1.36667	1.03333	88.3333	56.6667	0.533333	2.5	23.6667	3.9	1.5	2.6	112	2.6	NA	6.9
NKSWR253	O. sativa f. spontanea	Glabrous	Green	Green	X	White	Cleft	Light Green	Light Green	Erect	Light Gold	Strong	Intermediate	Intermediate	Light	Just Exserted	Droopy	Short and Partly Awn	Straw	White	White	Straw(Yellow)	Intermediate	Moderate	Easy	Gold and Gold Furrows on straw background	Hairs on Upper Portion	Brown	Erect	10:00:00	108	1.986	53	0.833333	1.33333	82.3333	61.6667	0.9	2.5	22	3.2	1.5	2.13333	104.333	2.4	NA	6.5
NKSWR254	O. nivara	Glabrous	Green	Green	X	White	Cleft	Light Green	Light Green	Intermediate	Light Gold	Strong	Drope	Intermediate	Light	Just Exserted	Straight	Long and Fully Awn	Red	Red	Black	Red	Intermediate	Moderate	Easy	Brown	Hair on Lemma keel	Light Brown	Erect	10:00:00	124	2.356	63.3333	0.966667	1.7	100.667	56.6667	0.633333	2.5	24.6667	4.2	1.5	2.8	125.333	3	NA	7.53
NKSWR255	O. nivara	Glabrous	Green	Green	Erect	White	Cleft	Light Green	Light Green	Intermediate	Light Gold	Strong	Erect	Intermediate	Light	Just Exserted	Straight	Long and Fully Awn	Straw	White	White	White	Intermediate	Moderate	Easy	Brown	Hair on Lemma keel	Brown	Erect	10:00:00	122	2.62	58	1.3	1.6	108	73	0.533333	2	22	3.9	1.5	2.6	130	2.4	NA	6.73
NKSWR256	O. nivara	Glabrous	Green	Purple	Erect	White	Cleft	Light Green	Light Green	Intermediate	Purple lines	Strong	Erect	Intermediate	Light	Partly enclosed	Straight	Long and Fully Awn	Red	Red	Black	Red	Intermediate	Moderate	Easy	Brown furrows on Straw	Hairs on Upper Portion	Light Brown	Erect	10:00:00	120	2.182	62.3333	1.2	1.43333	105.667	62.6667	0.566667	3	23.6667	3.1	1.5	2.06667	129.333	3	NA	8.1
NKSWR257	O. nivara	Glabrous	Green	Green	Droopy	White	Cleft	Light Green	Light Green	Erect	Light Gold	Strong	Drope	Intermediate	Light	Just Exserted	Straight	Long and Fully Awn	Straw	White	White	White	Intermediate	Moderate	Easy	Brown	Hairs on Upper Portion	Brown	Erect	10:00:00	101	2.616	59	1.16667	1.23333	102.167	44.6667	0.466667	2.5	24.8333	4.1	1.5	2.73333	127	3	NA	7.8
NKSWR258	O. nivara	Glabrous	Green	Green	Erect	White	Cleft	Light Green	Light Green	Intermediate	Purple lines	Strong	Intermediate	Intermediate	Light	Just Exserted	Straight	Long and Fully Awn	Straw	White	White	White	Intermediate	Moderate	Easy	Black	Short Hair	Brown	Erect	10:30:00	122	1.701	61.2667	1.26667	1.5	106.333	69.3333	0.566667	3	18	4.2	1.5	2.8	124.333	2.4	NA	7.67
NKSWR259	O. nivara	Glabrous	Green	Green	Erect	White	Cleft	Light Green	Light Green	Intermediate	Light Gold	Strong	Intermediate	Intermediate	Light	Partly enclosed	Straight	Long and Partly Awned	Straw	White	White	White	Intermediate	Moderate	Easy	Brown spot on Straw	Short Hair	Red	Erect	10:30:00	122	2.665	58.3333	1	1.6	105.333	66	0.533333	3	24.3333	4.3	1.5	2.86667	129.667	2.4	NA	7.3
NKSWR260	O. nivara	Glabrous	Green	Green	Droopy	White	Cleft	Light Green	Light Green	Intermediate	Light Gold	Moderately Strong	Intermediate	Intermediate	Light	Just Exserted	Droopy	Long and Fully Awn	Straw	White	White	White	Intermediate	Moderate High	Easy	Black	Short Hair	Light Brown	Erect	10:00:00	98	2.909	55.3333	1.23333	1.23333	107	60.6667	0.6	2.5	24	4.2	1.5	2.8	131	2.6	NA	7
NKSWR261	O. sativa f. spontanea	Glabrous	Green	Green	Droopy	White	Cleft	Light Green	Light Green	Erect	Light Gold	Strong	Drope	Intermediate	Light	Well exserted	Droopy	Short and Fully Awn	Red	Red	Black	Red	Intermediate	Moderate	Easy	Brown furrows on Straw	Short Hair	White	Erect	10:00:00	96	2.059	60.6667	1.23333	2.16667	97.3333	52.6667	0.533333	2	23.3333	3.9	1.5	2.6	120.667	2.4	NA	6.9
NKSWR262	O. nivara	Glabrous	Green	Purple	Droopy	Purple	Cleft	Light Green	Light Green	Spreading	Purple	Strong	Erect	Close	No SB	Well exserted	Straight	Long and Fully Awn	Red	Red	Black	Red	Intermediate	Moderate High	Easy	Black	Hair on Lemma keel	Brown	Erect	10:00:00	90	2.726	31	0.833333	1.2	100.167	52.6667	0.566667	5	15.1667	4.6	1	4.6	115.333	2.8	NA	7.5
NKSWR263	O. sativa f. spontanea	Glabrous	Green	Green	Droopy	White	Cleft	Light Green	Light Green	Erect	Light Gold	Strong	Erect	Intermediate	Light	Just Exserted	Straight	Short and Partly Awn	Straw	White	White	White	Intermediate	Moderate	Easy	Black	Short Hair	Red	Erect	10:00:00	108	2.834	56.5	1.3	1.4	133.667	83.6667	0.633333	2.5	21.6667	4.1	1.5	2.73333	155.333	2.6	NA	7.66667
NKSWR264	O. nivara	Glabrous	Green	Green	Erect	White	Cleft	Light Green	Light Green	Spreading	Light Gold	Strong	Intermediate	Intermediate	No SB	Well exserted	Straight	Long and Fully Awn	Straw	White	White	White	Intermediate	Moderate High	Easy	Brown furrows on Straw	Hair on Lemma keel	Brown	Erect	10:00:00	120	2.785	28.6667	0.9	1	53.1667	62.3333	0.5	3.5	15.1667	5.1	1.5	3.4	68.3333	2.2	NA	7.43333
NKSWR265	O. nivara	Glabrous	Green	Green	Erect	White	Cleft	Light Green	Light Green	Spreading	Light Gold	Strong	Horizontal	Close	No SB	Well exserted	Straight	Long and Fully Awn	Straw	White	White	White	Intermediate	Moderate High	Easy	Black	Short Hair	Brown	Erect	10:00:00	90	2.772	24.3333	0.766667	0.966667	63.3333	75.6667	0.533333	4.5	13.6667	4.6	1.5	3.06667	77	2.2	NA	4.2
NKSWR267	O. nivara	Glabrous	Green	Green	Erect	White	Cleft	Light Green	Light Green	Open	Light Gold	Strong	Drope	Close	No SB	Well exserted	Straight	Long and Fully Awn	Straw	White	White	NA	Intermediate	Moderate High	Easy	Brown furrows on Straw	Short Hair	Brown	Spreading	10:00:00	90	2.34	24.6667	0.966667	0.866667	64.5	41	0.566667	2.5	11	4.4	1.5	2.93333	75.5	2.4	NA	3.5
NKSWR268	O. nivara	Glabrous	Green	Purple	Erect	White	Cleft	Light Green	Light Green	Spreading	Light Gold	Strong	Erect	Close	No SB	Well exserted	Straight	Long and Fully Awn	Red	Red	Black	White	Intermediate	Moderate High	Easy	Black	Short Hair	Brown	Erect	10:00:00	96	2.227	29.6667	1.33333	1.43333	67.5	56.3333	0.533333	3	15.5	4.2	1.5	2.8	83	2.8	NA	8
NKSWR269	O. sativa f. spontanea	Glabrous	Green	Green	Erect	White	Cleft	Light Green	Light Green	Erect	Light Gold	Strong	Erect	Intermediate	Light	Just Exserted	Droopy	Short and Partly Awn	Straw	White	White	Red	Intermediate	Moderate	Easy	Brown spot on Straw	Hairs on Upper Portion	Brown	Erect	10:00:00	114	2.159	45.3333	1.13333	1.36667	68.6667	91.3333	0.566667	1.5	21.6667	3.9	1.5	2.6	90.3333	2.4	NA	8
NKSWR271	O. nivara	Glabrous	Green	Green	Erect	White	Cleft	Light Green	Light Green	Open	Light Gold	Strong	Erect	Close	No SB	Just Exserted	Straight	Long and Fully Awn	Straw	White	White	white	Intermediate	Moderate	Easy	Black	Hairs on Upper Portion	Brown	Spreading	10:00:00	90	NA	25.6667	0.9	1.06667	55.5	88	0.333333	2.5	12.5	4.2	0	NA	68	2.4	NA	9
NKSWR272	O. rufipogon	Glabrous	Green	Purple	X	White	Cleft	Light Green	Light Green	Spreading	Purple lines	Strong	Intermediate	Open	No SB	Just Exserted	Straight	Long and Fully Awn	Red	Red	Black	Red	Intermediate	Moderate	Easy	Black	Hairs on Upper Portion	Brown	Spreading	10:00:00	118	NA	17.6667	0.9	1.16667	NA	NA	NA	2.5	11.6667	3.9	0	NA	NA	2.4	NA	8.2
NKSWR300	O. nivara	Glabrous	Dark Green	Purple	Droopy	White	Cleft	Light Green	Light Green	Erect	Purple	Strong	Intermediate	Close	Light	Just Exserted	Droopy	Long and Fully Awn	Black	Purple	Purple	Purple	Intermediate	Moderate	Easy	Brown spot on Straw	Short Hair	Brown	Erect	10:30:00	86	2.29	NA	NA	NA	NA	68.3333	NA	2.5	NA	3.8	1.5	2.53333	NA	2.4	NA	8.1
NKSWR302	O. nivara	Glabrous	Green	Green	Erect	White	Cleft	Light Green	Light Green	Spreading	Light Gold	Strong	Erect	Close	Light	Partly enclosed	Straight	Long and Fully Awn	Straw	White	White	White	Intermediate	Moderate	Easy	Black	Short Hair	Brown	Erect	10:30:00	115	2.404	33.5	1.15	1.3	84.6667	37	0.5	3.5	23.3333	4.6	1	4.6	108	2.8	NA	8.7
NKSWR303	O. nivara	Glabrous	Green	Green	Droopy	White	Cleft	Light Green	Light Green	Intermediate	Light Gold	Strong	Erect	Close	Light	Just Exserted	Straight	Long and Fully Awn	Straw	White	White	White	Intermediate	Moderate	Easy	Black	Short Hair	Brown	Erect	10:00:00	96	3.737	71	1.16667	1.96667	116.667	52.6667	0.533333	3	28.3333	4.2	1.5	2.8	145	2.6	NA	8
NKSWR304	O. nivara	Glabrous	Green	Green	Erect	White	Cleft	Light Green	Light Green	Erect	Light Gold	Strong	Erect	Close	No SB	Just Exserted	Straight	Long and Fully Awn	Straw	White	White	Straw(Yellow)	Intermediate	Moderate	Easy	Black	Short Hair	Brown	Erect	10:30:00	127	2.22	37.6667	1.26667	1.43333	91.6667	79.6667	0.533333	3	18.3333	4.9	1.5	3.26667	110	2.6	NA	7.7
NKSWR306	O. sativa f. spontanea	Glabrous	Green	Green	Erect	White	Cleft	Light Green	Light Green	Erect	Light Gold	Moderately Strong	Erect	Close	Light	Just Exserted	Droopy	Awnless	Awnless	White	White	NA	Intermediate	Moderate	Easy	Brown furrows on Straw	Hair on Lemma keel	White	Erect	10:00:00	94	2.032	44.6667	0.933333	1.26667	85	65.3333	0.533333	3	22	3.7	1	3.7	107	2.2	NA	9
NKSWR307	O. nivara	Glabrous	Green	Green	Erect	White	Cleft	Light Green	Light Green	Erect	Light Gold	Strong	Intermediate	Open	No SB	Well exserted	Straight	Long and Fully Awn	Red	Red	Black	Red	Intermediate	Moderate	Easy	Brown spot on Straw	Short Hair	Brown	Erect	10:30:00	128	3.109	46.6667	1.23333	1.73333	121	61	0.566667	3.5	25.6667	4	1	4	146.667	2.8	NA	9
NKSWR308	O. nivara	Glabrous	Green	Purple	Erect	White	Cleft	Light Green	Light Green	Spreading	Purple lines	Moderately Strong	Erect	Intermediate	Light	Just Exserted	Straight	Long and Fully Awn	Red	Red	Purple	Red	Intermediate	Moderate High	Easy	Gold and Gold Furrows on straw background	Short Hair	Red	Erect	10:30:00	113	2.853	49	1.16667	1.5	87.8333	63.5	0.433333	3	18.6667	5.1	1.5	3.4	106.5	2.8	NA	7.8
NKSWR309	O. sativa f. spontanea	Glabrous	Green	Purple	Erect	White	Cleft	Light Green	Light Green	Erect	Light Gold	Strong	Erect	Intermediate	Light	Just Exserted	Droopy	Short and Fully Awn	Straw	Red	Black	Red	Intermediate	Moderate	Easy	Brown spot on Straw	Short Hair	Brown	Erect	10:00:00	94	2.005	41.6667	0.933333	1.03333	82.8333	78.6667	0.6	2.5	20.5	3.5	1.5	2.33333	103.333	2.2	NA	8
NKSWR310	O. sativa f. spontanea	Glabrous	Green	Purple	Erect	White	Cleft	Light Green	Light Green	Erect	Light Gold	Strong	Intermediate	Intermediate	Light	Just Exserted	Droopy	Short and Fully Awn	Straw	Purple	Purple	White	Intermediate	Moderate	Easy	Black	Short Hair	Brown	Erect	10:00:00	90	2.097	43.3333	0.633333	0.666667	81.3333	85	0.6	2	21	3.8	1.5	2.53333	102.333	2.6	NA	8.7
NKSWR312	O. nivara	Glabrous	Green	Purple	X	White	Cleft	Light Green	Light Green	Open	Light Gold	Strong	Intermediate	Intermediate	No SB	Just Exserted	Straight	Long and Fully Awn	Straw	White	White	White	Intermediate	Moderate	Easy	Brown spot on Straw	Hair on Lemma keel	Brown	Erect	10:30:00	118	2.464	52	1.2	1.4	97.3333	78.3333	0.466667	3.5	30.6667	4.2	1.5	2.8	128	2.8	NA	8.7
NKSWR313	O. nivara	Glabrous	Green	Green	Erect	White	Cleft	Light Green	Light Green	Intermediate	Light Gold	Strong	Intermediate	Intermediate	No SB	Just Exserted	Straight	Long and Fully Awn	Straw	White	White	White	Intermediate	Moderate	Easy	Black	Short Hair	Brown	Erect	10:30:00	115	2.713	46.3333	1.23333	1.43333	115	80	0.533333	3	20.6667	4.4	1.5	2.93333	135.667	2.8	NA	8
NKSWR314	O. nivara	Glabrous	Green	Green	X	White	Cleft	Light Green	Light Green	Intermediate	Light Gold	Strong	Intermediate	Close	Light	Just Exserted	Straight	Long and Fully Awn	Straw	White	White	White	Intermediate	Moderate	Easy	Black	Short Hair	Brown	Erect	10:00:00	115	2.155	47.3333	1.2	1.6	119	60.3333	0.533333	2.5	22.3333	5.2	1.5	3.46667	141.333	2.6	NA	7.7
NKSWR315	O. nivara	Glabrous	Dark Green	Purple	Erect	White	Cleft	Light Green	Light Green	Intermediate	Purple	Strong	Intermediate	Intermediate	Light	Just Exserted	Straight	Long and Fully Awn	Red	Red	Black	Red	Intermediate	Moderate	Easy	Black	Short Hair	Brown	Erect	10:30:00	115	2.935	48.3333	1.26667	1.86667	128.667	42.6667	0.566667	4	23	3.8	1	3.8	151.667	3.2	NA	7.8
NKSWR316	O. nivara	Glabrous	Dark Green	Purple line	Erect	White	Cleft	Light Green	Light Green	Intermediate	Light Gold	Strong	Drope	Intermediate	Heavy	Well exserted	Droopy	Long and Fully Awn	Straw	White	White	White	Intermediate	Moderate	Easy	Black	Short Hair	Red	Erect	10:00:00	96	3.399	55	1.03333	1.36667	114.667	40.6667	0.566667	3	32	4.2	1.5	2.8	146.667	2.8	NA	8
NKSWR317	O. nivara	Glabrous	Green	Green	Erect	White	Cleft	Light Green	Light Green	Intermediate	Light Gold	Strong	Erect	Intermediate	Light	Just Exserted	Straight	Long and Fully Awn	Straw	White	White	White	Intermediate	Moderate	Easy	Brown spot on Straw	Short Hair	Brown	Erect	10:00:00	118	2.586	54.3333	1.3	1.73333	97	76	0.4	3	22.6667	4.5	2	2.25	119.667	2.8	NA	9.5
NKSWR318	O. nivara	Glabrous	Dark Green	Green	X	White	Cleft	Light Green	Light Green	Intermediate	Light Gold	Strong	Intermediate	Intermediate	Light	Just Exserted	Straight	Long and Fully Awn	Straw	White	White	White	Intermediate	Moderate	Easy	Black	Short Hair	Brown	Erect	10:00:00	100	2.908	56	1.03333	1.43333	120.667	33.6667	0.633333	2.5	27.6667	4.4	1.5	2.93333	148.333	3.2	NA	8
NKSWR319	O. nivara	Glabrous	Dark Green	Green	Erect	White	Cleft	Light Green	Light Green	Intermediate	Light Gold	Strong	Erect	Intermediate	Heavy	Just Exserted	Straight	Long and Fully Awn	Straw	White	White	white	Intermediate	Moderate	Easy	Brown	Short Hair	Red	Erect	10:00:00	103	2.827	59.3333	1.13333	1.5	107.667	27	0.633333	2	30	4.2	1.5	2.8	137.667	2.6	NA	8.4
NKSWR321	O. nivara	Glabrous	Green	Purple	Erect	White	Cleft	Light Green	Light Green	Intermediate	Purple	Strong	Erect	Intermediate	Light	Well exserted	Straight	Long and Fully Awn	Red	Red	White	Red	Intermediate	Moderate	Easy	Brown	Short Hair	Brown	Erect	10:00:00	109	2.223	55.5	1.4	1.7	100	73.3333	0.566667	2.5	22	4.3	1.5	2.86667	122	3	NA	3.1
NKSWR322	O. rufipogon	Glabrous	Green	Purple	Erect	White	Cleft	Light Green	Light Green	Spreading	Purple lines	Strong	Erect	Intermediate	Light	Well exserted	Straight	Long and Fully Awn	Straw	Red	Black	Red	Intermediate	Moderate	Easy	Brown	Short Hair	Brown	Spreading	10:00:00	105	2.376	63	1.33333	1.6	94.6667	71.3333	0.59	4	20.3333	4.5	1.5	3	115	3.2	NA	7.4
NKSWR324	O. nivara	Glabrous	Green	Purple	Erect	White	Cleft	Light Green	Light Green	Erect	Light Gold	Strong	Erect	Intermediate	Light	Well exserted	Droopy	Short and Fully Awn	Red	Red	Black	Red	Intermediate	Moderate	Easy	Black	Short Hair	Brown	Erect	10:00:00	89	2.291	42	0.533333	0.7	77	57.6667	0.433333	2.5	23	3.2	1	3.2	100	2.6	NA	3.2
NKSWR325	O. nivara	Glabrous	Green	Purple line	Erect	White	Cleft	Light Green	Light Green	Intermediate	Light Gold	Moderately Strong	Erect	Intermediate	Light	Just Exserted	Droopy	Long and Fully Awn	Straw	White	Black	Red	Intermediate	Moderate	Easy	Black	Short Hair	Brown	Erect	10:00:00	90	2.35	38.6667	0.933333	0.9	99.6667	65.3333	0.566667	2.5	17	3.7	1.5	2.46667	116.667	2	NA	8
NKSWR326	O. sativa f. spontanea	Glabrous	Dark Green	Purple	Erect	White	Cleft	Light Green	Light Green	Erect	Purple lines	Strong	Erect	Intermediate	Light	Well exserted	Droopy	Awnless	Awnless	Red	Black	NA	Intermediate	Moderate	Easy	Brown furrows on Straw	Short Hair	Brown	Erect	10:00:00	98	2.174	NA	NA	NA	NA	57	0.5	2	NA	4	1	4	121	2.8	NA	8
NKSWR327	O. sativa f. spontanea	Glabrous	Green	Light Purple	Erect	White	Cleft	Light Green	Light Green	Erect	Light Gold	Strong	Intermediate	Intermediate	Light	Just Exserted	Droopy	Short and Fully Awn	Straw	White	Black	White	Intermediate	Moderate	Easy	Black	Short Hair	Brown	Erect	10:00:00	90	2.481	33	0.8	1.1	89	69.3333	0.466667	3	20	3.7	1.5	2.46667	109	2.8	NA	8.3
NKSWR328	O. rufipogon	Glabrous	Green	Green	Erect	White	Cleft	Light Green	Light Green	Spreading	Light Gold	Strong	Erect	Intermediate	Heavy	Just Exserted	Droopy	Long and Fully Awn	Red	Red	White	Red	Intermediate	Moderate	Easy	Black	Short Hair	Brown	Erect	09:30:00	112	2.055	46	0.95	1.8	96.6667	52	0.566667	2	19	3.8	1	3.8	115.667	2.8	NA	8.1
NKSWR329	O. nivara	Glabrous	Green	Green	Erect	White	Cleft	Light Green	Light Green	Intermediate	Purple lines	Strong	Erect	Intermediate	Light	Well exserted	Straight	Long and Fully Awn	Red	Red	White	Red	Intermediate	Moderate	Easy	Black	Short Hair	Brown	Erect	10:30:00	108	2.841	34.5	1.3	1.65	94.3333	72.3333	0.4	3	20.6667	4.5	1.5	3	115	2.6	NA	7
NKSWR331	O. rufipogon	Glabrous	Green	Purple line	Erect	White	Cleft	Light Green	Light Green	Open	Purple lines	Strong	Intermediate	Open	Heavy	Well exserted	Straight	Long and Fully Awn	Red	Red	Black	Red	Intermediate	Moderate High	Easy	Brown	Short Hair	Red	Spreading	10:00:00	101	2.196	46	0.7	1.43333	66.5	104	0.333333	3	18.1667	4	1.5	2.66667	84.6667	3.4	NA	2.8
NKSWR332	O. nivara	Glabrous	Green	Purple line	Droopy	White	Cleft	Light Green	Light Green	Open	Purple lines	Strong	Intermediate	Open	Light	Well exserted	Straight	Long and Fully Awn	Red	Red	Black	Red	Intermediate	Moderate High	Easy	Brown	NA	NA	Spreading	10:00:00	99	2.055	34	0.833333	1.03333	73	85	0.366667	3	16	4	0	NA	89	2.8	NA	7.5
NKSWR333	O. rufipogon	Glabrous	Green	Green	Erect	White	Cleft	Light Green	Light Green	Spreading	Light Gold	Strong	Erect	Intermediate	No SB	Partly enclosed	Straight	Long and Fully Awn	Straw	White	White	White	Intermediate	Moderate High	Easy	Black	Short Hair	Brown	Spreading	10:00:00	116	2.091	45	1.03333	1.1	86.3333	80.6667	0.433333	2	16.3333	3.2	1	3.2	102.667	2	NA	6.9
NKSWR334	O. nivara	Glabrous	Green	Green	Droopy	White	Cleft	Light Green	Light Green	Intermediate	Light Gold	Strong	Erect	Intermediate	No SB	Just Exserted	Straight	Long and Fully Awn	Straw	White	White	White	Intermediate	Moderate	Easy	Brown furrows on Straw	Short Hair	Brown	Erect	10:30:00	111	2.244	43.6667	1.2	1.43333	79	59	0.466667	2	19	4.3	1	4.3	98	2.4	NA	6.8
NKSWR335	O. nivara	Glabrous	Green	Green	Droopy	White	Cleft	Light Green	Light Green	Erect	Light Gold	Strong	Drope	Intermediate	Light	Partly enclosed	Droopy	Long and Fully Awn	Straw	White	Black	Straw(Yellow)	Intermediate	Moderate	Easy	Brown furrows on Straw	Short Hair	Brown	Erect	10:00:00	123	1.963	36.6667	0.933333	1	68.3333	95.6667	0.4	2.5	17.3333	4.2	1.5	2.8	85.6667	3	NA	3
NKSWR336	O. nivara	Glabrous	Purple Margins	Purple	Droopy	White	Cleft	Light Green	Light Green	Spreading	Purple lines	Moderately Strong	Intermediate	Open	No SB	Just Exserted	Straight	Long and Fully Awn	Red	Red	Black	Red	Intermediate	Moderate	Easy	Brown spot on Straw	Short Hair	Brown	Spreading	10:30:00	92	1.988	40.6667	0.8	1.03333	71.1667	95	0.4	3	22.3333	4.1	1	4.1	93.5	3	NA	9
NKSWR338	O. nivara	Glabrous	Purple Tips	Purple	Erect	White	Cleft	Light Green	Light Green	Erect	Light Gold	Strong	Erect	Intermediate	No SB	Partly enclosed	Straight	Long and Fully Awn	Gold	Red	Black	Straw(Yellow)	Intermediate	Moderate	Easy	Brown spot on Straw	Short Hair	White	Erect	09:30:00	133	2.107	51.3333	1	1.06667	85	77.3333	0.566667	4	23	3.2	1.5	2.13333	108	2.8	NA	7.6
NKSWR339	O. nivara	Glabrous	Green	Green	Erect	White	Cleft	Light Green	Light Green	Erect	Light Gold	Strong	Erect	Intermediate	No SB	Partly enclosed	Droopy	Long and Fully Awn	Straw	White	White	White	Intermediate	Moderate	Easy	Brown furrows on Straw	Short Hair	White	Erect	10:30:00	128	2.137	50.5	1.35	1.4	86	49.3333	0.6	3	23.6667	3.2	1	3.2	109.667	2.8	NA	9
NKSWR340	O. nivara	Glabrous	Green	Green	Droopy	White	Cleft	Light Green	Light Green	Erect	Light Gold	Strong	Drope	Intermediate	No SB	Partly enclosed	Droopy	Long and Fully Awn	Gold	White	White	Straw(Yellow)	Intermediate	Moderate	Easy	Black	Short Hair	Brown	Erect	10:30:00	130	1.881	48.5	1.1	1.1	95	49.3333	0.533333	2	20.6667	3.9	1	3.9	115.667	2.8	NA	8
NKSWR341	O. nivara	Glabrous	Green	Green	Erect	White	Cleft	Light Green	Light Green	Erect	Light Gold	Strong	Erect	Intermediate	No SB	Just Exserted	Straight	Long and Fully Awn	Gold	White	Black	Straw(Yellow)	Intermediate	Moderate	Easy	Brown spot on Straw	Short Hair	White	Erect	10:30:00	137	1.423	52.3333	1.06667	1.33333	101.667	55	0.633333	2.5	19.3333	3.6	1	3.6	121	2.6	NA	2.4
NKSWR342	O. nivara	Glabrous	Dark Green	Purple	Erect	White	Cleft	Light Green	Purple	Spreading	Light Gold	Strong	Drope	Open	No SB	Just Exserted	Straight	Long and Fully Awn	Red	Red	Purple	Red	Intermediate	Moderate	Easy	Brown	Hairs on Upper Portion	Brown	Erect	11:00:00	104	2.006	48	0.766667	1.16667	81	99.3333	0.3	3	23	4.3	1	4.3	104	3	NA	8
NKSWR343	O. nivara	Glabrous	Green	Green	Erect	White	Cleft	Light Green	Light Green	Erect	Light Gold	Strong	Erect	Intermediate	No SB	Partly enclosed	Droopy	Long and Fully Awn	Straw	White	White	Straw(Yellow)	Intermediate	Moderate	Easy	NA	Short Hair	Brown	Erect	11:00:00	132	1.616	44.3333	1.06667	1.3	83.6667	76.6667	0.6	3	18.6667	3.7	1	3.7	102.333	2.8	NA	8.3
NKSWR344	O. nivara	Glabrous	Green	Purple	Erect	White	Cleft	Light Green	Light Green	Erect	Light Gold	Strong	Erect	Open	No SB	Well exserted	Straight	Long and Fully Awn	Straw	Red	Black	White	Intermediate	Moderate	Easy	Brown spot on Straw	Short Hair	Brown	Erect	10:30:00	134	1.922	47	1.06667	1.4	84.6667	62.3333	0.566667	4	20	4	1.5	2.66667	104.667	3	NA	8
NKSWR345	O. nivara	Glabrous	Green	Purple line	Erect	White	Cleft	Light Green	Light Green	Open	Light Gold	Strong	Erect	Open	No SB	Just Exserted	Straight	Long and Fully Awn	Red	Red	Black	Red	Intermediate	Moderate	Easy	Brown spot on Straw	Short Hair	Red	Erect	11:00:00	123	1.764	49	0.866667	2.13333	79.6667	90.6667	0.566667	5	20	4	1.5	2.66667	99.6667	2.8	NA	3.2
NKSWR346	O. nivara	Glabrous	Dark Green	Green	Erect	White	Cleft	Light Green	Light Green	Erect	Light Gold	Strong	Erect	Close	No SB	Partly enclosed	Straight	Long and Fully Awn	Red	White	Black	Red	Intermediate	Moderate	Easy	Brown	Hairs on Upper Portion	Brown	Erect	11:00:00	135	1.348	56	1.2	2.06667	87.6667	81.6667	0.566667	3	19	3.2	1	3.2	106.667	2.4	NA	8.9
NKSWR347	O. rufipogon	Glabrous	Dark Green	Purple	Erect	White	Cleft	Light Green	Light Green	Procumbent	Purple	Weak	Horizontal	Open	No SB	Well exserted	Straight	Short and Fully Awn	Black	Purple	Purple	Purple	Slow	High	Easy	Brown	Short Hair	Brown	Erect	10:30:00	130	1.088	32.6667	1.1	1.73333	130.333	45.6667	0.466667	3	21.3333	3.2	1	3.2	151.667	5.6	NA	7.5
NKSWR348	O. nivara	Glabrous	Purple Margins	Purple	Erect	White	Cleft	Light Green	Light Green	Spreading	Purple	Strong	Horizontal	Open	No SB	Just Exserted	Straight	Long and Fully Awn	Red	Red	Black	Red	Intermediate	Moderate	Easy	Brown	Short Hair	Red	Spreading	11:00:00	112	2.278	46.3333	0.733333	0.9	79.6667	110.667	0.533333	3	17	3.9	1.5	2.6	96.6667	2.8	NA	7.3
NKSWR349	O. nivara	Glabrous	Green	Green	Erect	White	Cleft	Light Green	Light Green	Spreading	Light Gold	Strong	Erect	Open	No SB	Just Exserted	Straight	Long and Fully Awn	Straw	White	White	White	Intermediate	Moderate	Easy	Black	Short Hair	Brown	Erect	10:30:00	111	1.486	50.5	0.85	1.4	89.6667	95	0.566667	3	22	3.2	1	3.2	111.667	3	NA	0
NKSWR350	O. nivara	Glabrous	Green	Purple	Droopy	White	Cleft	Light Green	Light Green	Spreading	Light Gold	Strong	Erect	Open	No SB	Well exserted	Straight	Long and Fully Awn	Red	Red	Black	Red	Intermediate	Moderate	Easy	Brown	Short Hair	Brown	Spreading	10:30:00	108	2.037	NA	NA	NA	NA	115.333	0.5	3	NA	4.1	1	4.1	83	2.6	NA	3
NKSWR351	O. rufipogon	Glabrous	Purple Tips	Purple	Erect	White	Cleft	Light Green	Light Green	Open	Purple	Strong	Erect	Open	No SB	Just Exserted	Straight	Long and Fully Awn	Red	Red	Black	Red	Intermediate	Moderate	Easy	Brown furrows on Straw	Short Hair	Red	Spreading	10:00:00	101	2.38	43.3333	0.833333	1.46667	80	92.6667	0.533333	3	18.3333	3.3	1.5	2.2	98.3333	3.2	NA	8
NKSWR352	O. nivara	Glabrous	Green	Green	Erect	White	Cleft	Light Green	Light Green	Erect	Light Gold	Strong	Erect	Intermediate	No SB	Partly enclosed	Droopy	Long and Fully Awn	Straw	White	White	White	Intermediate	Moderate	Easy	Black	Hairs on Upper Portion	Brown	Erect	09:30:00	127	1.447	42.5	1.25	1.35	67.3333	123.333	0.466667	2	18.3333	4	1.5	2.66667	85.6667	2	NA	0
NKSWR353	O. nivara	Glabrous	Green	Green	Erect	White	Cleft	Light Green	Light Green	Intermediate	Light Gold	Strong	Erect	Close	No SB	Partly enclosed	Droopy	Long and Fully Awn	Straw	White	White	Straw(Yellow)	Intermediate	Moderate	Easy	Black	Short Hair	Brown	Erect	10:30:00	124	1.798	46.3333	1.03333	1.33333	79.6667	147.333	0.466667	3	18	3	1.5	2	97.6667	2.8	NA	8.7
NKSWR354	O. rufipogon	Glabrous	Purple Margins	Green	Erect	White	Cleft	Light Green	Light Green	Spreading	Light Gold	Strong	Intermediate	Open	No SB	Well exserted	Straight	Long and Fully Awn	Red	Red	Purple	Red	Intermediate	Moderate High	Easy	Brown	Short Hair	Red	Spreading	11:00:00	133	1.925	30.3333	0.9	1.36667	73	165	0.366667	3	15.6667	4.3	1.5	2.86667	88.6667	3.2	NA	2.5
NKSWR356	O. nivara	Glabrous	Green	Green	Erect	White	Cleft	Light Green	Light Green	Intermediate	Light Gold	Strong	Erect	Intermediate	No SB	Partly enclosed	Droopy	Long and Fully Awn	Straw	White	White	White	Intermediate	Moderate	Easy	Brown furrows on Straw	Short Hair	Red	Erect	11:00:00	127	1.917	49	1.3	1.43333	68.6667	114.333	0.533333	3	20	3.8	1.5	2.53333	88.6667	2.4	NA	8
NKSWR357	O. nivara	Glabrous	Green	Green	Erect	White	Cleft	Light Green	Light Green	Erect	Light Gold	Strong	Erect	Intermediate	No SB	Partly enclosed	Droopy	Long and Fully Awn	Straw	White	White	Straw(Yellow)	Intermediate	Moderate	Easy	Black	Short Hair	Brown	Erect	10:30:00	127	1.826	48	1.13333	1.23333	82	132.333	0.533333	3	16.6667	3.7	1.5	2.46667	98.6667	2.8	NA	8.4
NKSWR358	O. nivara	Glabrous	Dark Green	Purple	Erect	White	Cleft	Light Green	Light Green	Spreading	Light Gold	Moderately Strong	Erect	Intermediate	No SB	Just Exserted	Straight	Long and Fully Awn	Red	Red	Black	Red	Intermediate	Moderate	Easy	Brown spot on Straw	Short Hair	Brown	Spreading	10:30:00	111	1.857	30	0.933333	1.03333	73.5	106.667	0.433333	3	16.1667	3.9	1	3.9	89.6667	2.4	NA	10
NKSWR359	O. nivara	Glabrous	Green	Green	Erect	White	Cleft	Light Green	Light Green	Intermediate	Light Gold	Strong	Erect	Intermediate	No SB	Just Exserted	Straight	Long and Fully Awn	Red	Red	Black	Red	Intermediate	Moderate	Easy	Brown furrows on Straw	Short Hair	Brown	Erect	10:30:00	108	1.852	42	0.833333	0.9	86.6667	129.667	0.466667	2	13.3333	3.6	1.5	2.4	100	2.8	NA	7.5
NKSWR360	O. nivara	Glabrous	Green	Purple	Erect	White	Cleft	Light Green	Light Green	Intermediate	Light Gold	Moderately Strong	Intermediate	Open	No SB	Just Exserted	Droopy	Long and Fully Awn	Gold	White	White	Straw(Yellow)	Intermediate	Moderate	Easy	Black	Short Hair	Red	Erect	10:00:00	120	1.729	43	1.1	1.1	107.333	93.3333	0.5	2	16.6667	3.5	1.5	2.33333	124	2.8	NA	7.3
NKSWR361	O. nivara	Glabrous	Green	Green	Erect	White	Cleft	Light Green	Light Green	Intermediate	Light Gold	Moderately Strong	Intermediate	Open	No SB	Just Exserted	Droopy	Long and Fully Awn	Gold	White	White	Straw(Yellow)	Intermediate	Low	Easy	Black	Short Hair	Light Brown	Erect	10:30:00	120	1.928	38.3333	1	1.2	91.6667	99.6667	0.6	3	18	3.4	1.5	2.26667	109.667	2.4	NA	3.1
NKSWR362	O. nivara	Glabrous	Green	Green	Erect	White	Cleft	Light Green	Light Green	Intermediate	Light Gold	Moderately Strong	Intermediate	Open	No SB	Partly enclosed	Droopy	Long and Fully Awn	Gold	White	White	Straw(Yellow)	Intermediate	Moderate High	Easy	Black	Short Hair	Light Brown	Erect	10:00:00	120	1.668	43.3333	1.13333	1.36667	83	112	0.466667	2.5	18	4	1.5	2.66667	101	2.4	NA	2.5
NKSWR364	O. nivara	Glabrous	Purple Margins	Purple	Erect	White	Cleft	Light Green	Light Green	Open	Purple lines	Strong	Intermediate	Intermediate	No SB	Just Exserted	Straight	Long and Fully Awn	Red	Red	Black	Red	Intermediate	Moderate High	Easy	Black	Short Hair	Brown	Spreading	10:30:00	103	2.155	33.3333	0.833333	0.633333	62	252.5	0.366667	3.5	14	4.2	1.5	2.8	76	2.6	NA	8.4
NKSWR366	O. nivara	Glabrous	Purple Margins	Purple	Erect	White	Cleft	Light Green	Light Green	Spreading	Purple lines	Moderately Strong	Intermediate	Intermediate	No SB	Well exserted	Straight	Long and Fully Awn	Red	Red	Purple	Red	Intermediate	Moderate High	Easy	Black	Short Hair	Brown	Spreading	10:00:00	103	2.098	21.6667	0.633333	0.733333	54	182.333	0.333333	NA	14.3333	4.2	1.5	2.8	68.3333	2.8	NA	9
NKSWR369	O. nivara	Glabrous	Green	Purple	Erect	White	Cleft	Light Green	Light Green	Intermediate	Light Gold	Strong	Drope	Intermediate	No SB	Partly enclosed	Droopy	Long and Fully Awn	Gold	White	White	Straw(Yellow)	Intermediate	Moderate High	Easy	Black	Short Hair	Light Brown	Erect	10:00:00	123	1.6	45.3333	1.16667	1.06667	90.6667	156	0.466667	2	12.6667	3.8	1.5	2.53333	103.333	2.4	NA	NA
NKSWR370	O. nivara	Glabrous	Green	Green	X	White	Cleft	Light Green	Light Green	Intermediate	Light Gold	Moderately Strong	Drope	Intermediate	No SB	Partly enclosed	Droopy	Long and Fully Awn	Straw	White	White	Straw(Yellow)	Intermediate	Moderate	Easy	Black	Short Hair	Light Brown	Erect	10:00:00	123	1.853	34.3333	1.13333	1.03333	82.3333	115	0.466667	3	17.6667	3.2	1.5	2.13333	100	2.4	NA	7
NKSWR371	O. nivara	Glabrous	Purple Margins	Purple	Erect	White	Cleft	Light Green	Light Green	Spreading	Purple lines	Moderately Strong	Erect	Intermediate	No SB	Just Exserted	Straight	NA	Red	Red	Black	Red	Intermediate	Moderate High	Easy	Black	Short Hair	Light Brown	Spreading	10:30:00	103	1.722	30.3333	0.733333	0.966667	72.6667	116	0.466667	4	17.6667	4.2	1.5	2.8	90.3333	2.6	NA	7.2
NKSWR372	O. rufipogon	Glabrous	Green	Purple	X	White	Cleft	Light Green	Light Green	Spreading	Light Gold	Moderately Strong	Horizontal	Open	No SB	Well exserted	Straight	Long and Fully Awn	Red	Red	Black	Red	Intermediate	Moderate	Easy	Black	Short Hair	Light Brown	Spreading	10:30:00	103	NA	41.3333	1.36667	1.7	125.667	158.333	0.566667	2	24.6667	5.4	1.5	3.6	150.333	3.6	NA	7.1
NKSWR373	O. rufipogon	Glabrous	Dark Green	Purple	Horizontal	White	Cleft	Light Green	Light Green	Spreading	Purple	Weak	Horizontal	Open	No SB	Well exserted	Straight	Long and Fully Awn	NA	NA	NA	NA	Intermediate	Moderate High	Easy	Black	Short Hair	Brown	Spreading	10:30:00	0	NA	NA	NA	NA	NA	24.3333	0.5	2.5	NA	NA	0	NA	NA	NA	NA	7.8
NKSWR374	O. rufipogon	Glabrous	Green	Purple	Horizontal	White	Cleft	Light Green	Light Green	Spreading	Purple	Moderately Strong	Horizontal	Open	No SB	Well exserted	Straight	Long and Fully Awn	Red	Red	Black	Red	Intermediate	High	Easy	Black	Short Hair	Brown	Spreading	10:30:00	130	2.096	25.3333	0.866667	1.1	156.667	136.667	0.566667	NA	15	3.9	1	3.9	171.667	NA	NA	7.9
NKSWR376	O. rufipogon	Glabrous	Green	Green	X	White	Cleft	Light Green	Light Green	Spreading	Light Gold	Strong	Horizontal	Open	No SB	Well exserted	Straight	Short and Fully Awn	Red	Red	Black	Red	Intermediate	Moderate	Easy	Brown spot on Straw	Short Hair	Light Brown	Spreading	10:30:00	129	1.661	53.3333	1.66667	1.76667	123	65	0.5	2.5	27	3.1	1.5	2.06667	150	3.2	NA	7
NKSWR377	O. rufipogon	Glabrous	Green	Purple	Horizontal	White	Cleft	Light Green	Light Green	Spreading	Purple	Moderately Strong	Horizontal	Open	No SB	Well Exserted	Straight	Short and Fully Awn	Red	Red	Black	Red	Intermediate	High	Easy	Black	Short Hair	Light Brown	Spreading	10:30:00	132	1.477	19	1.25	1.45	125	55.6667	0.333333	2.5	15	4.1	1.5	2.73333	140	4	NA	2
NKSWR378	O. rufipogon	Glabrous	Green	Green	Droopy	White	Cleft	Light Green	Light Green	Spreading	Light Gold	Strong	Horizontal	Open	No SB	Well Exserted	Straight	Long and Fully Awn	Red	Red	Black	Red	Intermediate	High	Easy	Brown furrows on Straw	Hair on Lemma keel	Light Brown	Spreading	10:45:00	134	1.576	33	1.105	1.9	145.5	186.667	0.566667	3	23.5	4.2	1	4.2	169	5	NA	8
NKSWR379	O. rufipogon	Glabrous	Dark Green	Purple	Horizontal	White	Cleft	Light Green	Light Green	Procumbent	Purple	Weak	Erect	Open	No SB	Well Exserted	Straight	Short and Fully Awn	Red	Red	Purple	Red	Intermediate	Moderate	Easy	Brown furrows on Straw	Hairs on Upper Portion	SBr	Spreading	10:30:00	146	9.99	27.6667	1.13333	1.23333	NA	NA	0.533333	NA	16.6667	NA	0	NA	NA	4.8	NA	2.5
NKSWR380	O. nivara	Glabrous	Green	Green	Erect	White	Cleft	Light Green	Light Green	Spreading	Light Gold	Strong	Horizontal	Close	No SB	Well Exserted	Straight	Awnless	Awnless	Red	Black	NA	Intermediate	Moderate	Easy	Brown spot on Straw	Short Hair	Light Brown	Spreading	11:00:00	128	1.94	31	1.33333	1.43333	148.333	115.667	0.533333	2	22.6667	3.1	1.5	2.06667	171	3	NA	2.6
NKSWR381	O. rufipogon	Glabrous	Dark Green	Purple	X	White	Cleft	Light Green	Light Green	Spreading	Purple	Moderately Strong	Horizontal	Open	No SB	Well Exserted	Straight	Long and Fully Awn	Red	Red	Purple	Red	Intermediate	High	Easy	Black	Short Hair	Light Brown	Spreading	10:30:00	134	1.693	25.3333	1.26667	0.866667	127.667	43.3333	0.4	2.5	21.6667	3	1	3	149.333	5.6	NA	8
NKSWR382	O. nivara	Glabrous	Green	Green	X	White	Cleft	Light Green	Light Green	Erect	Green	Strong	Horizontal	Open	No SB	Just Exserted	Straight	Awnless	Awnless	Purple	Purple	NA	Intermediate	Moderate	Easy	Brown spot on Straw	Short Hair	Light Brown	Erect	11:00:00	124	1.7	45.3333	1.16667	1.56667	140.333	56.3333	0.566667	2.5	24.6667	3.2	1	3.2	165	3	NA	7.8
NKSWR383	O. rufipogon	Glabrous	Green	Purple	Droopy	White	Cleft	Light Green	Purple	Spreading	Purple	Strong	Horizontal	Open	No SB	Well Exserted	Straight	Long and Fully Awn	Red	Red	Purple	Red	Intermediate	High	Easy	Black	Short Hair	Light Brown	Spreading	10:30:00	136	1.422	46	1.36667	1.33333	145	78	0.5	2.5	23	3.9	1	3.9	168	3.6	NA	7.6
NKSWR384	O. rufipogon	Glabrous	Green	Purple	Droopy	White	Cleft	Light Green	Light Green	Spreading	Purple lines	Weak	Horizontal	Open	No SB	Well Exserted	Straight	Long and Fully Awn	Red	Red	Black	Red	Intermediate	High	Easy	Black	Short Hair	Light Brown	Spreading	11:00:00	132	1.65	27.8	1.4	1.7	145.333	90.6667	0.5	2	22	3.2	1	3.2	167.333	4	NA	4
NKSWR385	O. rufipogon	Glabrous	Green	Purple	X	White	Cleft	Light Green	Light Green	Spreading	Purple lines	Weak	Horizontal	Open	No SB	Well Exserted	Straight	Short and Fully Awn	Black	Purple	Black	Purple	Intermediate	High	Easy	Black	Hairs on Upper Portion	Light Brown	Spreading	11:00:00	132	1.738	36.6667	1.53333	1.5	143.667	55.6667	0.566667	2.5	26.3333	3.2	1	3.2	170	5.4	NA	9
NKSWR386	O. rufipogon	Glabrous	Green	Green	Droopy	White	Cleft	Light Green	Light Green	Open	Light Gold	Strong	Horizontal	Open	No SB	Just Exserted	Straight	Long and Fully Awn	Black	Purple	Black	Purple	Intermediate	High	Easy	Brown spot on Straw	Hairs on Upper Portion	Red	Erect	11:00:00	131	1.636	40.3	1.35	1.5	155	69.3333	0.633333	2	23.6667	3.2	1.5	2.13333	178.667	3.6	NA	8.8
NKSWR387	O. rufipogon	Glabrous	Dark Green	Purple	Horizontal	White	Cleft	Light Green	Light Green	Spreading	Purple	Moderately Strong	Horizontal	Open	No SB	Well Exserted	Straight	Short and Fully Awn	Black	Purple	Purple	purple	Intermediate	High	Easy	Brown	Hair on Lemma keel	Brown	Spreading	10:30:00	133	1.661	14	0.866667	1.16667	144.667	101.667	0.333333	2.5	14.6667	3.2	1.5	2.13333	159.333	4	NA	7.8
NKSWR388	O. rufipogon	Glabrous	Green	Green	Droopy	White	Cleft	Light Green	Light Green	Spreading	Green	Strong	Horizontal	Open	No SB	Well Exserted	Straight	Long and Fully Awn	Gold	White	White	Straw(Yellow)	Intermediate	Moderate	Easy	Brown	Hair on Lemma keel	White	Spreading	11:00:00	129	1.663	35.3333	1.36667	1.9	163.667	35	0.766667	2.5	24.3333	3.2	1.5	2.13333	188	4	NA	0
NKSWR389	O. rufipogon	Glabrous	Green	Purple	Droopy	White	Cleft	Light Green	Light Green	Spreading	Purple	Moderately Strong	Horizontal	Open	No SB	Well Exserted	Straight	Short and Fully Awn	Red	Red	Black	Red	Intermediate	Moderate	Easy	Brown spot on Straw	Hairs on Upper Portion	Light Brown	Spreading	11:00:00	132	1.925	50.6667	1.5	2.73333	128.667	105	0.633333	2	27.6667	3.9	1	3.9	156.333	4	NA	3.5
NKSWR390	O. rufipogon	Glabrous	Green	Purple	Droopy	White	Cleft	Light Green	Light Green	Spreading	Purple	Moderately Strong	Horizontal	Open	No SB	Well Exserted	Straight	Short and Partly Awn	Straw	Red	Black	White	Intermediate	Moderate	Easy	Brown furrows on Straw	Hair on Lemma keel	Brown	Spreading	11:00:00	137	1.375	40.3333	1.3	1.33333	117.667	94.3333	0.466667	2.5	20.6667	3.9	1	3.9	138.333	5.6	NA	8
NKSWR391	O. rufipogon	Glabrous	Green	Purple	Erect	White	Cleft	Light Green	Light Green	Spreading	Purple	Moderately Strong	Horizontal	Open	No SB	Well Exserted	Straight	Long and Fully Awn	Red	Red	Black	Red	Intermediate	Moderate	Easy	Brown	Hairs on Upper Portion	Brown	Spreading	11:00:00	133	1.959	37	1.36667	1.7	204.667	88.6667	0.8	3	21.6667	4.2	1	4.2	226.333	4	NA	7.9
NKSWR392	O. rufipogon	Glabrous	Green	Green	X	White	Cleft	Light Green	Light Green	Spreading	Purple	Moderately Strong	Horizontal	Intermediate	No SB	Well Exserted	Straight	Long and Fully Awn	Straw	Red	Black	Red	Intermediate	Moderate	Easy	Brown furrows on Straw	Hairs on Upper Portion	Light Brown	Spreading	11:00:00	134	1.64	57	1.5	1.63333	156	55.3333	0.666667	2.5	30	3.9	1	3.9	186	4.4	NA	8.6
NKSWR393	O. rufipogon	Glabrous	Dark Green	Purple	X	White	Cleft	Light Green	Light Green	Procumbent	Purple	Moderately Strong	Horizontal	Open	No SB	Well Exserted	Straight	Long and Fully Awn	Red	Red	Black	Red	Intermediate	Moderate	Easy	Black	Glabrous	Light Brown	Spreading	11:00:00	132	1.353	35	1.3	1.86667	157	43.6667	0.6	3	19.3333	4	1	4	176.333	6	NA	8.4
NKSWR394	O. rufipogon	Glabrous	Dark Green	Purple	X	White	Cleft	Light Green	Light Green	Procumbent	Purple	Moderately Strong	Horizontal	Open	No SB	Well Exserted	Straight	Long and Fully Awn	Red	Red	Black	Red	Intermediate	Moderate	Easy	Black	Glabrous	Light Brown	Spreading	11:00:00	133	1.995	35	1.4	1.73333	128	83.3333	0.466667	3	24.3333	4.1	1	4.1	152.333	4	NA	0
NKSWR395	O. nivara	Glabrous	Green	Purple	X	White	Cleft	Light Green	Light Green	Procumbent	Purple	Moderately Strong	Horizontal	Open	No SB	Well Exserted	Straight	Long and Fully Awn	Red	Red	Black	Red	Intermediate	Moderate	Easy	Brown furrows on Straw	Glabrous	Light Brown	Spreading	11:00:00	138	1.603	31.3333	1.43333	1.3	144	84.3333	0.5	3	24.3333	4	1	4	168.333	3	NA	7
NKSWR396	O. rufipogon	Glabrous	Green	Purple	Droopy	White	Cleft	Light Green	Light Green	Spreading	Purple	Strong	Horizontal	Open	No SB	Well Exserted	Straight	Long and Fully Awn	Straw	White	White	white	Intermediate	Moderate	Easy	Brown furrows on Straw	Hair on Lemma keel	Brown	Spreading	11:00:00	131	1.558	55.6667	1.46667	2.1	151.333	74.6667	0.666667	2.5	27	3.7	1.5	2.46667	178.333	4	NA	2.5
NKSWR222b	O. nivara	Glabrous	Dark Green	Green	Erect	White	Cleft	Light Green	Light Green	Erect	Light Gold	Strong	Horizontal	Intermediate	No SB	Well Exserted	Droopy	Short and Fully Awn	Straw	White	Black	White	Intermediate	Moderate	Easy	Gold and Gold Furrows on straw background	Short Hair	Red	Erect	11:00:00	88	2.358	32.3333	0.866667	1.26667	83.6667	39	0.333333	3	23	4.3	1.5	2.86667	106.667	2.6	NA	NA
NKSWR230b	O. nivara	Glabrous	Green	Purple	Droopy	White	Cleft	Light Green	Light Green	Erect	Light Gold	Strong	Horizontal	Intermediate	No SB	Well Exserted	Droopy	Long and Fully Awn	Red	Red	Black	Red	Intermediate	Moderate	Easy	Brown furrows on Straw	Short Hair	Light Brown	Erect	09:30:00	90	2.044	49.6667	0.766667	1.16667	94.3333	44	0.533333	2	23.3333	4.2	1.5	2.8	117.667	3.2	NA	NA
NKSWR234b	O. nivara	Glabrous	Purple Margins	Purple	Droopy	White	Cleft	Light Green	Light Green	Erect	Light Gold	Strong	Drope	Intermediate	No SB	Just Exserted	Droopy	Long and Fully Awn	Red	Red	Purple	Red	Intermediate	Moderate	Easy	Black	Short Hair	Light Brown	Erect	09:30:00	101	2.037	60.3333	0.833333	1.2	100.333	70	0.633333	2.5	25	4.3	1.5	2.86667	125.333	2.4	NA	NA
NKSWR246b	O. rufipogon	Glabrous	Dark Green	Green	Erect	White	Cleft	Light Green	Light Green	Spreading	Purple	Strong	Horizontal	Open	No SB	Just Exserted	Straight	Long and Fully Awn	Straw	White	Purple	White	Intermediate	Moderate	Easy	Brown spot on Straw	Hairs on Upper Portion	Brown	Spreading	09:30:00	121	2.357	48.3333	1.16667	1.83333	103.333	104.333	0.433333	3	23	4.5	1.5	3	126.333	2.4	NA	7.66
NKSWR265b	O. nivara	Glabrous	Green	Green	Erect	White	Cleft	Light Green	Light Green	Erect	Light Gold	Strong	Erect	Close	Heavy	Partly exserted	Straight	Long and Fully Awn	Red	Red	Black	Red	Intermediate	Moderate	Easy	Black	Short Hair	Brown	Erect	10:00:00	87	2.741	46.3333	1.16667	1.26667	90	39	0.633333	2.5	23.6667	4.1	1.5	2.73333	113.667	2.2	NA	7
NKSWR323	O. nivara	Glabrous	Green	Purple	X	White	Cleft	Light Green	Light Green	Spreading	Purple	Strong	Erect	Close	No SB	Partly enclosed	Straight	Long and Fully Awn	Red	Red	Black	NA	Intermediate	Moderate	Easy	Black	Short Hair	Brown	Spreading	09:30:00	122	3.735	36	1.16667	1.26667	63.7	61.5	0.366667	3	13.3	4.1	1.5	2.73333	77	2	NA	8.7
NKSWR260b	O. rufipogon	Glabrous	Light Green	Purple line	Erect	Purple	Cleft	Light Green	Light Green	Intermediate	Light Gold	Strong	Horizontal	Intermediate	Heavy	Just Exserted	Droopy	Long and Fully Awn	Red	Red	Black	White	Intermediate	Moderate	Easy	Gold and Gold Furrows on straw background	Glabrous	White	Erect	10:00:00	90	3.018	53.6667	1	1.4	90.6667	55	0.533333	2	27.3333	5.3	1	5.3	118	3	NA	7
Mean																															Mean	2.00386	38.6	1	1.4	81.9	76	0.5	2.6	18.6	3.9	1.4	2.9	100.6	2.64477	71.6	5.8
SEM	X= Additional class not in the Bioversity/IRRI mannual																														Std. Error of Mean	0.585171	0.5	0	0	1.5	1.5	0	0	0.2	0	0	0	1.7	0.0382403	1.2	0.1
CD	NA= Data not available																														Std. Deviation	0.0286559	10.6	0.2	0.4	30.6	31.1	0.1	0.5	4.5	0.5	0.2	0.5	33.6	0.77525	18.1	2.3
Supplementary Table S2B. ANOVA for variation of nine quantitative traits in 418 indian ORGC wild rice accessions
Trait	Component	Sum of Squares	df	Mean Square	F	P value
Leaf length	Between Groups	17989	12	1499.08	14.044	0
	Within Groups	127021	1190	106.74
	Total	145010	1202
Leaf width	Between Groups	4.3	12	0.35	6.353	0
	Within Groups	66.4	1190	0.06
	Total	70.6	1202
Ligule length	Between Groups	10.7	12	0.89	4.114	0
	Within Groups	258.1	1190	0.22
	Total	268.8	1202
Culm length	Between Groups	104284	12	8690.35	8.699	0
	Within Groups	1.21875e+06	1220	998.97
	Total	1.32303e+06	1232
Culm number	Between Groups	87633.4	12	7302.78	5.526	0
	Within Groups	1.58857e+06	1202	1321.6
	Total	1.6762e+06	1214
Sterile lemma length	Between Groups	5	12	0.42	1.272	0.229
	Within Groups	385.2	1168	0.33
	Total	390.3	1180
Panicle length	Between Groups	2160.3	12	180.02	1.108	0.049
	Within Groups	189244	1165	162.44
	Total	191404	1177
Plant height	Between Groups	64293.4	11	5844.86	5.695	0
	Within Groups	1.18845e+06	1158	1026.3
	Total	1.25274e+06	1169
Awn length	Between Groups	279	12	23.25	4.308	0
	Within Groups	6255.7	1159	5.4
	Total	6534.7	1171

## Sheet: Sheet2
4.4
4.8
4.8
5.6
5.2
5.6
5.2
2.6
3.6
3.8
2
2
5.6
5
5.2
3
2
2
2.2
2.2
2.8
2.6
3
3.2
2.6
2.4
2
3.4
2.4
2.8
2
2.4
2.4
2.6
2.8
2.4
3
2.8
2.4
1.8
2.4
2.4
2.8
2.6
2.2
2.8
2.8
2.2
3
2.6
2.2
2.8
2.4
2.6
2.6
2.4
2.8
2
2
2.2
2.4
2.6
2.2
2.4
2.2
1.6
2.2
2
2.6
2.4
2.6
2
1.8
2.6
2.4
2
3
2
2
2.2
2
2.2
2.4
2.4
2.2
2.2
2
2
2
2.2
1.8
1.8
2.4
1.8
1.6
2
1.8
2
2.2
2
2
1.8
2.4
1.8
3
2
2.2
2.2
2
3.6
2
2
2.2
2.2
2.2
2.2
2
1.8
2
2
2.2
2.4
2.2
2.2
1.8
2
2
2.4
2.2
2.2
2
4.4
4.4
4
2.4
2.6
3.6
1.8
4.2
2.2
2.4
2.6
3
2.2
2
2.4
2.4
2.8
2
2.8
2
2.2
2.2
2.4
2
2.2
2.4
2
2.8
2.2
2
2
2
1.6
2
1.8
2.8
1.8
2.2
2
2
1.8
2.4
2.4
2.4
2
2
2
2
1.8
1.8
2.8
2.2
2
1.8
2.2
2.2
1.8
2.4
2.2
2
2.2
2.8
3.2
2
3.6
2.2
2
1.8
2
2
2.4
5
4.6
2
2.2
2
3.2
2
2.2
1.8
2.4
2
2
5.6
2.8
2
2.8
3
3
3
3
2.8
2.8
2.6
2.4
3
2.4
2.6
2.2
2.4
2.2
2
2.2
2
2.4
2.2
2.2
2.4
2.8
2.8
2.6
2.4
2.4
2.6
2.8
2.4
2
3
2
2
2.8
2.2
2.2
2
3
2.6
2.8
2.6
2.6
2.4
2.6
2.2
2.8
2.4
2.6
2
2.4
2.8
2.8
2.8
2.8
2.6
2.4
2.6
2.8
2.6
2.6
2.4
2.8
3
2.6
2.2
3.2
2.8
2.4
2.2
2.4
3
3.4
3.6
2.6
2.4
3
3
3.6
2.4
2.6
2.4
2.4
3
2.8
2.4
2.6
2.4
3
2.4
3
3
2.4
2.4
2.6
2.4
2.8
2.6
2.2
2.2
2.4
2.8
2.4
2.4
2.4
2.4
2.8
2.6
2.6
2.2
2.8
2.8
2.2
2.6
2.8
2.8
2.6
3.2
2.8
2.8
3.2
2.6
3
3.2
2.6
2
2.8
2.8
2.8
2.6
3.4
2.8
2
2.4
3
3
2.8
2.8
2.8
2.6
3
2.8
3
2.8
2.4
5.6
2.8
3
2.6
3.2
2
2.8
3.2
2.4
2.8
2.4
2.8
2.8
2.4
2.4
2.6
2.8
2.4
2.4
2.6
3.6
3.2
4
5
4.8
3
5.6
3
3.6
4
5.4
3.6
4
4
4
5.6
4
4.4
6
4
3
4
2.6
3.2
2.4
2.4
2.2
2
3
2.64477
0.0382403
0.77525
