# Supplementary material for: Morphological and Molecular Data Reveal Three Distinct Populations of Indian Wild Rice Oryza rufipogon Griff. Species Complex
Source: Front Plant Sci. 2018 Feb 7;9:123. doi: 10.3389/fpls.2018.00123 (PMC5808308; doi:10.3389/fpls.2018.00123)
Supplement: TABLE S3 — Pseudomolecule physical positions, gene Id, flanking nucleotide sequence, output quality scores and Illumina assay Id of SNP markers designed at one design ability rank for model based population structure analysis using 48-plex Illumina GoldenGate assay. [file Table_3.XLSX]

## Sheet: Sheet1
Supplementary Table S3: Pseudomolecule position and quality score of SNP markers in 48-plex Illumina GoldenGate assay designed using Illumina ADT tool
Sr. No.	Chromosome	Locus_Name	Position in the pseudomolecule MSU v5	Gene annotation	SNP [in brcket] with flanking sequence	Sequence_Orientation	Final Output Score	Assay_Design_Id	Illumina_Id
1	1	Os01g07250.1	3421011	saposin-like type B, region 1 family protein, putative, expressed	TTATTCAACTTATGTAGAGGAAAATCCAGTGCTACAATTGCAACAACATGCCTTCTCTTACAGGTTCCCTGTTTCCT[C/T]CAGTGTCTACTTACCTAGCTATATTCCCTTACTTGATGCATCGATTGATGGATACTAGGATGGGAGGATATGGAAAGAA	REVERSE	0.972	2037645569	Os01g07250.1-128_B_R_2037645569
2	1	Os01g29469.1	16510500	dual specificity protein phosphatase, putative, expressed	CACAAATGCACATCCTACATCCTGAAGCATACAAGCATAAGCAAAAAAAACGTCATATGCCACCAGATAAAGTGTAACA[A/G]CAAAATTGCAATGCAATTACGATTGCATAGAAATATGACTCTGATGTGCACAATTCTGCTCTTTAAGGTGCAGTAAAAC	FORWARD	0.972	2037645573	Os01g29469.1-128_B_F_2037645573
3	1	Os01g44260.1	25381654	dihydroflavonol-4-reductase, putative, expressed	CCGACCTTCATCAGTCCGTCAAGCTCATCAAGAAGCGGCTCAAGGTACAATCTTTTGTGAGGTACTTTGTACTTCTCAT[G/A]TTCCCCAAGCGAAATTGGTGATGTTCCTGGCGTTGTTGGGCCCGTGGTATGCATCTGAGTGCCTTGTTCCTCTTGGGCA	FORWARD	0.972	2037645567	Os01g44260.1-128_B_F_2037645567
4	1	Os01g70670.1	40914292	BTBM1 - Bric-a-Brac, Tramtrack, Broad Complex BTB domain with Meprin and TRAF Homology MATH domain, expressed	TGGACTGTATGTTAAAAAAAATAAATCAAACAATTTGGAAGTTGGAACACATGATTTCACATTGAAATAAACACCACAC[G/A]GAACTGGTCAGGTTTAATCTGGATGACTGGGACTCTGTCCAAAGAGATGCTAGCAGAAGCAGAATAAGCATGAAATCT	REVERSE	0.972	2037645571	Os01g70670.1-128_B_R_2037645571
5	2	Os02g03750.1	1570149	polygalacturonase precursor, putative, expressed	TTAGTGAATGTTTAATTACCTTGGAGCGGTCAATCTTGCAGGAGTTGGCCCACCATTTGGAGCCGGAGCCGTCGATGAG[A/G]CCGCCGCCCTGGATGCGGGCGCCGGCGAGACCGGAGAAGAGGAGCCACAGCCGGGGGCTCGCCGGATCCCACTCCGACG	FORWARD	0.972	2037645575	Os02g03750.1-128_B_F_2037645575
6	2	Os02g11820.1	6110092	GTPase-activating protein, putative, expressed	CCTTCTAGTGGCATGCCCATTGTTTGCGTCATTAAAATCTGGTACTGCAACCAAAGGCACCAGCCTTTGCGTTGGTTCC[A/G]TTGTGTTATATCATTCTTTCATTTTAAGTTTTAGTTCTTACAAGACGTATTTCCGTCCTAAAATACTTCCAAGGTGTTG	REVERSE	0.972	2037645581	Os02g11820.1-128_B_R_2037645581
7	2	Os02g31874.1	18821156	DUF803 domain containing, putative, expressed	ATATACCCAGATAAGACGAAAAAATTAACATAATCTTATACAAAAATCAGCTGCAGCATTACCAAATATTGTCATGAAA[G/A]CCAGGTTATATTTACTGTGCTTTCCACTAATATCAAAGGCACAAGTTATTGCAGACAACCTACTCAAGTAAATTTGGGG	FORWARD	0.972	2037645577	Os02g31874.1-128_B_F_2037645577
8	2	Os02g47000.1	28688819	expressed protein	TTTTATTCAACTTATGTAGAGGAAAATCCAGTGCTACAATTGCAACAACATGCCTTCTCTTACAGGTTCCCTGTTTCCT[C/T]CAGTGTCTACTTACCTAGCTATATTCCCTTACTTGATGCATCGATTGATGGATACTAGGATGGGAGGATATGGAAAGAA	REVERSE	0.972	2037645579	Os02g47000.1-128_B_R_2037645579
9	3	Os03g02560.1	944957	cyclin-like F-box, putative, expressed	CACAAATGCACATCCTACATCCTGAAGCATACAAGCATAAGCAAAAAAAACGTCATATGCCACCAGATAAAGTGTAACA[A/G]CAAAATTGCAATGCAATTACGATTGCATAGAAATATGACTCTGATGTGCACAATTCTGCTCTTTAAGGTGCAGTAAAAC	REVERSE	0.972	2037645589	Os03g02560.1-128_B_R_2037645589
10	3	Os03g19300.1	10849512	peptide chain release factor protein, putative, expressed	CCGACCTTCATCAGTCCGTCAAGCTCATCAAGAAGCGGCTCAAGGTACAATCTTTTGTGAGGTACTTTGTACTTCTCAT[G/A]TTCCCCAAGCGAAATTGGTGATGTTCCTGGCGTTGTTGGGCCCGTGGTATGCATCTGAGTGCCTTGTTCCTCTTGGGCA	FORWARD	0.972	2037645583	Os03g19300.1-128_B_F_2037645583
11	3	Os03g30430.1	17345952	nitrilase-associated protein, putative, expressed	AAGTAACTATGTTTCTATCTCAGTGTAGACTGATCCTTTCTTACCAGACACCAACCAAGCATTCACAATTTACCAGCAG[A/G]CATACGTAACATATGCCCAAAAGGAAGAGAGATGGTTTACAAGGACAATCAAGTATCCAAATCATACCTCATGCATAAC	REVERSE	0.972	2037645585	Os03g30430.1-128_B_R_2037645585
12	3	Os03g54150.1	31020366	expressed protein	TGAATTGCATGTAGGTGCTACTTGCTTCCCTCAGCCTGCTATCCATTTATTTATTTGTTTTGTGATTACACTATCATGC[T/C]GCAATGTCCTCAAAACTAAACATTCCAACAATATAGTGCAATAGCATAATGCTCATTGAGATTAACACTGAACTTATTT	FORWARD	0.972	2037645587	Os03g54150.1-128_B_F_2037645587
13	4	Os04g01300.1	225838	OsRhmbd10 - Putative Rhomboid homologue, expressed	ATGAATATTTAGTTCATGCAAACTTCTACACATTAGCTCGCTGGATAACAATATCATACCATTACTTCTATACGTGATA[A/T]TAAATATTTTTATTTCGGCATATTGTGGTTACTGTTGGTTATGTTTGCATAATGTAATTCATGTCAACACCTTACATAA	REVERSE	0.972	2037645593	Os04g01300.1-128_B_R_2037645593
14	4	Os04g21110.1	11859836	phosphoribulokinase/Uridine kinase family protein, expressed	TATTCTTGCAATAAGATGAGAATGTACTCCACCAACCTACTAGACAGAATGCAGTAAATTTCCAGGGAGATATTTATGA[T/C]GTAAAAAAAATCAAACTAGATAAACAGTTTTTTCAAGATTTGAATAAAATCTTACAACTTTTTTTTGAGGGTAAAAAT	REVERSE	0.972	2037645591	Os04g21110.1-128_B_R_2037645591
15	4	Os04g42930.1	25211800	OsGrx_C2.2 - glutaredoxin subgroup I, expressed	GTCCATGAAGTCCATTATCTCTGCTTGCTCGCTCGCAATTTTATTAGTACTCTTCAGTGTTCAGTTAACGAATTACTGT[C/T]TGTTGTAAATGTCACTTGGGGCAGATACTTTGGCATTGAACAATGAAGGGAAGCTGGACCACACCCCACTATGCTTCAA	REVERSE	0.972	2037645595	Os04g42930.1-128_B_R_2037645595
16	4	Os04g57950.1	34334457	dihydroorotate dihydrogenase protein, putative, expressed	ACAATATGCTGATTACTTGGTATTCATCCTCTTCTCTTCAAGAAAACCTCACATGGATGTGTTTCTACTTGAACCTAA[A/G]CATACCATTTGTTCACATTGATTGGTTCACACTAGTTTTGCGCACGAGTGAGAGTGGGTGGGGAGTGGGTGATGGGTGGAT	REVERSE	0.972	2037645597	Os04g57950.1-128_B_R_2037645597
17	5	Os05g01490.1	287362	ras-related protein, putative	TGTCATATTCACTGATTGTTGCTGTCATCAACTTATCAGAGATGTCTGTTGTTAGCATACATAGATCAATGTAGTATCC[G/A]TTGAGCTTATTGAAGGGATATTGTCATATTGTATCCCTGGTTGTGAAAATATTTCCAGAAACCACTATGTAGCATGTAC	FORWARD	0.972	2037645603	Os05g01490.1-128_B_F_2037645603
18	5	Os05g24550.1	14103934	Papain family cysteine protease domain containing protein, expressed	AAGTTACATCACCCACTATGGTTTGATGAGTCGTTTGCATACAAGTTCACAGTATTTGATATTGACATCAGCCTACGTC[T/C]ATCCAGAATATTGTACTGAGAGTAAAGTTCAAAAAAACACCATGTTCATAGCCATTTGTAAACACAAAACACCATGTGA	REVERSE	0.91	2039066873	Os05g24550.1-128_T_R_2039066873
19	5	Os05g32330.1	18783426	endonuclease/exonuclease/phosphatase family domain containing protein, expressed	TCTTTTTTTTTAAAAAAAATTCATAGTGCATTTCGTTTGGGTTTAATTTTTTGAATCATTTGGGCTTAAAAACTTGAAAATTTTGTATCACAAAGTTATTGAACTTTTTT[G/T]CGTAGTGTAAGCTTGGTGATTCTTTCAAAGTTTTGTATCACA[G/T]AGTGGATTATGTCTCATTTGCGTTTAAAAAGCTTGAAAACTTCATATTACCGAGTTTAAAATATAAAAGCAGTTCAAAT	REVERSE	0.972	2037645599	Os05g32330.1-128_B_R_2037645599
20	5	Os05g49060.1	28065769	uncharacterized protein ycf23, putative, expressed	TAATCTATAGCTTACTAGTTCATGTGTTATTTCATGTTTCAAACATTTGATTATAGTTGGCTTTTCTTGTGATT[T/G]CAGGGAGTTGGTTCTGCTGTCAACAAACTTAACGACATCGTCGCAAGAAA	FORWARD	0.972	2037645601	Os05g49060.1-128_B_F_2037645601
21	6	Os06g13660.1	7573979	alanyl-tRNA synthetase, putative, expressed	GAGTAAAATTTGTTGCCAACATGCTGTATCTGAACACGTGCCTATGATTAGCAGCAGTTAGAAGCATGCATGTTTGTCT[G/A]TTTGAACATGGGGCAAAGAAGTAAACGATCATAGATTCACAAAGTATAGCAACCAAACTTACAAACAAACACAAGACAA	FORWARD	0.972	2037645607	Os06g13660.1-128_B_F_2037645607
22	6	Os06g19480.1	11093772	expressed protein	GATTGAGAAAATTTGATGTATTTGTCTATTTGAGAAATATAAACCTAAAAGCATAAGGTATTAAAGTCAATATCATGGC[C/T]CACATATGATGGTACTACTGCGCTCTGTGATTTTTTTCAATGGCACTAAGCAAATTGGCCCCCTAGGATTTCTGTATGC	REVERSE	0.972	2037645609	Os06g19480.1-128_B_R_2037645609
23	6	Os06g27800.1	15737387	ATPase, putative, expressed	ACAACCTAGTGTGGGGATACTACGAATGTGGATAGGGGTATATCCATATTCAAGTACTAGAATGAGACCAATCCTATAT[G/T]GCAAAAGAGAAGTGACCATCGACTTATCAAAAATAGAAAGTGTACCTCCATGACACAGAACAATAATGTCAGGATTAAT	REVERSE	0.972	2037645611	Os06g27800.1-128_B_R_2037645611
24	6	Os06g43800.1	26374959	methyltransferase domain containing protein, putative, expressed	GCCTGGTAATTGATGCATAGATTAAATTAAACTACATAAACTAGTAACTTCAAACAGACAAAGTGATGCTCTGCAAAAT[G/A]CTTAATTGATAATATATTTATGTTAGAAGTGGTTAAGGTTATGTCTTGTTTCATTTGTGTGACATATGCTGTAATTTTT	REVERSE	0.972	2037645613	Os06g43800.1-128_B_R_2037645613
25	7	Os07g04240.1	1859603	succinate dehydrogenase flavoprotein subunit,mitochondrial precursor, putative, expressed	TCTTAACTATTTATGCCATGCTTGATTACTAGCTAATTATGAAGCTTCAATCACTAATTCTTGGTATTATGGTACCTTT[A/C]CTATACTTTGCTAATCAGCTAACAACCTAATAAAGGTCTGTGAGAACACATTGATACAACAGTCAAGAATCATGACTTT	FORWARD	0.972	2037645617	Os07g04240.1-128_B_F_2037645617
26	7	Os07g08760.1	4502370	START domain containing protein, putative, expressed	TTTCAATTCATAAACAACTATATGTACAAAAAGAAATGGTGGTGTATCTTGAGCACCTAATTAAATCCAGAGAATAAAT[G/A]TGATGAAGCTTCATGACTGTCATGAGAAGTCACACCACAGTACCCAGAAGGAACAGAAGATCTAAACTATTTAGAAAGT	FORWARD	0.902	2039066876	Os07g08760.1-128_B_R_2039066876
27	7	Os07g32230.1	19160255	domain of unknown function domain containing protein, expressed	AAACAAGGAGATGAGCAGCCAACTGGAATGGCCAGCCCCTGACAATTTCTGCATTACAGTGGCTACTAGCTTTCTTTTG[C/T]GGATCACATTGGCTGCATTAACAAATCATACTGATGCATGGAGCATGCATACTGGTGTGTATATTTATATTTTCAGGAA	REVERSE	0.972	2037645615	Os07g32230.1-128_B_R_2037645615
28	7	Os07g46590.1	27824101	chromodomain-helicase-DNA-binding protein, putative, expressed	TCTAACTGTGGCTGATAGTTTATTGGTGTTATAATATATAGTTAACATCTGCTGATAGTACAACAAATCAAGTTGAAAT[G/T]CCACGGTCATGCTGTTACATGATCTACCTGTGGTTCATGTTGAGTAGGCCACATTCCCTTTCCTGGTTTTGGTGCTTGC	REVERSE	0.972	2037645619	Os07g46590.1-128_B_R_2037645619
29	8	Os08g02330.1	891846	RNA recognition motif containing protein, putative, expressed	GTTGCTAGCTGTTTCTGTCATTATGCTAAGTGCATTAACTTGATACGCCCTCAGCTTTGAAGCATATTGTCTGTGGGGG[T/G]GGGGGGGGTCAAACTTGTATTCCTTTATCCAAAATCTTACATGGTGCTAGTTTCTGTGTATACATAACTGATCTCTATC	REVERSE	0.972	2037645629	Os08g02330.1-128_B_R_2037645629
30	8	Os08g09320.1	5399913	YL1 nuclear protein C-terminal domain containing protein, expressed	AGATTTCTCAGGTTGATGATCTCTGGAAAAATATACAAAAAATGCCCCAACGTATTAATGGCAACAATTAAAGCTGGCT[C/T]ACACAGCTTTTGGAAGAAAAGCCAAAAGAAACATAGTCTTTTACAAAGTCTTTTTTGACAAACAGCAAACTAACAAACT[G/A]AAGACAGAACTGCTCGGAATTCCAGCTAACAGGAAGCAGGTCCATACATCACGATAGCCAGAAAAAGGACCCACCCAAA	FORWARD	0.972	2037645627	Os08g09320.1-128_B_F_2037645627
31	8	Os08g29500.1	18084851	histone-like transcription factor and archaeal histone, putative, expressed	AGGTTGAAAGTTGCAAGAGACATCTTGCAAGAGACATCCAAGAAAATATCCAAACTGTTTGGGGAATAACTTATTTTAA[T/C]GTTTAAGGAACTCACAACATGGAGGGATTATAACATGAATAAATTTGGTGAGAGTATGGATTTTATGCTCCAGGCAGGA	FORWARD	0.972	2037645623	Os08g29500.1-128_B_F_2037645623
32	8	Os08g44000.1	27692470	uncharacterized protein ycf39, putative, expressed	ATATTTGGTTTCCATGAATAAATTGCACAGCATGTTTATTCTTGACTGGAAATATACTCCCTCTGTCAGAAATATATGT[C/T]GTTTTGCAAAATGTGCAGCTGAACTTCCTTATCTTTGTCCACCAACATATCAAATGGTATTAGGCTTGTCATATGTACA	REVERSE	0.972	2037645625	Os08g44000.1-128_B_R_2037645625
33	9	Os09g02810.1	1297966	CBF/Mak21 family protein, expressed	GTGCTGCTGGTCTTGCTTCGCTTCGATTGGCGAGAGCATCATCCATGGCGGAGGCAAAAGGCAAACCGACGTCCACCAA[G/T]AAAGGCAGGAAGGCTGCGGCCAGCGCGGTGGCGGTGGGCGACGACATCGACTCGCTCAAGTCCGATGTCGCCTCCTTCG	REVERSE	0.972	2037645631	Os09g02810.1-128_B_R_2037645631
34	9	Os09g23160.1	13705487	annexin, putative, expressed	CCATAAGCCTCAACACATCTGAGACCGAGACCGGCCGCGCGCTGACCACACCACACAAACACTAACAATCCATTACAAC[A/G]AAACGCTCGCCGCTGCACCGAAAGTCCAAAAACCGCAAATCCCTTATAACCCTAAAAAAAAGCATAATATCATCAAGCT	FORWARD	0.972	2037645633	Os09g23160.1-128_B_F_2037645633
35	9	Os09g32760.1	19541336	acyl-ACP thioesterase, putative, expressed	CACATTTTTGTTGCTTTGATGCATCTCTGTTTTTACTCTTCAATTGAGCCACAGATTCCCTTTCTTTAACTTGGCTCTG[C/T]TAAACACACTTGGATACATATTCAGTGGTTTTGAATTACTCGAGAATCAGAAGAATATGTTTTCTTTGTATTCGTAGTT	FORWARD	0.972	2037645635	Os09g32760.1-128_B_F_2037645635
36	9	Os09g36976.1	21330246	trafficking protein particle complex subunit, putative, expressed	AGTTGTGACCATGATAAATTTGACCTTCGTGTTAGTCAAATAGCCATACCTGCACATAATAAATTGTCATAGTTTATCA[G/A]TTTGTTAGCAATCCTGCAATCAACAGCAGAATATAAAGAACTGGATGAAGTGCTTTAGAATCAATAATAACATGTCAAT	REVERSE	0.972	2037645637	Os09g36976.1-128_B_R_2037645637
37	10	Os10g02980.1	1218215	DNA binding protein, putative, expressed	TCTAATTGACGTTATTCAATCATCTTGAAAAGTCAGTTTTCTGGGGAAGTCCATAACATCATGGACTCATGGTATCTTT[G/A]CAACTTGCAAGGACCAACCTGGTTTCCTTTTTCCATACACTGGCGCTATTTACACGGACAACTTTTAAGTGAACTTTCA	FORWARD	0.972	2037645641	Os10g02980.1-128_B_F_2037645641
38	10	Os10g16440.1	8122635	CUE domain containing protein, expressed	CAATATCTTCTTTCGTCTCAGAATTTAAGTTTATCATGCAAATACAGACATGGATGAAATTGTTCCGAACAATGTTAGC[G/A]CATGTAGAATTCATTTTATCCGTAGCAAAGAACAGGTATTTAGCTAGTTTATATAAAACAGCAAA[G/C]TCTGCTACAAGTGCTATGAATCATTTATTACGGTTAGTTAAATGGCACACTGTTGCAGATAAAATACTACTCAATCCTA	REVERSE	0.972	2037645639	Os10g16440.1-128_B_R_2037645639
39	10	Os10g34380.1	18249679	retrotransposon protein, putative, unclassified, expressed	AGCTATCTCTGGAGTTATCACCTCAGATAGGAGCGCACGGAAATCCCGAACACATCGCTGGAGGAAAAATTATAGCAGC[A/G]GGTCAGAATTAAAAAGGCATGCAATGAACATCCAAAGCTCACATGATAAATAGATTGCAATGGAAACCCAACGATATAT	REVERSE	0.972	2037645645	Os10g34380.1-128_B_R_2037645645
40	10	Os10g38970.1	20696970	ethylene-responsive element-binding protein, putative, expressed	GGGGACGCGGAAGTCGCGTGGGCAGCGGAAGAGAAGCGAACGCGGAAAAAGCGAAGGCCAGAGGAAGCGGCGAATTAGG[T/G]TAGAAGGAAACCGGTATCTGATACCATGTAGAGAATTATGAGACGCCTCACAACCCAACGTGGGAGGGCGATTGTATTT	REVERSE	0.972	2037645643	Os10g38970.1-128_B_R_2037645643
41	11	Os11g06340.1	3033366	ubiquinol-cytochrome C reductase hinge protein, putative, expressed	CGAGGTACTAGTTTTTAAAGTTTGAAATTTCATCCAAATAAATTCTGGTTTAAATAATGTTGGTTTCTGAGTGGGGTTT[G/A]TTTTGCATGCCCATTTGTTTCTTTATGCTGTTATACTATTTTGCTAGTTCTAGTCCATTCCCTCTTGGGGTAGATATAA	REVERSE	0.846	2039066879	Os11g06340.1-128_T_R_2039066879
42	11	Os11g20689.1	11974790	exosome complex exonuclease, putative, expressed	AAAGCTAATCTGAACTTTACAAATAATGCCCCACAATGAGATGCAGATGGATATAATACAGTGCCATCTCAGAGTCAGA[T/A]GGCTAGTAAACGGAGTGTTGCATTTTGTCTCATTCCAGATTAGTTCTTATCTCCTGACTATCTCTAGAACTTTGGAACA	FORWARD	0.756	2039066877	Os11g20689.1-128_T_F_2039066877
43	11	Os11g32240.1	18582001	cytochrome P450 51, putative, expressed	TTTTGGTACATAAAAGATAAAAAATTGTAAGCATAGATTTGTATCGTAAAATATTTTTATAATCCTATAAGCTTATCTG[A/G]ATAAAACTTATGATCCAAACCACACATGAAAAATACAAAGAAGTCAAAAAGTTATATACAATGATGTAGTGAACCTAGG	FORWARD	0.963	2039066882	Os11g32240.1-128_T_R_2039066882
44	11	Os11g41900.1	24733671	acyltransferase, putative, expressed	ACATTTTGGGTACTGAACATTTAACTGCCAACCTACTCTGCTACTTATTGCTACAACCTGAATGACATCCACTTGACTG[A/C]ATACAAAGTTCAAGCATATCAATTTTAGCCACCCTTAGATTAATATACTTAGCGGTTGGAGTGGTGGAATCTCAAGTGT	FORWARD	0.972	2037645653	Os11g41900.1-128_B_F_2037645653
45	12	Os12g04990.1	2160546	AMP-binding protein, putative, expressed	CAAGGTTATGAGAAGTGAGAAGTAAACCTGTGCTTCCTTTCCAATAGAGTCCATCTCAGCCAGGACAGCAGATCTTGCT[T/C]TCGGATCAGCACAAAGCTGTCTTAAATCCTCGTGCTACAGGTTAGAAAGGACATAACATAAGTAGCCAACGAAGATGTA	REVERSE	0.972	2037645659	Os12g04990.1-128_B_R_2037645659
46	12	Os12g19350.1	11215946	expressed protein	ATTAAGAAGAAAGTCCGATTAAAACCTTTTACACAAACATGTATGTTTATTTTAAGGTCCAGTTTGCTTGGTACCATCC[A/T]AAAAAATCATCCGAGTTGGAGAATCCATATCACACCAACTTTTGGGGCTCACTTTTTGTAAGTAATTGATTTTTTTAGC	FORWARD	0.972	2037645655	Os12g19350.1-128_B_F_2037645655
47	12	Os12g35270.1	21396181	expressed protein	GCAGCTTTGATGCATTGTTTGCATCATCACCTCCTTCCTACAAGTTTAAATTGCATTAAGCCATTAAAACATCTTAACT[G/A]CCTAATCTGTAAAAGTATATATTAACAACAGTTATTGCTAGGTTTGAGCTTAAATACTATCAGTATATATTAACAACAG	FORWARD	0.972	2037645657	Os12g35270.1-128_B_F_2037645657
48	12	Os12g42440.1	26344546	chaperone protein dnaJ, putative, expressed	AAAATGGTGAAATTAAAATAATGTTTGAGGAAGAAAGTATAGACATTTGAAAATGTGGACTACAGCTGAAAACACTAA[G/A]TAAAATAGTACCATCTACCATGAAGCCTGTAACCTAAATTCATTCTATTATCTAGATAAGAAGTAAATAGCACATCCAC	REVERSE	0.737	2039066883	Os12g42440.1-128_B_R_2039066883
