# Supplementary material for: Morphological and Molecular Data Reveal Three Distinct Populations of Indian Wild Rice Oryza rufipogon Griff. Species Complex
Source: Front Plant Sci. 2018 Feb 7;9:123. doi: 10.3389/fpls.2018.00123 (PMC5808308; doi:10.3389/fpls.2018.00123)
Supplement: TABLE S4 — Genotyping scores of nine pSINE1-based markers used for species and ecotype classification of 418 Indian O. rufipogon Griff. species complex (ORSC) wild rice accessions. [file Table_4.XLSX]

## Sheet: Sheet1
Supplementary Table S4 Genotyping scores of nine pSINE1 markers used for species and ecotype calssification of 418 Indian wild rice accessions of O. rufipogon Griff. species complex
Accessions	r1	r502	r601	r705	r904	r801	r2	r215	r503	pSINE1 Ecotype	Morpho-taxonomic classification
O.rufipogon 336679	740/740	380/380	224/224	171/171	122/122	128/128	421/421	700/700	500/500	Perenniels	O. rufipogon
O.rufipogon 336687	740/601	380/380	224/224	171/171	122/122	128/128	600/600	700/900	300/300	Unknown	O. rufipogon
O.rufipogon 336690	740/740	380/380	224/224	171/171	122/122	128/128	421/421	700/700	500/500	Perenniels	O. rufipogon
O.rufipogon 336692	740/740	380/380	224/224	171/171	122/122	128/128	421/421	700/700	500/500	Perenniels	O. rufipogon
O.rufipogon 336701	740/601	380/380	224/224	171/171	122/122	128/128	421/600	700/700	500/300	Perenniels	O. rufipogon
O.rufipogon 336703	740/601	380/380	224/224	171/171	122/122	128/128	421/421	700/700	500/300	Perenniels	O. rufipogon
O.rufipogon 336707	740/740	380/380	224/224	171/171	122/122	128/128	421/421	700/700	500/300	Perenniels	O. rufipogon
O.rufipogon 336708	740/740	380/380	224/224	171/171	122/122	128/128	600/600	900/900	300/300	Unknown	O. nivara
O.rufipogon 336712	740/740	380/380	224/224	171/171	122/122	128/128	421/421	700/900	500/500	Annuals	O. rufipogon
O.rufipogon 336714	740/740	380/380	224/224	171/171	122/122	128/128	600/600	700/700	500/500	Perenniels	O. rufipogon
O.rufipogon 336719	740/740	380/380	224/224	171/171	122/122	128/128	421/421	900/900	500/500	Annuals	O. sativa f. spontanea
O.rufipogon 336721	740/740	380/380	224/224	171/171	122/122	128/128	421/421	900/900	500/500	Perenniels	O. rufipogon
O.rufipogon 336723	740/740	380/380	224/224	171/171	122/122	128/128	421/421	700/700	300/300	Intermediates	O. rufipogon
O.rufipogon 336727	740/740	380/380	224/224	171/171	122/122	128/128	421/421	700/700	500/300	Perenniels	O. rufipogon
O.rufipogon 336728	740/601	380/380	224/224	171/171	122/122	128/128	421/421	700/700	300/300	Intermediates	O. rufipogon
O.nivara 336676	740/740	380/380	224/224	171/171	122/122	128/128	600/600	700/700	500/500	Perenniels	O. nivara
O.nivara 336680	740/740	380/380	224/224	171/171	122/122	128/128	600/600	900/900	500/300	Annuals	O. nivara
O.nivara 336681	740/740	380/380	224/224	171/171	122/122	128/128	600/600	900/900	500/500	Annuals	O. nivara
O.nivara 336682	740/740	380/380	224/224	171/171	122/122	128/128	600/600	900/900	300/300	Unknown	O. nivara
O.nivara 336683	740/740	380/380	224/224	171/171	122/122	128/128	600/600	900/900	300/300	Unknown	O. nivara
O.nivara 336684	740/740	380/380	224/224	171/171	122/122	128/128	600/600	900/900	300/300	Unknown	O. nivara
O.nivara 336685	740/740	380/380	224/224	171/171	122/122	128/128	600/600	900/900	300/300	Unknown	O. nivara
O.nivara 336689	740/740	380/380	224/224	171/171	122/122	128/128	600/600	700/700	500/500	Perenniels	O. nivara
O.nivara 336693	740/601	380/380	224/224	171/171	122/122	128/128	600/600	900/900	300/300	Unknown	O. nivara
O.nivara 336694	740/740	380/380	224/224	171/171	122/122	128/128	600/600	900/900	500/500	Annuals	O. sativa f. spontanea
O.nivara 336695	740/740	380/246	224/224	171/171	122/122	128/128	600/600	700/700	300/300	Intermediates	O. nivara
O.nivara 336696	740/740	380/380	224/224	171/171	122/122	128/128	600/600	700/700	300/300	Intermediates	O. nivara
O.nivara 336697	740/740	380/380	224/224	171/171	122/122	128/128	600/600	700/700	500/500	Perenniels	O. nivara
O.nivara 336698	740/740	380/380	224/224	171/171	122/122	128/128	421/600	900/900	300/300	Unknown	O. nivara
O.nivara 336699	740/601	380/380	224/224	171/171	122/122	128/128	421/600	900/900	300/300	Unknown	O. nivara
O.nivara 336700	740/740	380/246	224/224	171/171	122/122	128/128	600/600	700/700	500/500	Perenniels	O. nivara
O.nivara 336705	740/740	380/380	224/224	171/171	122/122	128/128	600/600	900/900	300/300	Unknown	O. nivara
O.nivara 336706	740/740	380/380	224/224	171/171	122/122	128/128	600/600	700/900	300/300	Unknown	O. nivara
O.nivara 336713	740/740	380/380	224/224	171/171	122/122	128/128	600/600	900/900	300/300	Unknown	O. nivara
O.nivara 336715	740/740	380/380	224/224	171/171	122/122	128/128	600/600	900/900	300/300	Unknown	O. nivara
O.nivara 336716	740/740	380/380	224/224	171/171	122/122	128/128	421/600	700/900	500/300	Annuals	O. nivara
O.nivara 336724	740/740	380/380	224/224	171/171	122/122	128/128	600/600	700/900	300/300	Unknown	O. nivara
O.nivara 336726	740/740	380/380	224/224	171/171	122/122	128/128	421/421	900/900	500/500	Annuals	O. nivara
O.nivara 330628	740/740	380/380	224/224	171/171	122/122	128/128	600/600	900/900	300/300	Unknown	O. nivara
O.nivara 330629	740/740	380/380	224/224	171/171	122/122	128/128	600/600	900/900	300/300	Unknown	O. nivara
O.nivara 330630	740/740	380/380	224/224	171/171	122/122	128/128	600/600	900/900	300/300	Unknown	O. nivara
O.nivara 330631	740/740	380/380	224/224	171/171	122/122	128/128	600/600	900/900	300/300	Unknown	O. nivara
O.nivara 330639	740/740	380/380	224/224	171/171	122/122	128/128	600/600	900/900	500/500	Annuals	O. nivara
O.nivara 330641	740/740	380/380	224/224	171/171	122/122	128/128	600/600	700/700	300/300	Intermediates	O. nivara
O.nivara 330642	740/740	380/380	224/224	171/171	122/122	128/128	600/600	900/900	500/500	Annuals	O. nivara
O.nivara 330643	740/740	380/380	224/224	171/171	122/122	128/128	600/600	700/700	300/300	Intermediates	O. nivara
O.nivara 330644	740/740	380/246	224/224	171/171	122/122	128/128	600/600	900/900	500/500	Annuals	O. nivara
O.nivara 330645	740/740	380/380	224/224	171/171	122/122	128/128	600/600	900/900	500/300	Annuals	O. nivara
O.nivara 330646	740/740	380/380	224/224	171/171	122/122	128/128	600/600	900/900	300/300	Unknown	O. nivara
O.nivara 330647	740/740	380/380	224/224	171/171	122/122	128/128	600/600	900/900	500/500	Annuals	O. nivara
O.nivara 330648	740/601	380/380	224/224	171/171	122/122	128/128	600/600	900/900	300/300	Unknown	O. nivara
O.nivara 330649	740/740	380/380	224/224	171/171	122/122	128/128	600/600	700/700	500/500	Perenniels	O. nivara
O.nivara 330650	740/740	380/246	224/224	171/171	122/122	128/128	600/600	700/700	500/500	Perenniels	O. nivara
O.nivara 330651	740/740	380/380	224/224	171/171	122/122	128/128	600/600	700/700	500/500	Perenniels	O. nivara
O.nivara 330654	740/740	380/380	224/224	171/171	122/122	128/128	600/600	900/900	300/300	Unknown	O. nivara
O.nivara 330657	740/740	380/380	224/224	171/171	122/122	128/128	600/600	900/900	300/300	Unknown	O. nivara
O.nivara 330617	740/740	380/380	224/224	171/171	122/122	128/128	600/600	900/900	300/300	Unknown	O. nivara
O.nivara 330621	740/740	380/380	224/224	171/171	122/122	128/128	600/600	900/900	300/300	Unknown	O. nivara
NKSWR001	740/740	380/380	224/224	171/171	122/122	128/128	600/600	900/900	500/500	Annuals	O. nivara
NKSWR002	740/740	380/380	224/224	171/171	122/122	128/128	600/600	700/700	300/300	Intermediates	O. sativa f. spontanea
NKSWR003	740/740	380/380	224/224	171/171	122/122	128/128	600/600	900/900	500/500	Annuals	O. nivara
NKSWR004	740/740	380/380	224/224	171/171	122/122	128/128	600/600	700/700	500/300	Perenniels	O. rufipogon
NKSWR005	740/740	380/380	224/224	171/171	122/122	128/128	600/600	700/700	500/500	Perenniels	O. nivara
NKSWR006	740/740	380/380	224/224	171/171	122/122	128/128	600/600	700/700	500/500	Perenniels	O. nivara
NKSWR007	740/740	380/380	224/224	171/171	122/122	128/128	600/600	900/900	300/300	Unknown	O. nivara
NKSWR008	740/740	380/380	224/224	171/171	122/122	128/128	600/600	700/700	500/500	Perenniels	O. nivara
NKSWR009	740/740	380/380	224/224	171/171	122/122	128/128	600/600	700/700	500/500	Perenniels	O. nivara
NKSWR010	740/740	380/380	224/224	171/171	122/122	128/128	600/600	900/900	300/300	Unknown	O. nivara
NKSWR011	740/740	380/380	224/224	171/171	122/122	128/128	600/600	700/700	500/500	Perenniels	O. nivara
NKSWR012	740/740	380/380	224/224	171/171	122/122	128/128	600/600	900/900	500/500	Annuals	O. sativa f. spontanea
NKSWR013	740/740	380/380	224/224	171/171	122/122	128/128	600/600	700/700	500/500	Perenniels	O. nivara
NKSWR014	740/740	380/246	224/224	171/171	122/122	128/128	600/600	900/900	500/500	Annuals	O. nivara
NKSWR015	740/740	380/380	224/224	171/171	122/122	128/128	600/600	900/900	500/500	Annuals	O. nivara
NKSWR016	740/740	380/380	224/224	171/171	122/122	128/128	600/600	700/700	500/500	Perenniels	O. nivara
NKSWR017	740/740	380/380	224/224	171/171	122/122	128/128	600/600	900/900	300/300	Unknown	O. sativa f. spontanea
NKSWR018	740/740	380/380	224/224	171/171	122/122	128/128	600/600	700/700	500/500	Perenniels	O. nivara
NKSWR019	740/740	380/380	224/224	171/171	122/122	128/128	600/600	700/700	500/500	Perenniels	O. nivara
NKSWR020	740/740	380/380	224/224	171/171	122/122	128/128	600/600	700/700	300/300	Intermediates	O. nivara
NKSWR021	740/740	380/380	224/224	171/171	122/122	128/128	421/421	700/700	300/300	Intermediates	O. sativa f. spontanea
NKSWR022	740/740	380/380	224/224	171/171	122/122	128/128	600/600	700/700	500/500	Perenniels	O. nivara
NKSWR023	740/740	380/380	224/224	171/171	122/122	128/128	600/600	700/700	500/500	Perenniels	O. nivara
NKSWR024	740/740	380/380	224/224	171/171	122/122	128/128	600/600	700/700	500/500	Perenniels	O. nivara
NKSWR025	740/740	380/380	224/224	171/171	122/122	128/128	600/600	900/900	500/500	Annuals	O. nivara
NKSWR026	740/740	380/380	224/224	171/171	122/122	128/128	600/600	900/900	500/500	Annuals	O. nivara
NKSWR027	740/740	380/380	224/224	171/171	122/122	128/128	600/600	700/900	300/300	Unknown	O. sativa f. spontanea
NKSWR028	740/740	380/380	224/224	171/171	122/122	128/128	600/600	900/900	500/500	Annuals	O. sativa f. spontanea
NKSWR029	740/740	380/380	224/224	171/171	122/122	128/128	600/600	700/700	500/500	Perenniels	O. nivara
NKSWR030	740/740	380/380	224/224	171/171	122/122	128/128	600/600	700/700	500/500	Perenniels	O. nivara
NKSWR031	740/740	380/380	224/224	171/171	122/122	128/128	600/600	700/700	500/500	Perenniels	O. nivara
NKSWR032	740/740	380/380	224/224	171/171	122/122	128/128	600/600	900/900	500/300	Annuals	O. nivara
NKSWR033	740/740	380/380	224/224	171/171	122/122	128/128	600/600	700/700	500/500	Perenniels	O. nivara
NKSWR034	740/740	380/380	224/224	171/171	122/122	128/128	600/600	700/700	500/500	Perenniels	O. nivara
NKSWR035	740/740	380/380	224/224	171/171	122/122	128/128	600/600	700/700	500/500	Perenniels	O. nivara
NKSWR036	740/740	380/380	224/224	171/171	122/122	128/128	600/600	700/700	500/500	Perenniels	O. nivara
NKSWR037	740/740	380/380	224/224	171/171	122/122	128/128	600/600	700/700	500/500	Perenniels	O. nivara
NKSWR038	740/740	380/380	224/224	171/171	122/122	128/128	600/600	900/900	500/500	Annuals	O. nivara
NKSWR039	740/740	380/380	224/224	171/171	122/122	128/128	600/600	700/700	300/300	Intermediates	O. nivara
NKSWR040	740/740	380/380	224/224	171/171	122/122	128/128	600/600	700/700	300/300	Intermediates	O. sativa f. spontanea
NKSWR041	740/601	380/380	224/224	171/171	122/122	128/128	600/600	700/700	500/500	Perenniels	O. sativa f. spontanea
NKSWR042	740/740	380/380	224/224	171/171	122/122	128/128	600/600	900/900	300/300	Unknown	O. sativa f. spontanea
NKSWR043	740/740	380/380	224/224	171/171	122/122	128/128	600/600	700/700	500/500	Perenniels	O. nivara
NKSWR044	740/601	380/380	224/224	171/171	122/122	128/128	600/600	700/700	500/500	Perenniels	O. rufipogon
NKSWR045	740/740	380/380	224/224	171/171	122/122	128/128	600/600	700/700	500/500	Perenniels	O. nivara
NKSWR046	740/740	380/380	224/224	171/171	122/122	128/128	600/600	700/700	500/500	Perenniels	O. nivara
NKSWR047	740/740	380/380	224/224	171/171	122/122	128/128	600/600	700/700	500/500	Perenniels	O. nivara
NKSWR048	740/740	380/380	224/224	171/171	122/122	128/128	600/600	700/700	500/500	Perenniels	O. nivara
NKSWR049	740/601	380/380	224/224	171/171	122/122	128/128	600/600	700/700	500/500	Perenniels	O. nivara
NKSWR050	740/740	380/380	224/224	171/171	122/122	128/128	600/600	700/700	300/300	Intermediates	O. nivara
NKSWR051	740/740	380/380	224/224	171/171	122/122	128/128	600/600	700/700	500/500	Perenniels	O. sativa f. spontanea
NKSWR052	740/740	380/380	224/224	171/171	122/122	128/128	600/600	700/700	500/500	Perenniels	O. nivara
NKSWR053	740/740	380/380	224/224	171/171	122/122	128/128	600/600	700/700	500/300	Perenniels	O. rufipogon
NKSWR054	740/740	380/380	224/224	171/171	122/122	128/128	600/600	700/700	300/300	Intermediates	O. nivara
NKSWR055	740/740	380/380	224/224	171/171	122/122	128/128	600/600	700/700	500/500	Perenniels	O. sativa f. spontanea
NKSWR056	740/740	380/380	224/224	171/171	122/122	128/128	600/600	700/700	500/300	Perenniels	O. nivara
NKSWR057	740/740	380/380	224/224	171/171	122/122	128/128	600/600	900/900	300/300	Annuals	O. sativa f. spontanea
NKSWR058	740/740	380/380	224/224	171/171	122/122	128/128	600/600	900/900	300/300	Unknown	O. nivara
NKSWR059	740/740	380/380	224/224	171/171	122/122	128/128	600/600	700/700	500/500	Perenniels	O. nivara
NKSWR060	740/740	380/380	224/224	171/171	122/122	128/128	600/600	900/900	500/500	Annuals	O. nivara
NKSWR061	740/740	380/380	224/224	171/171	122/122	128/128	600/600	700/700	500/500	Perenniels	O. nivara
NKSWR062	740/740	380/380	224/224	171/171	122/122	128/128	600/600	700/700	500/500	Perenniels	O. nivara
NKSWR063	740/740	380/380	224/224	171/171	122/122	128/128	600/600	700/700	500/500	Perenniels	O. nivara
NKSWR064	740/740	380/380	224/224	171/171	122/122	128/128	600/600	700/700	500/500	Perenniels	O. nivara
NKSWR065	740/740	380/380	224/224	171/171	122/122	128/128	600/600	700/900	300/300	Unknown	O. sativa f. spontanea
NKSWR066	740/740	380/380	224/224	171/171	122/122	128/128	600/600	700/700	500/500	Perenniels	O. nivara
NKSWR067	740/601	380/380	224/224	171/171	122/122	128/128	421/421	700/700	500/300	Perenniels	O. nivara
NKSWR068	740/740	380/380	224/224	171/171	122/122	128/128	600/600	700/700	500/500	Perenniels	O. nivara
NKSWR069	740/740	380/380	224/224	171/171	122/122	128/128	600/600	700/700	500/500	Perenniels	O. nivara
NKSWR070	740/740	380/380	224/224	171/171	122/122	128/128	600/600	700/700	500/500	Perenniels	O. sativa f. spontanea
NKSWR071	740/740	380/380	224/224	171/171	122/122	128/128	600/600	700/700	300/300	Intermediates	O. nivara
NKSWR072	740/601	380/380	224/224	171/171	122/122	128/128	600/600	900/900	300/300	Unknown	O. nivara
NKSWR073	740/740	380/380	224/224	171/171	122/122	128/128	600/600	700/700	500/300	Perenniels	O. nivara
NKSWR074	740/740	380/380	224/224	171/171	122/122	128/128	600/600	700/700	500/500	Perenniels	O. nivara
NKSWR075	740/740	380/380	224/224	171/171	122/122	128/128	421/600	700/700	300/300	Intermediates	O. rufipogon
NKSWR076	740/740	380/380	224/224	171/171	122/122	128/128	600/600	900/900	300/300	Unknown	O. rufipogon
NKSWR077	740/740	380/380	224/224	171/171	122/122	128/128	421/421	700/700	500/300	Perenniels	O. rufipogon
NKSWR078	740/740	380/380	224/224	171/171	122/122	128/128	600/600	900/900	300/300	Unknown	O. sativa f. spontanea
NKSWR079	740/601	380/380	224/224	171/171	122/122	128/128	600/600	900/900	500/500	Annuals	O. nivara
NKSWR080	740/740	380/380	224/224	171/171	122/122	128/128	421/600	700/700	300/300	Intermediates	O. rufipogon
NKSWR081	740/740	380/380	224/224	171/171	122/122	128/128	600/600	700/700	500/500	Perenniels	O. nivara
NKSWR082	740/740	380/380	224/224	171/171	122/122	128/128	600/600	700/700	500/500	Perenniels	O. rufipogon
NKSWR083	740/740	380/380	224/224	171/171	122/122	128/128	600/600	700/700	500/500	Perenniels	O. nivara
NKSWR084	740/740	380/380	224/224	171/171	122/122	128/128	600/600	900/900	500/500	Annuals	O. sativa f. spontanea
NKSWR085	740/601	380/380	224/224	171/171	122/122	128/128	600/600	900/900	300/300	Unknown	O. nivara
NKSWR086	740/740	380/380	224/224	171/171	122/122	128/128	600/600	700/700	500/500	Perenniels	O. rufipogon
NKSWR087	740/740	380/380	224/224	171/171	122/122	128/128	600/600	700/700	500/500	Perenniels	O. nivara
NKSWR088	740/740	380/380	224/224	171/171	122/122	128/128	600/600	700/700	500/500	Perenniels	O. sativa f. spontanea
NKSWR089	740/740	380/380	224/224	171/171	122/122	128/128	600/600	700/700	500/500	Perenniels	O. nivara
NKSWR090	740/740	380/380	224/224	171/171	122/122	128/128	600/600	900/900	500/500	Annuals	O. nivara
NKSWR091	740/740	380/380	224/224	171/171	122/122	128/128	600/600	900/900	300/300	Unknown	O. sativa f. spontanea
NKSWR092	740/740	380/380	224/224	171/171	122/122	128/128	600/600	700/700	500/500	Perenniels	O. nivara
NKSWR093	740/740	380/380	224/224	171/171	122/122	128/128	600/600	700/700	500/500	Perenniels	O. nivara
NKSWR094	740/740	380/380	224/224	171/171	122/122	128/128	600/600	700/700	500/500	Perenniels	O. nivara
NKSWR095	740/740	380/380	224/224	171/171	122/122	128/128	600/600	900/900	500/500	Annuals	O. nivara
NKSWR096	740/740	380/380	224/224	171/171	122/122	128/128	600/600	700/900	500/500	Annuals	O. nivara
NKSWR097	740/740	380/380	224/224	171/171	122/122	128/128	600/600	900/900	300/300	Unknown	O. nivara
NKSWR098	740/740	380/380	224/224	171/171	122/122	128/128	600/600	900/900	500/500	Annuals	O. nivara
NKSWR099	740/740	380/380	224/224	171/171	122/122	128/128	600/600	700/700	500/500	Perenniels	O. nivara
NKSWR100	740/740	380/380	224/224	171/171	122/122	128/128	600/600	900/900	300/300	Unknown	O. nivara
NKSWR101	740/740	380/380	224/224	171/171	122/122	128/128	600/600	700/700	300/300	Intermediates	O. sativa f. spontanea
NKSWR102	740/740	380/380	224/224	171/171	122/122	128/128	600/600	900/900	300/300	Unknown	O. nivara
NKSWR103	740/740	380/380	224/224	171/171	122/122	128/128	600/600	700/700	300/300	Intermediates	O. nivara
NKSWR104	700/740	380/380	224/224	171/171	122/122	128/128	600/600	700/700	300/300	Intermediates	O. nivara
NKSWR105	700/740	380/380	224/224	171/171	122/122	128/128	600/600	700/700	300/300	Intermediates	O. nivara
NKSWR106	740/740	380/380	224/224	171/171	122/122	128/128	600/600	900/900	300/300	Unknown	O. nivara
NKSWR107	700/740	380/380	224/224	171/171	122/122	128/128	600/600	700/700	300/300	Intermediates	O. nivara
NKSWR108	740/740	380/246	224/224	171/171	122/122	128/128	600/600	900/900	300/300	Unknown	O. nivara
NKSWR109	700/700	380/380	224/224	171/171	122/122	128/128	600/600	700/700	300/300	Intermediates	O. nivara
NKSWR110	740/601	380/380	224/224	171/171	122/122	128/128	421/421	700/900	300/300	Unknown	O. nivara
NKSWR111	740/740	380/380	224/224	171/171	122/122	128/128	600/600	700/700	300/300	Intermediates	O. sativa f. spontanea
NKSWR112	740/740	380/380	224/224	171/171	122/122	128/128	600/600	700/700	300/300	Intermediates	O. nivara
NKSWR113	740/740	380/380	224/224	171/171	122/122	128/128	600/600	700/700	300/300	Intermediates	O. nivara
NKSWR114	740/740	380/380	224/224	171/171	122/122	128/128	600/600	700/700	300/300	Intermediates	O. nivara
NKSWR115	740/740	380/380	224/224	171/171	122/122	128/128	600/600	900/900	300/300	Unknown	O. nivara
NKSWR116	740/740	380/380	224/224	171/171	122/122	128/128	600/600	700/700	500/500	Perenniels	O. rufipogon
NKSWR117	740/740	380/380	224/224	171/171	122/122	128/128	600/600	900/900	300/300	Unknown	O. nivara
NKSWR118	740/740	380/380	224/224	171/171	122/122	128/128	600/600	700/700	500/500	Perenniels	O. nivara
NKSWR119	740/740	380/380	224/224	171/171	122/122	128/128	600/600	900/900	300/300	Unknown	O. nivara
NKSWR120	740/740	380/380	224/224	171/171	122/122	128/128	600/600	700/700	300/300	Intermediates	O. sativa f. spontanea
NKSWR121	740/740	380/380	224/224	171/171	122/122	128/128	600/600	700/700	300/300	Intermediates	O. nivara
NKSWR122	740/740	380/380	224/224	171/171	122/122	128/128	600/600	700/700	300/300	Intermediates	O. nivara
NKSWR123	740/740	380/380	224/224	171/171	122/122	128/128	600/600	700/700	300/300	Intermediates	O. nivara
NKSWR124	740/740	380/380	224/224	171/171	122/122	128/128	600/600	900/900	300/500	Annuals	O. nivara
NKSWR125	740/740	380/380	224/224	171/171	122/122	128/128	600/600	900/900	500/500	Annuals	O. nivara
NKSWR126	740/740	380/380	224/224	171/171	122/122	128/128	600/600	700/700	500/500	Perenniels	O. nivara
NKSWR127	740/740	380/380	224/224	171/171	122/122	128/128	600/600	700/700	300/300	Intermediates	O. nivara
NKSWR128	740/740	380/380	224/224	171/171	122/122	128/128	600/600	700/700	300/300	Intermediates	O. nivara
NKSWR129	740/740	380/380	224/224	171/171	122/122	128/128	600/600	700/700	300/300	Intermediates	O. nivara
NKSWR130	740/740	380/380	224/224	171/171	122/122	128/128	600/600	700/700	300/300	Intermediates	O. nivara
NKSWR131	740/740	380/380	224/224	171/171	122/122	128/128	600/600	700/700	300/300	Intermediates	O. nivara
NKSWR132	740/740	380/380	224/224	171/171	122/122	128/128	600/600	900/900	300/300	Unknown	O. nivara
NKSWR133	740/740	380/380	224/224	171/171	122/122	128/128	600/600	700/700	300/300	Intermediates	O. nivara
NKSWR134	740/740	380/380	224/224	171/171	122/122	128/128	600/600	700/700	300/300	Intermediates	O. nivara
NKSWR135	740/740	380/380	224/224	171/171	122/122	128/128	600/600	700/700	300/300	Intermediates	O. nivara
NKSWR136	740/740	380/380	224/224	171/171	122/122	128/128	600/600	900/900	500/500	Annuals	O. nivara
NKSWR137	740/740	380/380	224/224	171/171	122/122	128/128	600/421	700/700	500/500	Perenniels	O. rufipogon
NKSWR138	740/740	380/380	224/224	171/171	122/122	128/128	600/600	700/700	300/500	Perenniels	O. nivara
NKSWR139	740/740	380/380	224/224	171/171	122/122	128/128	600/421	700/700	300/500	Perenniels	O. rufipogon
NKSWR140	740/740	380/380	224/224	171/171	122/122	128/128	600/600	700/700	300/300	Intermediates	O. nivara
NKSWR141	740/740	380/380	224/224	171/171	122/122	128/128	600/600	700/700	300/300	Intermediates	O. nivara
NKSWR142	740/740	380/380	224/224	171/171	122/122	128/128	600/600	700/700	300/300	Intermediates	O. nivara
NKSWR143	740/740	380/380	224/224	171/171	122/122	128/128	600/600	700/700	300/300	Intermediates	O. rufipogon
NKSWR144	740/740	380/380	224/224	171/171	122/122	128/128	600/600	700/700	300/300	Intermediates	O. nivara
NKSWR145	740/740	380/380	224/224	171/171	122/122	128/128	600/600	700/700	300/300	Intermediates	O. nivara
NKSWR146	740/740	380/380	224/224	171/171	122/122	128/128	600/421	700/700	300/300	Intermediates	O. rufipogon
NKSWR147	740/740	380/380	224/224	171/171	122/122	128/128	600/421	700/700	300/500	Perenniels	O. rufipogon
NKSWR148	740/740	380/380	224/224	171/171	122/122	128/128	600/600	700/700	300/300	Intermediates	O. nivara
NKSWR149	740/740	380/380	224/224	171/171	122/122	128/128	600/600	700/700	300/300	Intermediates	O. nivara
NKSWR150	740/740	380/380	224/224	171/171	122/122	128/128	600/600	700/700	300/300	Intermediates	O. nivara
NKSWR151	740/740	380/380	224/224	171/171	122/122	128/128	600/600	700/700	300/500	Perenniels	O. rufipogon
NKSWR152	740/740	380/380	224/224	171/171	122/122	128/128	600/600	700/700	300/300	Intermediates	O. nivara
NKSWR153	740/740	380/380	224/224	171/171	122/122	128/128	600/600	700/700	300/300	Intermediates	O. nivara
NKSWR154	740/740	380/380	224/224	171/171	122/122	128/128	600/600	700/700	300/300	Intermediates	O. nivara
NKSWR155	740/740	380/380	224/224	171/171	122/122	128/128	600/600	700/700	500/500	Perenniels	O. nivara
NKSWR156	740/740	380/380	224/224	171/171	122/122	128/128	600/600	700/700	300/300	Intermediates	O. nivara
NKSWR157	740/740	380/380	224/224	171/171	122/122	128/128	600/600	700/700	300/300	Intermediates	O. nivara
NKSWR158	740/740	380/380	224/224	171/171	122/122	128/128	600/421	700/700	300/300	Intermediates	O. rufipogon
NKSWR159	740/740	380/380	224/224	171/171	122/122	128/128	600/600	700/700	300/300	Intermediates	O. nivara
NKSWR160	740/740	380/380	224/224	171/171	122/122	128/128	600/600	700/700	300/300	Intermediates	O. nivara
NKSWR161	740/740	380/380	224/224	171/171	122/122	128/128	600/600	700/700	300/300	Intermediates	O. nivara
NKSWR162	740/740	380/380	224/224	171/171	122/122	128/128	600/600	700/700	300/300	Intermediates	O. nivara
NKSWR163	740/740	380/380	224/224	171/171	122/122	128/128	600/600	700/700	300/300	Unknown	O. nivara
NKSWR164	740/740	380/380	224/224	171/171	122/122	128/128	600/600	900/900	500/500	Annuals	O. sativa f. spontanea
NKSWR165	740/740	380/246	224/224	171/171	122/122	128/128	600/600	900/900	500/500	Annuals	O. nivara
NKSWR166	740/740	380/246	224/224	171/171	122/122	128/128	600/600	900/900	500/500	Annuals	O. nivara
NKSWR167	740/740	380/380	224/224	171/171	122/122	128/128	600/600	900/900	500/500	Annuals	O. nivara
NKSWR168	740/740	380/380	224/224	171/171	122/122	128/128	600/600	900/900	500/500	Annuals	O. nivara
NKSWR169	740/740	380/380	224/224	171/171	122/122	128/128	600/600	900/700	500/500	Annuals	O. nivara
NKSWR170	740/740	380/380	224/224	171/171	122/122	128/128	600/600	900/900	500/500	Annuals	O. nivara
NKSWR171	740/740	380/380	224/224	171/171	122/122	128/128	600/600	900/900	500/500	Annuals	O. sativa f. spontanea
NKSWR172	740/740	380/246	224/224	171/171	122/122	128/128	600/600	700/700	300/300	Unknown	O. nivara
NKSWR173	740/740	380/380	224/224	171/171	122/122	128/128	600/600	700/700	500/500	Perenniels	O. nivara
NKSWR174	740/740	380/380	224/224	171/171	122/122	128/128	600/600	900/900	500/500	Annuals	O. sativa f. spontanea
NKSWR175	740/740	380/246	224/224	171/171	122/122	128/128	600/600	900/900	500/500	Annuals	O. sativa f. spontanea
NKSWR176	740/740	380/380	224/224	171/171	122/122	128/128	600/600	900/700	500/500	Annuals	O. nivara
NKSWR177	740/740	380/246	224/224	171/171	122/122	128/128	600/600	900/900	300/300	Unknown	O. nivara
NKSWR178	740/740	380/246	224/224	171/171	122/122	128/128	600/600	900/900	500/500	Annuals	O. nivara
NKSWR179	740/740	380/380	224/224	171/171	122/122	128/128	600/600	900/900	500/500	Annuals	O. nivara
NKSWR180	740/740	380/246	224/224	171/171	122/122	128/128	600/600	900/900	500/500	Annuals	O. sativa f. spontanea
NKSWR181	740/740	380/246	224/224	171/171	122/122	128/128	600/600	900/900	500/500	Annuals	O. sativa f. spontanea
NKSWR182	740/740	380/380	224/224	171/171	122/122	128/128	600/600	900/900	500/500	Annuals	O. sativa f. spontanea
NKSWR183	740/740	380/380	224/224	171/171	122/122	128/128	600/600	900/900	500/500	Annuals	O. nivara
NKSWR184	740/740	380/380	224/224	171/171	122/122	128/128	600/600	900/900	500/500	Annuals	O. sativa f. spontanea
NKSWR185	740/740	380/246	224/224	171/171	122/122	128/128	600/600	900/900	500/500	Annuals	O. nivara
NKSWR186	740/740	380/246	224/224	171/171	122/122	128/128	600/600	900/900	500/500	Annuals	O. nivara
NKSWR187	740/740	380/246	224/224	171/171	122/122	128/128	600/421	700/700	300/300	Intermediates	O. nivara
NKSWR188	740/740	380/380	224/224	171/171	122/122	128/128	600/421	700/700	300/300	Intermediates	O. nivara
NKSWR189	740/740	380/380	224/224	171/171	122/122	128/128	600/600	700/700	500/500	Perenniels	O. nivara
NKSWR190	740/740	380/246	224/224	171/171	122/122	128/128	600/421	700/700	500/500	Perenniels	O. nivara
NKSWR191	740/740	380/380	224/224	171/171	122/122	128/128	600/421	700/700	500/300	Perenniels	O. nivara
NKSWR192	740/740	380/380	224/224	171/171	122/122	128/128	600/421	700/700	500/300	Perenniels	O. nivara
NKSWR193	740/740	380/380	224/224	171/171	122/122	128/128	600/600	700/700	300/300	Intermediates	O. nivara
NKSWR194	740/740	380/380	224/224	171/171	122/122	128/128	600/421	700/700	300/300	Intermediates	O. nivara
NKSWR195	740/740	380/380	224/224	171/171	122/122	128/128	600/421	900/900	300/300	Unknown	O. rufipogon
NKSWR196	740/740	380/380	224/224	171/171	122/122	128/128	600/421	900/900	300/300	Unknown	O. nivara
NKSWR197	740/740	380/380	224/224	171/171	122/122	128/128	600/600	900/900	300/300	Unknown	O. rufipogon
NKSWR198	740/740	380/380	224/224	171/171	122/122	128/128	600/600	700/700	300/300	Intermediates	O. nivara
NKSWR199	740/740	380/380	224/224	171/171	122/122	128/128	600/600	700/700	500/300	Perenniels	O. nivara
NKSWR200	740/740	380/380	224/224	171/171	122/122	128/128	600/600	700/700	300/300	Intermediates	O. nivara
NKSWR201	740/740	380/380	224/224	171/171	122/122	128/128	600/600	700/700	300/300	Intermediates	O. nivara
NKSWR202	740/740	380/380	224/224	171/171	122/122	128/128	600/421	700/700	500/500	Perenniels	O. nivara
NKSWR203	740/740	380/380	224/224	171/171	122/122	128/128	600/600	700/700	300/300	Intermediates	O. nivara
NKSWR204	740/740	380/380	224/224	171/171	122/122	128/128	600/600	700/700	300/300	Intermediates	O. nivara
NKSWR205	740/740	380/380	224/224	171/171	122/122	128/128	600/600	700/700	300/300	Intermediates	O. nivara
NKSWR206	740/740	380/380	224/224	171/171	122/122	128/128	600/600	700/700	300/300	Intermediates	O. nivara
NKSWR207	740/740	380/380	224/224	171/171	122/122	128/128	600/600	900/900	300/300	Unknown	O. nivara
NKSWR208	740/740	380/380	224/224	171/171	122/122	128/128	600/600	900/900	300/300	Unknown	O. nivara
NKSWR209	740/740	380/380	224/224	171/171	122/122	128/128	600/600	700/700	300/300	Intermediates	O. nivara
NKSWR210	740/740	380/380	224/224	171/171	122/122	128/128	600/600	700/700	300/300	Intermediates	O. nivara
NKSWR211	740/740	380/380	224/224	171/171	122/122	128/128	600/600	700/700	300/300	Intermediates	O. nivara
NKSWR212	740/740	380/380	224/224	171/171	122/122	128/128	600/600	700/700	300/300	Intermediates	O. nivara
NKSWR213	740/740	380/380	224/224	171/171	122/122	128/128	600/600	700/700	300/300	Intermediates	O. nivara
NKSWR214	740/740	380/380	224/224	171/171	122/122	128/128	600/600	700/700	300/300	Intermediates	O. nivara
NKSWR216	740/740	380/380	224/224	171/171	122/122	128/128	600/600	700/700	300/300	Intermediates	O. nivara
NKSWR217	740/740	380/380	224/224	171/171	122/122	128/128	600/600	700/700	300/300	Intermediates	O. nivara
NKSWR218	740/740	380/246	224/224	171/171	122/122	128/128	600/600	900/900	500/500	Annuals	O. nivara
NKSWR219	740/740	380/380	224/224	171/171	122/122	128/128	600/600	900/900	300/300	Unknown	O. nivara
NKSWR220	740/740	380/380	224/224	171/171	122/122	128/128	600/600	900/900	300/300	Unknown	O. nivara
NKSWR221	740/740	380/380	224/224	171/171	122/122	128/128	600/600	900/900	300/300	Unknown	O. nivara
NKSWR222	740/740	380/380	224/224	171/171	122/122	128/128	600/600	900/900	300/300	Unknown	O. nivara
NKSWR223	740/740	380/380	224/224	171/171	122/122	128/128	600/600	900/900	300/300	Unknown	O. nivara
NKSWR224	740/740	380/380	224/224	171/171	122/122	128/128	600/600	700/700	500/500	Perenniels	O. nivara
NKSWR225	740/740	380/380	224/224	171/171	122/122	128/128	600/600	900/900	500/500	Annuals	O. nivara
NKSWR226	740/740	380/380	224/224	171/171	122/122	128/128	600/600	700/700	300/300	Intermediates	O. nivara
NKSWR227	740/740	380/380	224/224	171/171	122/122	128/128	600/600	700/700	300/300	Intermediates	O. nivara
NKSWR228	740/740	380/380	224/224	171/171	122/122	128/128	600/600	700/700	300/300	Intermediates	O. nivara
NKSWR229	740/740	380/380	224/224	171/171	122/122	128/128	600/600	700/700	300/300	Intermediates	O. nivara
NKSWR230	740/740	380/380	224/224	171/171	122/122	128/128	600/600	900/900	300/300	Unknown	O. nivara
NKSWR231	740/740	380/246	224/224	171/171	122/122	128/128	600/600	700/700	500/500	Perenniels	O. nivara
NKSWR232	740/740	380/246	224/224	171/171	122/122	128/128	600/600	900/900	500/500	Annuals	O. sativa f. spontanea
NKSWR233	740/740	380/380	224/224	171/171	122/122	128/128	600/600	900/700	500/500	Annuals	O. nivara
NKSWR234	740/740	380/380	224/224	171/171	122/122	128/128	600/600	700/700	300/300	Intermediates	O. rufipogon
NKSWR235	740/740	380/380	224/224	171/171	122/122	128/128	600/600	900/900	500/500	Annuals	O. nivara
NKSWR236	740/740	380/380	224/224	171/171	122/122	128/128	600/600	700/700	500/500	Perenniels	O. nivara
NKSWR237	740/740	380/380	224/224	171/171	122/122	128/128	600/600	900/900	500/500	Annuals	O. nivara
NKSWR238	740/740	380/380	224/224	171/171	122/122	128/128	600/600	900/700	500/300	Annuals	O. nivara
NKSWR239	740/740	380/380	224/224	171/171	122/122	128/128	600/600	700/700	500/500	Perenniels	O. rufipogon
NKSWR240	740/740	380/380	224/224	171/171	122/122	128/128	600/600	700/700	500/500	Perenniels	O. nivara
NKSWR241	740/740	380/380	224/224	171/171	122/122	128/128	600/600	900/900	500/500	Annuals	O. nivara
NKSWR242	740/740	380/380	224/224	171/171	122/122	128/128	600/600	700/700	500/500	Perenniels	O. nivara
NKSWR243	740/740	380/380	224/224	171/171	122/122	128/128	600/600	700/700	500/500	Perenniels	O. nivara
NKSWR244	740/740	380/380	224/224	171/171	122/122	128/128	600/600	900/900	500/500	Annuals	O. rufipogon
NKSWR245	740/740	380/246	224/224	171/171	122/122	128/128	600/600	900/900	500/500	Annuals	O. nivara
NKSWR246	740/740	380/246	224/224	171/171	122/122	128/128	600/600	900/900	500/500	Annuals	O. sativa f. spontanea
NKSWR247	740/740	380/246	224/224	171/171	122/122	128/128	600/600	900/900	500/500	Annuals	O. sativa f. spontanea
NKSWR248	740/740	380/246	224/224	171/171	122/122	128/128	600/600	900/900	500/500	Annuals	O. sativa f. spontanea
NKSWR249	740/740	380/380	224/224	171/171	122/122	128/128	600/600	700/700	500/500	Perenniels	O. nivara
NKSWR250	740/740	380/380	224/224	171/171	122/122	128/128	600/600	900/900	500/500	Annuals	O. sativa f. spontanea
NKSWR251	740/740	380/246	224/224	171/171	122/122	128/128	600/600	900/900	500/500	Annuals	O. nivara
NKSWR252	740/740	380/380	224/224	171/171	122/122	128/128	600/600	700/700	500/500	Perenniels	O. nivara
NKSWR253	740/740	380/380	224/224	171/171	122/122	128/128	600/600	900/900	500/500	Annuals	O. sativa f. spontanea
NKSWR254	740/740	380/380	224/224	171/171	122/122	128/128	600/600	700/700	500/500	Perenniels	O. nivara
NKSWR255	740/740	380/380	224/224	171/171	122/122	128/128	600/600	900/900	500/500	Annuals	O. nivara
NKSWR256	740/740	380/246	224/224	171/171	122/122	128/128	600/600	900/900	500/500	Annuals	O. nivara
NKSWR257	740/740	380/246	224/224	171/171	122/122	128/128	600/600	900/900	500/500	Annuals	O. nivara
NKSWR258	740/740	380/246	224/224	171/171	122/122	128/128	600/600	900/900	500/500	Annuals	O. nivara
NKSWR259	740/740	380/246	224/224	171/171	122/122	128/128	600/600	900/900	500/500	Annuals	O. nivara
NKSWR260	740/740	380/380	224/224	171/171	122/122	128/128	600/600	900/900	500/500	Annuals	O. nivara
NKSWR261	740/740	380/380	224/224	171/171	122/122	128/128	600/600	900/900	500/500	Annuals	O. sativa f. spontanea
NKSWR262	740/740	380/380	224/224	171/171	122/122	128/128	600/600	700/700	300/300	Intermediates	O. nivara
NKSWR263	740/740	380/380	224/224	171/171	122/122	128/128	600/600	900/900	500/500	Annuals	O. sativa f. spontanea
NKSWR264	740/740	380/380	224/224	171/171	122/122	128/128	600/600	700/700	300/300	Intermediates	O. nivara
NKSWR265	740/740	380/380	224/224	171/171	122/122	128/128	600/600	700/700	300/300	Intermediates	O. nivara
NKSWR267	740/740	380/380	224/224	171/171	122/122	128/128	600/600	900/900	500/500	Annuals	O. nivara
NKSWR268	740/740	380/380	224/224	171/171	122/122	128/128	600/600	700/700	300/300	Intermediates	O. nivara
NKSWR269	740/740	380/380	224/224	171/171	122/122	128/128	600/600	700/700	300/300	Intermediates	O. sativa f. spontanea
NKSWR271	740/740	380/246	224/224	171/171	122/122	128/128	600/600	900/900	500/500	Annuals	O. nivara
NKSWR272	740/740	380/380	224/224	171/171	122/122	128/128	600/600	700/700	300/300	Intermediates	O. rufipogon
NKSWR300	740/740	380/380	224/224	171/171	122/122	128/128	600/600	900/900	500/500	Annuals	O. nivara
NKSWR302	740/740	380/380	224/224	171/171	122/122	128/128	600/600	700/700	300/300	Intermediates	O. nivara
NKSWR303	740/740	380/380	224/224	171/171	122/122	128/128	600/600	900/900	500/500	Annuals	O. nivara
NKSWR304	740/740	380/380	224/224	171/171	122/122	128/128	600/600	700/700	300/300	Intermediates	O. nivara
NKSWR306	740/740	380/380	224/224	171/171	122/122	128/128	600/600	700/700	500/500	Perenniels	O. sativa f. spontanea
NKSWR307	740/740	380/380	224/224	171/171	122/122	128/128	600/600	700/700	300/300	Intermediates	O. nivara
NKSWR308	740/740	380/380	224/224	171/171	122/122	128/128	600/600	700/700	300/300	Intermediates	O. nivara
NKSWR309	740/740	380/380	224/224	171/171	122/122	128/128	600/600	700/700	500/500	Perenniels	O. sativa f. spontanea
NKSWR310	740/740	380/380	224/224	171/171	122/122	128/128	600/600	900/900	500/500	Annuals	O. sativa f. spontanea
NKSWR312	740/740	380/380	224/224	171/171	122/122	128/128	600/600	700/700	300/300	Intermediates	O. nivara
NKSWR313	740/740	380/380	224/224	171/171	122/122	128/128	600/600	700/700	300/300	Intermediates	O. nivara
NKSWR314	740/740	380/380	224/224	171/171	122/122	128/128	600/600	700/700	300/300	Intermediates	O. nivara
NKSWR315	740/740	380/380	224/224	171/171	122/122	128/128	600/600	700/700	300/300	Intermediates	O. nivara
NKSWR316	740/740	380/380	224/224	171/171	122/122	128/128	600/600	900/900	500/500	Annuals	O. nivara
NKSWR317	740/740	380/380	224/224	171/171	122/122	128/128	600/600	700/700	300/300	Intermediates	O. nivara
NKSWR318	740/740	380/380	224/224	171/171	122/122	128/128	600/600	900/900	500/500	Annuals	O. nivara
NKSWR319	740/740	380/380	224/224	171/171	122/122	128/128	600/600	900/900	500/500	Annuals	O. nivara
NKSWR321	740/740	380/380	224/224	171/171	122/122	128/128	600/600	700/700	300/300	Intermediates	O. nivara
NKSWR322	740/740	380/380	224/224	171/171	122/122	128/128	600/600	700/700	300/300	Intermediates	O. rufipogon
NKSWR324	740/740	380/380	224/224	171/171	122/122	128/128	600/600	900/900	500/500	Annuals	O. nivara
NKSWR325	740/740	380/380	224/224	171/171	122/122	128/128	600/600	900/900	500/500	Annuals	O. nivara
NKSWR326	740/740	380/380	224/224	171/171	122/122	128/128	600/600	900/900	500/500	Annuals	O. sativa f. spontanea
NKSWR327	740/740	380/246	224/224	171/171	122/122	128/128	600/600	900/700	500/500	Annuals	O. sativa f. spontanea
NKSWR328	740/740	380/380	224/224	171/171	122/122	128/128	600/600	700/700	500/300	Perenniels	O. rufipogon
NKSWR329	740/740	380/380	224/224	171/171	122/122	128/128	600/600	700/700	300/300	Intermediates	O. nivara
NKSWR331	740/740	380/246	224/224	171/171	122/122	128/128	600/600	900/900	500/500	Annuals	O. rufipogon
NKSWR332	740/740	380/380	224/224	171/171	122/122	128/128	600/600	900/900	300/300	Unknown	O. nivara
NKSWR333	740/740	380/380	224/224	171/171	122/122	128/128	600/600	900/900	500/500	Annuals	O. rufipogon
NKSWR334	740/740	380/380	224/224	171/171	122/122	128/128	600/600	900/900	500/500	Annuals	O. nivara
NKSWR335	740/740	380/380	224/224	171/171	122/122	128/128	600/600	900/900	500/500	Annuals	O. nivara
NKSWR336	740/740	380/380	224/224	171/171	122/122	128/128	600/600	900/900	500/500	Annuals	O. nivara
NKSWR338	740/740	380/380	224/224	171/171	122/122	128/128	600/600	900/900	500/500	Annuals	O. nivara
NKSWR339	740/740	380/380	224/224	171/171	122/122	128/128	600/600	900/700	500/500	Annuals	O. nivara
NKSWR340	740/740	380/380	224/224	171/171	122/122	128/128	600/600	900/700	300/300	Unknown	O. nivara
NKSWR341	740/740	380/380	224/224	171/171	122/122	128/128	600/600	900/900	500/500	Annuals	O. nivara
NKSWR342	740/740	380/380	224/224	171/171	122/122	128/128	600/600	900/900	500/500	Annuals	O. nivara
NKSWR343	740/740	380/380	224/224	171/171	122/122	128/128	600/600	900/900	500/500	Annuals	O. nivara
NKSWR344	740/740	380/246	224/224	171/171	122/122	128/128	600/600	900/900	500/500	Annuals	O. nivara
NKSWR345	740/740	380/380	224/224	171/171	122/122	128/128	600/600	900/900	500/500	Annuals	O. nivara
NKSWR346	740/740	380/380	224/224	171/171	122/122	128/128	600/600	900/900	500/500	Annuals	O. nivara
NKSWR347	740/601	380/380	224/224	171/171	122/122	128/128	421/421	700/700	500/500	Perenniels	O. rufipogon
NKSWR348	740/740	380/380	224/224	171/171	122/122	128/128	600/600	900/900	500/500	Annuals	O. nivara
NKSWR349	740/740	380/380	224/224	171/171	122/122	128/128	600/600	900/900	500/500	Annuals	O. nivara
NKSWR350	740/740	380/246	224/224	171/171	122/122	128/128	600/600	900/900	500/500	Annuals	O. nivara
NKSWR351	740/740	380/246	224/224	171/171	122/122	128/128	600/600	900/900	500/500	Annuals	O. rufipogon
NKSWR352	740/740	380/380	224/224	171/171	122/122	128/128	600/600	900/700	300/300	Unknown	O. nivara
NKSWR353	740/740	380/380	224/224	171/171	122/122	128/128	600/600	700/700	500/500	Perenniels	O. nivara
NKSWR354	740/740	380/380	224/224	171/171	122/122	128/128	600/600	700/700	500/500	Perenniels	O. rufipogon
NKSWR356	740/740	380/380	224/224	171/171	122/122	128/128	600/600	700/700	500/500	Perenniels	O. nivara
NKSWR357	740/740	380/380	224/224	171/171	122/122	128/128	600/600	700/700	500/500	Perenniels	O. nivara
NKSWR358	740/740	380/380	224/224	171/171	122/122	128/128	600/600	900/900	500/500	Annuals	O. nivara
NKSWR359	740/740	380/380	224/224	171/171	122/122	128/128	600/600	900/900	500/500	Annuals	O. nivara
NKSWR360	740/740	380/380	224/224	171/171	122/122	128/128	600/421	900/900	500/500	Annuals	O. nivara
NKSWR361	740/740	380/380	224/224	171/171	122/122	128/128	600/600	900/900	500/500	Annuals	O. nivara
NKSWR362	740/740	380/380	224/224	171/171	122/122	128/128	600/600	900/900	500/500	Annuals	O. nivara
NKSWR364	740/740	380/380	224/224	171/171	122/122	128/128	600/600	900/900	500/500	Annuals	O. nivara
NKSWR366	740/601	380/380	224/224	171/171	122/122	128/128	421/421	700/700	500/500	Perenniels	O. nivara
NKSWR369	740/740	380/380	224/224	171/171	122/122	128/128	600/600	700/700	500/500	Perenniels	O. nivara
NKSWR370	740/740	246/246	224/224	171/171	122/122	128/128	600/600	700/700	500/500	Perenniels	O. nivara
NKSWR371	740/740	380/246	224/224	171/171	122/122	128/128	600/600	700/700	500/500	Perenniels	O. nivara
NKSWR372	740/740	380/380	224/224	171/171	122/122	128/128	600/421	900/700	500/500	Annuals	O. rufipogon
NKSWR373	740/601	380/246	224/224	171/171	122/122	128/128	600/600	700/700	500/500	Perenniels	O. rufipogon
NKSWR374	740/740	380/380	224/224	171/171	122/122	128/128	600/600	900/700	500/500	Annuals	O. rufipogon
NKSWR376	740/740	380/380	224/224	171/171	122/122	128/128	600/421	700/700	500/500	Perenniels	O. rufipogon
NKSWR377	740/740	380/380	224/224	171/171	122/122	128/128	600/421	700/700	500/500	Perenniels	O. rufipogon
NKSWR378	740/740	380/380	224/224	171/171	122/122	128/128	600/421	700/700	500/500	Perenniels	O. rufipogon
NKSWR379	740/740	380/380	224/224	171/171	122/122	128/128	?/?	900/900	500/500	Annuals	O. rufipogon
NKSWR380	740/740	380/380	224/224	171/171	122/122	128/128	600/421	900/900	500/500	Annuals	O. nivara
NKSWR381	740/740	380/380	224/224	171/171	122/122	128/128	600/600	900/700	500/500	Annuals	O. rufipogon
NKSWR382	740/740	380/380	224/224	171/171	122/122	128/128	600/421	700/700	500/500	Perenniels	O. nivara
NKSWR383	740/740	380/380	224/224	171/171	122/122	128/128	600/421	700/700	500/500	Perenniels	O. rufipogon
NKSWR384	740/740	380/380	224/224	171/171	122/122	128/128	600/421	700/700	500/500	Perenniels	O. rufipogon
NKSWR385	740/601	380/380	224/224	171/171	122/122	128/128	600/421	900/700	500/500	Perenniels	O. rufipogon
NKSWR386	740/740	380/380	224/224	171/171	122/122	128/128	600/421	900/700	500/500	Annuals	O. rufipogon
NKSWR387	740/601	380/380	224/224	171/171	122/122	128/128	421/421	700/700	500/500	Perenniels	O. rufipogon
NKSWR388	740/740	380/380	224/224	171/171	122/122	128/128	600/600	700/700	500/500	Perenniels	O. rufipogon
NKSWR389	740/740	380/380	224/224	171/171	122/122	128/128	600/421	700/700	500/500	Perenniels	O. rufipogon
NKSWR390	740/740	380/380	224/224	171/171	122/122	128/128	600/421	700/700	500/500	Perenniels	O. rufipogon
NKSWR391	740/740	380/380	224/224	171/171	122/122	128/128	600/421	700/700	500/500	Perenniels	O. rufipogon
NKSWR392	740/740	380/380	224/224	171/171	122/122	128/128	600/600	700/700	500/500	Perenniels	O. rufipogon
NKSWR393	740/740	380/380	224/224	171/171	122/122	128/128	421/421	700/700	500/500	Perenniels	O. rufipogon
NKSWR394	740/740	380/380	224/224	171/171	122/122	128/128	NA	700/700	500/500	Perenniels	O. rufipogon
NKSWR395	740/740	380/380	224/224	171/171	122/122	128/128	600/421	700/700	300/300	Intermediates	O. nivara
NKSWR396	740/740	380/380	224/224	171/171	122/122	128/128	600/421	700/700	300/300	Intermediates	O. rufipogon
NKSWR222b	740/740	380/380	224/224	171/171	122/122	128/128	600/600	700/700	500/500	Perenniels	O. nivara
NKSWR230b	740/740	380/246	224/224	171/171	122/122	128/128	600/600	900/900	300/300	Unknown	O. nivara
NKSWR234b	740/740	380/380	224/224	171/171	122/122	128/128	600/600	900/900	300/300	Unknown	O. nivara
NKSWR246b	740/740	380/380	224/224	171/171	122/122	128/128	600/600	900/900	300/300	Unknown	O. rufipogon
NKSWR265b	740/740	380/380	300/224	171/171	122/122	128/128	600/421	700/700	500/500	Perenniels	O. nivara
NKSWR323	740/740	380/380	224/224	171/171	122/122	128/128	600/600	700/700	300/300	Perenniels	O. nivara
NKSWR260b	740/740	380/380	224/224	171/171	122/122	128/128	421/421	900/900	300/300	Unknown	O. rufipogon
