# Supplementary material for: Morphological and Molecular Data Reveal Three Distinct Populations of Indian Wild Rice Oryza rufipogon Griff. Species Complex
Source: Front Plant Sci. 2018 Feb 7;9:123. doi: 10.3389/fpls.2018.00123 (PMC5808308; doi:10.3389/fpls.2018.00123)
Supplement: TABLE S5 — Genotyping scores of 24 HvSSR markers used for analyzing molecular variance and genetic diversity of 418 O. rufipogon Griff. species complex (ORSC) wild rice accessions collected from different agro-climatic zones of India. [file Table_5.XLSX]

## Sheet: Sheet1
Supplementary Table S5 Genotyping scores of 24-HvSSR markers used for analysing molecular variance and genetic diversity of 418 O. rufipogon Griff. species complex(ORSC) wild rice accessions collected from different agro-climatic zones of India
Accessions	HvSSR01-22	HvSSR01-53	HvSSR02-01	HvSSR02-54	HvSSR03-23	HvSSR03-71	HvSSR04-15	HvSSR04-37	HvSSR05-07	HvSSR05-37	HvSSR06-01	HvSSR06-34	HVSSR07-07	HVSSR07-33	HVSSR08-10	HVSSR08-50	HVSSR09-07	HVSSR09-17	HVSSR010-17	HVSSR010-34	HVSSR011-10	HVSSR011-23	HVSSR012-34	HVSSR012-36
O.rufipogon 336679	B/B	-?/-?	B/B	A/A	A/A	B/B	A/A	C/C	B/B	D/D	A/B	B/B	D/D	-?/-?	-?/-?	C/C	B/B	A/A	B/B	B/B	-?/-?	A/A	A/A	A/A
O.rufipogon 336687	B/B	A/C	B/B	A/A	A/A	B/B	B/B	B/B	B/B	C/C	A/B	B/B	-?/-?	B/D	-?/-?	A/C	B/B	B/B	B/B	A/A	C/C	A/A	A/A	A/A
O.rufipogon 336690	B/B	-?/-?	B/B	A/A	A/A	B/B	A/A	B/B	B/B	C/C	A/A	B/B	D/D	B/D	-?/-?	C/C	B/B	B/B	B/B	B/B	C/C	A/A	A/A	A/A
O.rufipogon 336692	B/B	-?/-?	B/B	A/A	A/A	A/A	A/A	B/B	B/B	C/C	A/B	B/B	C/C	B/D	B/C	C/C	B/B	A/A	B/B	A/A	C/C	A/A	A/A	A/A
O.rufipogon 336701	B/B	B/B	B/B	C/C	A/A	B/B	-?/-?	B/B	B/B	D/D	A/B	-?/-?	-?/-?	-?/-?	C/C	C/C	A/B	B/B	B/B	B/B	C/C	A/A	B/B	A/A
O.rufipogon 336703	B/B	A/A	B/B	A/A	A/A	B/B	A/A	B/B	B/B	C/C	A/B	B/B	C/C	B/D	D/D	C/C	B/B	B/B	B/B	B/B	C/C	A/A	A/A	A/A
O.rufipogon 336707	C/C	A/A	-?/-?	B/B	-?/-?	-?/-?	A/A	B/B	-?/-?	-?/-?	A/A	-?/-?	C/C	A/D	A/B	A/C	C/C	B/B	B/B	B/B	C/C	A/A	A/A	A/A
O.rufipogon 336708	B/B	A/A	B/B	C/C	A/A	B/B	A/A	-?/-?	B/B	C/C	A/A	B/B	C/C	A/D	A/B	C/C	B/B	B/B	B/B	A/A	C/C	B/B	A/A	A/A
O.rufipogon 336712	A/A	-?/-?	C/C	B/B	A/A	B/B	B/B	A/A	B/B	-?/-?	A/A	B/B	C/C	A/D	B/C	C/C	C/C	B/B	B/B	B/B	C/C	A/A	C/C	A/A
O.rufipogon 336714	B/B	A/A	B/B	A/A	A/A	B/B	B/B	C/C	A/A	C/C	A/B	B/B	C/C	C/D	A/B	C/C	B/B	B/B	B/B	B/B	C/C	A/A	A/A	A/A
O.rufipogon 336719	C/C	C/C	B/B	A/A	A/A	A/A	A/A	B/B	B/B	D/D	A/B	-?/-?	B/C	B/D	B/C	C/C	B/B	B/B	B/B	B/B	B/B	B/B	A/A	A/A
O.rufipogon 336721	D/D	-?/-?	C/C	B/B	A/A	B/B	A/A	B/B	B/B	C/C	A/A	-?/-?	D/D	-?/-?	-?/-?	C/C	A/A	B/B	C/C	B/B	-?/-?	A/A	B/B	A/A
O.rufipogon 336723	C/C	-?/-?	B/B	A/A	-?/-?	A/A	A/A	B/B	B/B	D/D	A/B	B/B	B/D	A/D	-?/-?	C/C	B/B	B/B	B/B	B/B	C/C	A/A	A/A	A/A
O.rufipogon 336727	C/C	-?/-?	-?/-?	A/A	-?/-?	B/B	B/B	B/B	-?/-?	D/D	A/B	-?/-?	C/E	B/D	-?/-?	C/C	B/B	B/B	B/B	A/A	-?/-?	A/A	A/A	A/A
O.rufipogon 336728	B/B	B/B	B/B	A/A	A/A	B/B	A/A	C/C	B/B	D/D	A/B	-?/-?	C/E	-?/-?	-?/-?	C/C	B/B	B/B	B/B	B/B	B/B	A/A	A/A	A/A
O.nivara 336676	A/A	-?/-?	A/A	B/B	A/A	B/B	A/A	A/A	B/B	C/C	A/A	-?/-?	D/D	-?/-?	-?/-?	C/C	A/A	B/B	B/B	B/B	-?/-?	B/B	B/B	B/B
O.nivara 336680	B/B	C/C	B/B	A/A	A/A	B/B	A/A	B/B	B/B	C/C	A/B	-?/-?	D/D	A/D	B/C	C/C	B/B	B/B	B/B	B/B	C/C	A/A	A/A	A/A
O.nivara 336681	B/B	C/C	B/B	A/A	A/A	B/B	A/A	B/B	B/B	C/C	A/B	B/B	D/D	-?/-?	B/C	C/C	B/B	B/B	B/B	A/A	C/C	A/A	A/A	A/A
O.nivara 336682	B/B	-?/-?	B/B	-?/-?	-?/-?	B/B	B/B	C/C	A/A	B/B	A/A	B/B	D/D	A/D	E/C	C/C	-?/-?	A/A	B/B	B/B	C/C	C/C	-?/-?	-?/-?
O.nivara 336683	B/B	-?/-?	B/B	A/A	A/A	A/A	A/A	C/C	B/B	D/D	A/B	B/B	D/D	-?/-?	A/B	C/C	B/B	B/B	B/B	B/B	C/C	A/A	A/A	A/A
O.nivara 336684	A/A	B/B	A/A	B/B	-?/-?	B/B	A/A	A/A	B/B	D/D	A/A	B/B	D/D	B/D	B/C	C/C	C/C	A/A	B/B	B/B	C/C	B/B	-?/-?	-?/-?
O.nivara 336685	D/D	A/A	C/C	B/B	A/A	B/B	B/B	D/D	B/B	C/C	A/A	B/B	C/C	B/D	B/C	C/C	C/C	B/B	B/B	B/B	-?/-?	A/A	A/A	A/A
O.nivara 336689	B/B	C/C	B/B	A/A	-?/-?	C/C	-?/-?	D/D	B/B	C/C	A/A	B/B	-?/-?	-?/-?	-?/-?	C/C	B/B	B/B	B/B	B/B	-?/-?	A/A	B/B	-?/-?
O.nivara 336693	B/B	A/A	B/B	A/A	-?/-?	B/B	A/A	C/C	B/B	C/C	B/B	B/B	D/D	-?/-?	B/C	C/C	B/B	B/B	C/C	B/B	-?/-?	A/A	A/A	A/A
O.nivara 336694	D/D	A/A	C/C	B/B	-?/-?	B/B	-?/-?	B/B	B/B	-?/-?	A/A	B/B	C/C	B/D	-?/-?	C/C	B/B	B/B	B/B	B/B	-?/-?	A/A	A/A	A/A
O.nivara 336695	C/C	B/C	B/B	A/A	A/A	B/B	A/A	A/A	B/B	-?/-?	A/A	A/A	-?/-?	B/D	-?/-?	C/C	B/B	A/A	B/B	B/B	C/C	B/B	-?/-?	B/B
O.nivara 336696	B/B	-?/-?	B/B	B/B	A/A	B/B	B/B	C/C	B/B	-?/-?	A/A	B/B	D/D	B/D	B/B	C/C	B/B	B/B	C/C	B/B	C/C	A/A	A/A	A/A
O.nivara 336697	A/A	C/C	B/B	A/A	A/A	A/A	A/A	C/C	B/B	D/D	A/B	B/B	D/D	B/D	-?/-?	C/C	B/B	B/B	C/C	B/B	B/B	A/A	A/A	A/A
O.nivara 336698	C/C	B/B	B/B	A/A	A/A	B/B	-?/-?	A/A	B/B	-?/-?	B/B	B/B	-?/-?	-?/-?	-?/-?	C/C	B/B	B/B	-?/-?	A/A	C/C	C/C	C/C	B/B
O.nivara 336699	B/B	C/C	B/B	A/A	A/A	B/B	B/B	B/B	B/B	C/C	A/B	B/B	D/D	-?/-?	-?/-?	C/C	B/B	B/B	B/B	B/B	B/B	A/A	A/A	-?/-?
O.nivara 336700	B/B	C/C	B/B	A/A	A/A	B/B	B/B	B/B	B/B	C/C	A/B	B/B	D/D	C/D	B/C	B/B	B/B	B/B	B/B	B/B	A/A	A/A	A/A	A/A
O.nivara 336705	C/C	C/C	B/B	A/A	A/A	B/B	B/B	A/A	A/A	C/C	A/B	B/B	-?/-?	-?/-?	-?/-?	C/C	B/B	B/B	B/B	B/B	B/B	A/A	A/A	A/A
O.nivara 336706	B/B	-?/-?	-?/-?	A/A	-?/-?	-?/-?	B/B	C/C	-?/-?	B/B	A/B	-?/-?	C/C	C/D	-?/-?	C/C	B/B	B/B	C/C	B/B	C/C	A/A	A/A	A/A
O.nivara 336713	C/C	C/C	B/B	A/A	B/B	B/B	B/B	C/C	B/B	B/B	A/B	B/B	C/C	C/D	-?/-?	C/C	B/B	A/A	C/C	B/B	C/C	A/A	A/A	A/A
O.nivara 336715	A/A	B/B	-?/-?	A/A	-?/-?	C/C	A/A	B/B	A/A	B/B	-?/-?	B/B	D/D	C/D	B/C	C/C	B/B	B/B	C/C	B/B	C/C	A/A	A/A	A/A
O.nivara 336716	B/B	D/D	B/B	B/B	-?/-?	B/B	A/A	A/A	B/B	C/C	A/A	B/B	D/D	C/D	B/B	C/C	C/C	B/B	B/B	B/B	C/C	A/A	A/A	A/A
O.nivara 336724	D/D	A/B	A/A	A/A	A/A	B/B	B/B	A/A	B/B	C/C	A/A	B/B	C/C	-?/-?	-?/-?	C/C	B/B	B/B	C/C	B/B	C/C	A/A	A/A	A/A
O.nivara 336726	B/B	C/D	B/B	B/B	A/A	B/B	B/B	B/B	B/B	B/B	B/B	-?/-?	D/D	-?/-?	-?/-?	C/C	B/B	B/B	C/C	B/B	C/C	A/A	A/A	A/A
O.nivara 330628	D/D	D/D	A/A	B/B	-?/-?	B/B	B/B	A/A	B/B	B/B	A/A	-?/-?	D/D	-?/-?	-?/-?	C/C	B/B	B/B	B/B	B/B	C/C	B/B	C/C	-?/-?
O.nivara 330629	B/B	B/B	A/A	A/A	-?/-?	A/A	B/B	B/B	B/B	C/C	B/B	-?/-?	C/C	B/D	-?/-?	C/C	B/B	A/A	C/C	B/B	C/C	A/A	A/A	-?/-?
O.nivara 330630	B/B	B/B	B/B	A/A	A/A	B/B	-?/-?	B/B	A/A	A/A	-?/-?	-?/-?	-?/-?	-?/-?	-?/-?	C/C	B/B	B/B	B/B	B/B	B/B	A/A	A/A	A/A
O.nivara 330631	B/B	B/B	B/B	A/A	A/A	B/B	B/B	B/B	B/B	A/A	B/B	-?/-?	C/C	-?/-?	B/C	C/C	A/A	A/A	A/A	A/B	-?/-?	A/A	A/A	A/A
O.nivara 330639	B/B	B/B	-?/-?	B/B	-?/-?	B/B	B/B	B/B	-?/-?	C/C	B/B	-?/-?	D/D	-?/-?	B/C	C/C	A/A	A/A	B/B	A/B	C/C	A/A	A/A	-?/-?
O.nivara 330641	B/B	C/C	A/A	A/A	A/A	B/B	-?/-?	B/B	B/B	-?/-?	A/A	-?/-?	D/D	D/D	B/C	C/C	A/A	A/A	B/B	B/B	-?/-?	A/A	A/A	A/A
O.nivara 330642	A/A	C/C	-?/-?	B/B	-?/-?	B/B	B/B	A/A	-?/-?	C/C	A/A	-?/-?	C/D	A/D	B/C	B/B	B/B	A/A	A/A	B/B	-?/-?	A/A	A/A	-?/-?
O.nivara 330643	B/B	B/B	A/A	A/A	-?/-?	B/B	B/B	A/D	-?/-?	-?/-?	A/A	B/B	D/D	B/D	A/B	C/C	A/A	A/A	B/B	B/B	-?/-?	A/A	A/A	A/A
O.nivara 330644	D/D	B/B	B/B	B/B	A/A	B/B	B/B	A/D	-?/-?	C/C	A/A	B/B	D/D	A/D	A/B	C/C	B/B	A/A	C/C	B/B	-?/-?	A/A	-?/-?	-?/-?
O.nivara 330645	C/C	C/C	C/C	A/A	A/A	B/B	-?/-?	A/D	B/B	-?/-?	B/B	B/B	D/D	A/D	B/C	C/C	A/A	A/A	A/A	B/B	-?/-?	A/A	A/A	A/A
O.nivara 330646	D/D	-?/-?	A/A	B/B	A/A	C/C	-?/-?	A/A	B/B	C/C	A/A	B/B	-?/-?	-?/-?	-?/-?	-?/-?	B/B	A/A	A/A	B/B	-?/-?	A/A	A/A	B/B
O.nivara 330647	C/C	-?/-?	C/C	B/B	A/A	C/C	B/B	C/C	B/B	-?/-?	A/A	B/B	D/D	-?/-?	-?/-?	-?/-?	B/B	A/A	A/A	B/B	C/C	A/A	C/C	B/B
O.nivara 330648	B/B	B/B	B/B	A/A	-?/-?	A/A	A/A	B/B	-?/-?	B/B	B/B	B/B	D/D	-?/-?	-?/-?	C/C	A/A	A/A	B/B	B/B	C/C	A/A	A/A	A/A
O.nivara 330649	B/B	-?/-?	B/B	A/A	-?/-?	B/B	A/A	C/C	B/B	C/C	A/B	B/B	A/B	B/D	-?/-?	C/C	A/A	B/B	B/B	A/A	C/C	A/A	A/A	A/A
O.nivara 330650	B/B	B/B	B/B	A/A	-?/-?	B/B	A/A	B/B	-?/-?	-?/-?	A/B	-?/-?	C/C	-?/-?	-?/-?	C/C	A/A	A/A	B/B	B/B	C/C	A/A	A/A	-?/-?
O.nivara 330651	B/B	B/B	B/B	A/A	-?/-?	B/B	A/A	C/C	-?/-?	-?/-?	A/B	B/B	B/C	A/D	C/C	C/C	A/A	B/B	B/B	A/A	B/B	A/A	A/A	A/A
O.nivara 330654	B/B	B/B	B/B	A/A	A/A	A/A	A/A	C/C	B/B	-?/-?	A/B	B/B	B/C	-?/-?	B/C	C/C	A/A	A/A	B/B	B/B	C/C	A/A	A/A	-?/-?
O.nivara 330657	B/B	B/B	-?/-?	A/A	-?/-?	B/B	-?/-?	C/C	-?/-?	-?/-?	A/B	-?/-?	B/B	B/D	-?/-?	C/C	A/A	A/A	B/B	B/B	C/C	A/A	A/A	A/A
O.nivara 330617	-?/-?	D/D	C/C	B/B	A/A	B/B	A/A	B/B	B/B	-?/-?	A/A	-?/-?	C/C	-?/-?	-?/-?	C/C	-?/-?	A/A	A/A	B/B	C/C	A/A	A/A	B/B
O.nivara 330621	-?/-?	D/D	-?/-?	A/A	-?/-?	B/B	B/B	C/C	-?/-?	C/C	A/B	-?/-?	C/C	-?/-?	-?/-?	C/C	A/A	A/A	A/A	A/A	C/C	A/A	A/A	A/A
NKSWR001	B/B	C/C	B/B	B/B	A/A	A/A	A/A	-?/-?	B/B	D/D	A/A	B/B	C/C	-?/-?	-?/-?	C/C	C/C	A/A	-?/-?	-?/-?	C/C	A/A	C/C	-?/-?
NKSWR002	A/A	A/A	A/A	B/B	A/A	B/B	B/B	-?/-?	B/B	A/A	A/A	B/B	C/C	B/D	-?/-?	C/C	-?/-?	A/A	-?/-?	B/B	C/C	A/A	-?/-?	-?/-?
NKSWR003	A/A	C/C	-?/-?	B/B	A/A	A/A	B/B	B/B	B/B	B/B	A/A	-?/-?	C/C	-?/-?	-?/-?	C/C	A/A	B/B	A/A	B/B	C/C	A/A	B/B	-?/-?
NKSWR004	A/A	C/C	A/A	-?/-?	A/A	B/B	B/B	-?/-?	B/B	B/B	-?/-?	-?/-?	A/B	B/D	-?/-?	C/C	C/C	A/A	-?/-?	-?/-?	C/C	A/A	B/B	-?/-?
NKSWR005	A/A	-?/-?	B/B	B/B	A/A	A/A	-?/-?	B/B	B/B	B/B	-?/-?	B/B	C/C	-?/-?	-?/-?	C/C	-?/-?	A/A	C/C	-?/-?	C/C	A/A	-?/-?	-?/-?
NKSWR006	A/A	C/C	-?/-?	B/B	A/A	B/B	A/A	B/B	B/B	A/A	A/A	A/A	C/C	-?/-?	-?/-?	C/C	A/A	A/A	A/A	A/A	A/A	A/A	-?/-?	A/A
NKSWR007	C/C	C/C	A/A	B/B	A/A	A/A	A/A	C/C	B/B	B/B	-?/-?	B/B	D/D	D/D	B/C	C/C	B/B	A/A	A/A	B/B	B/B	A/A	B/B	A/A
NKSWR008	C/C	-?/-?	B/B	B/B	A/A	-?/-?	A/A	C/C	B/B	C/C	-?/-?	B/B	B/E	A/D	D/D	C/C	-?/-?	-?/-?	B/B	B/B	C/C	B/B	B/B	A/A
NKSWR009	B/B	C/C	A/A	B/B	A/A	A/A	A/A	C/C	B/B	A/A	A/A	B/B	D/D	-?/-?	B/C	C/C	A/A	A/A	A/A	B/B	C/C	A/A	C/C	A/A
NKSWR010	C/C	-?/-?	-?/-?	B/B	A/A	-?/-?	A/A	C/C	B/B	B/B	A/A	B/B	D/D	A/D	B/C	C/C	C/C	A/A	A/A	-?/-?	C/C	A/A	A/A	A/A
NKSWR011	B/B	C/C	A/A	A/A	A/A	B/B	A/A	D/D	B/B	E/E	A/A	B/B	B/C	A/D	C/C	C/C	A/A	A/A	A/A	-?/-?	C/C	A/A	B/B	B/B
NKSWR012	C/C	-?/-?	A/A	B/B	-?/-?	A/A	A/A	B/B	B/B	B/B	A/A	B/B	-?/-?	-?/-?	D/D	C/C	A/A	A/A	A/A	B/B	C/C	B/B	A/A	B/B
NKSWR013	B/B	-?/-?	A/A	B/B	A/A	A/A	A/A	B/B	B/B	A/A	A/A	B/B	D/D	-?/-?	C/C	C/C	A/A	A/A	-?/-?	A/A	C/C	A/A	B/B	A/A
NKSWR014	C/C	-?/-?	-?/-?	B/B	-?/-?	-?/-?	A/A	D/D	B/B	B/B	A/A	B/B	B/D	A/D	C/C	C/C	-?/-?	A/A	A/A	B/B	C/C	A/A	A/A	A/A
NKSWR015	C/C	C/C	A/A	B/B	A/A	B/B	A/A	A/A	B/B	D/D	A/A	B/B	-?/-?	A/D	-?/-?	C/C	-?/-?	A/A	A/A	B/B	C/C	A/A	A/A	A/A
NKSWR016	B/B	C/C	-?/-?	C/C	A/A	A/A	A/A	A/A	B/B	C/C	A/A	B/B	B/D	B/D	-?/-?	C/C	C/C	A/A	A/A	B/B	C/C	A/A	C/C	B/B
NKSWR017	C/C	C/C	A/A	B/B	A/A	B/B	B/B	B/B	B/B	A/A	A/A	B/B	C/E	A/D	-?/-?	C/C	-?/-?	A/A	A/A	B/B	C/C	A/A	-?/-?	B/B
NKSWR018	C/C	C/C	A/A	B/B	A/A	B/B	-?/-?	C/C	B/B	B/B	A/A	B/B	C/C	B/D	-?/-?	C/C	C/C	A/A	A/A	B/B	C/C	A/A	C/C	A/A
NKSWR019	B/B	-?/-?	A/A	B/B	A/A	B/B	A/A	C/C	B/B	B/B	A/A	B/B	C/C	B/D	-?/-?	C/C	-?/-?	A/A	A/A	B/B	B/B	A/A	C/C	B/B
NKSWR020	C/C	B/B	A/A	B/B	A/A	B/B	A/A	C/C	B/B	B/B	A/A	B/B	C/E	C/D	-?/-?	C/C	-?/-?	A/A	A/A	B/B	C/C	A/A	A/A	A/A
NKSWR021	B/B	C/C	-?/-?	B/B	B/B	B/B	A/A	-?/-?	A/A	A/A	A/A	A/A	F/F	C/D	-?/-?	C/C	-?/-?	A/A	-?/-?	B/B	C/C	A/A	-?/-?	A/A
NKSWR022	C/C	C/C	B/B	A/A	A/A	B/B	A/A	C/C	B/B	D/D	A/A	B/B	C/E	A/D	-?/-?	C/C	B/B	A/A	C/C	B/B	C/C	A/A	A/A	B/B
NKSWR023	C/C	C/C	-?/-?	B/B	A/A	B/B	-?/-?	B/B	B/B	A/A	A/A	B/B	-?/-?	B/D	-?/-?	C/C	-?/-?	A/A	C/C	B/B	C/C	B/B	-?/-?	-?/-?
NKSWR024	C/C	C/C	A/A	C/C	A/A	B/B	-?/-?	A/A	B/B	B/B	A/A	B/B	C/E	A/D	-?/-?	C/C	-?/-?	B/B	-?/-?	B/B	C/C	B/B	A/A	A/A
NKSWR025	C/C	C/C	B/B	A/A	A/A	B/B	B/B	A/A	B/B	C/C	A/A	B/B	D/D	-?/-?	-?/-?	C/C	A/A	A/A	B/B	A/A	B/B	B/B	A/A	A/A
NKSWR026	B/B	C/C	A/A	A/A	A/A	B/B	A/A	-?/-?	B/B	D/D	A/A	B/B	D/D	-?/-?	-?/-?	C/C	C/C	A/A	A/A	B/B	C/C	A/A	A/A	A/A
NKSWR027	C/C	C/C	B/B	A/A	A/A	B/B	A/A	A/A	B/B	C/C	A/A	B/B	C/E	A/D	-?/-?	C/C	A/A	A/A	B/B	A/A	C/C	A/A	A/A	A/A
NKSWR028	B/B	B/B	A/A	B/B	B/B	B/B	A/A	B/B	B/B	A/A	A/A	A/A	-?/-?	B/D	-?/-?	C/C	B/B	-?/-?	A/A	B/B	C/C	A/A	-?/-?	B/B
NKSWR029	D/D	-?/-?	-?/-?	B/B	A/A	B/B	A/A	C/C	B/B	C/C	A/A	B/B	B/C	B/D	-?/-?	C/C	C/C	A/A	A/A	B/B	C/C	B/B	A/A	A/A
NKSWR030	A/A	C/C	-?/-?	B/B	A/A	B/B	-?/-?	B/B	B/B	B/B	A/A	B/B	C/E	B/D	-?/-?	C/C	C/C	A/A	A/A	B/B	C/C	A/A	A/A	A/A
NKSWR031	B/B	-?/-?	B/B	A/A	A/A	B/B	A/A	A/A	B/B	C/C	A/A	B/B	C/E	B/D	-?/-?	C/C	A/A	A/A	A/A	A/A	C/C	A/A	A/A	A/A
NKSWR032	A/A	-?/-?	A/A	B/B	A/A	A/A	-?/-?	A/A	B/B	C/C	A/A	B/B	C/E	D/D	-?/-?	C/C	C/C	B/B	A/A	A/A	C/C	B/B	C/C	B/B
NKSWR033	B/B	C/C	A/A	B/B	A/A	B/B	A/A	D/D	B/B	D/D	A/A	B/B	C/E	C/D	C/C	C/C	-?/-?	A/A	A/A	B/B	C/C	A/A	A/A	A/A
NKSWR034	A/C	C/C	C/C	B/B	A/A	B/B	-?/-?	C/C	B/B	C/C	A/A	B/B	C/E	A/D	-?/-?	C/C	C/C	B/B	A/A	B/B	C/C	A/A	A/A	A/A
NKSWR035	A/C	C/C	-?/-?	B/B	-?/-?	-?/-?	A/A	C/C	B/B	C/C	A/A	B/B	C/E	B/D	C/C	C/C	-?/-?	A/A	A/A	B/B	C/C	A/A	A/A	A/A
NKSWR036	A/C	C/C	A/A	B/B	A/A	B/B	A/A	C/C	B/B	C/C	A/A	B/B	-?/-?	-?/-?	C/C	C/C	C/C	A/A	A/A	B/B	C/C	B/B	A/A	A/A
NKSWR037	D/D	C/C	C/C	B/B	A/A	B/B	B/B	C/C	B/B	C/C	A/A	B/B	-?/-?	-?/-?	C/C	C/C	C/C	A/A	A/A	A/A	C/C	A/A	A/A	A/A
NKSWR038	B/B	-?/-?	A/A	B/B	A/A	B/B	A/A	C/C	B/B	B/B	A/A	B/B	-?/-?	-?/-?	C/C	C/C	-?/-?	B/B	A/A	B/B	C/C	A/A	A/A	A/A
NKSWR039	B/B	C/C	A/A	B/B	A/A	B/B	A/A	A/A	B/B	B/B	A/A	B/B	-?/-?	-?/-?	C/C	C/C	C/C	A/A	A/A	B/B	C/C	A/A	A/A	B/B
NKSWR040	C/C	A/C	A/A	B/B	A/A	A/A	B/B	C/C	B/B	D/D	A/A	B/B	-?/-?	-?/-?	-?/-?	B/B	B/B	A/A	B/B	B/B	C/C	A/A	B/B	B/B
NKSWR041	B/B	A/A	B/B	A/A	A/A	B/B	A/A	A/A	B/B	B/B	A/A	B/B	C/C	-?/-?	C/C	C/C	-?/-?	A/A	A/A	B/B	C/C	-?/-?	C/C	B/B
NKSWR042	A/A	A/B	B/B	A/A	A/A	B/B	B/B	C/C	B/B	B/C	A/A	B/B	-?/-?	-?/-?	-?/-?	C/C	-?/-?	B/B	A/A	A/A	C/C	B/B	A/A	A/A
NKSWR043	B/B	C/C	B/B	C/C	A/A	B/B	A/A	A/A	B/B	-?/-?	A/A	B/B	C/C	-?/-?	-?/-?	C/C	-?/-?	A/A	A/A	B/B	C/C	A/A	A/A	A/A
NKSWR044	B/B	C/C	B/B	B/B	A/A	B/B	B/B	C/C	B/B	B/C	A/A	B/B	C/E	-?/-?	B/C	B/B	B/B	A/A	B/B	B/B	C/C	A/A	A/A	B/B
NKSWR045	A/A	B/B	-?/-?	A/A	-?/-?	-?/-?	A/B	A/A	B/B	-?/-?	A/A	B/B	-?/-?	-?/-?	-?/-?	C/C	C/C	A/A	C/C	B/B	C/C	B/B	A/A	A/A
NKSWR046	B/B	-?/-?	B/B	B/B	A/A	B/B	A/A	C/C	B/B	D/D	A/A	B/B	C/E	A/D	C/C	C/C	B/B	A/A	B/B	B/B	C/C	A/A	B/B	B/B
NKSWR047	B/B	C/C	A/A	C/C	A/A	B/B	A/A	-?/-?	B/B	B/B	A/A	B/B	C/E	B/D	C/C	C/C	-?/-?	A/A	B/B	B/B	C/C	B/B	A/A	A/A
NKSWR048	B/B	A/A	A/A	-?/-?	A/A	B/B	A/A	A/A	B/B	B/B	-?/-?	B/B	C/E	A/D	C/C	C/C	C/C	A/A	A/A	B/B	C/C	B/B	B/B	A/A
NKSWR049	A/A	C/C	B/B	A/A	A/A	A/A	A/A	D/D	B/B	C/C	A/A	B/B	D/E	A/D	C/C	C/C	A/A	B/B	A/A	A/A	C/C	A/A	B/B	A/A
NKSWR050	C/C	C/C	B/B	B/B	A/A	B/B	A/A	A/A	B/B	D/D	A/A	-?/-?	B/C	B/D	C/C	C/C	C/C	B/B	-?/-?	B/B	C/C	A/A	-?/-?	-?/-?
NKSWR051	-?/-?	C/C	-?/-?	-?/-?	-?/-?	B/B	-?/-?	-?/-?	-?/-?	A/A	A/A	-?/-?	-?/-?	-?/-?	-?/-?	C/C	C/C	A/A	-?/-?	B/B	C/C	A/A	B/B	-?/-?
NKSWR052	-?/-?	-?/-?	-?/-?	B/B	-?/-?	B/B	A/A	B/B	-?/-?	D/D	A/A	-?/-?	D/D	-?/-?	E/E	C/C	C/C	B/B	B/B	B/B	C/C	A/A	A/A	-?/-?
NKSWR053	B/B	B/B	-?/-?	B/B	-?/-?	-?/-?	B/B	A/A	-?/-?	C/C	A/A	-?/-?	D/E	C/D	A/F	C/C	C/C	A/A	A/A	B/B	B/B	A/A	A/A	A/A
NKSWR054	B/B	C/C	-?/-?	A/A	A/A	B/B	A/A	B/B	-?/-?	C/C	A/A	-?/-?	D/D	-?/-?	E/D	B/B	A/A	A/A	B/B	A/A	C/C	A/A	A/A	A/A
NKSWR055	B/B	C/C	B/B	A/A	A/A	B/B	B/B	C/C	-?/-?	-?/-?	A/A	B/B	D/D	-?/-?	C/C	B/B	B/B	A/A	C/C	-?/-?	C/C	A/A	A/A	B/B
NKSWR056	C/C	C/C	B/B	A/A	A/A	B/B	A/A	B/B	-?/-?	B/B	A/A	B/B	C/D	B/D	C/C	C/C	-?/-?	B/B	B/B	A/A	C/C	A/A	A/A	A/A
NKSWR057	B/B	B/B	B/B	A/A	A/A	B/B	A/A	C/C	-?/-?	-?/-?	A/A	B/B	D/D	A/D	E/E	C/C	B/B	A/A	C/C	-?/-?	C/C	A/A	A/A	B/B
NKSWR058	C/C	C/C	A/A	B/B	A/A	C/C	B/B	A/A	B/B	D/D	A/A	B/B	D/D	-?/-?	A/D	C/C	C/C	B/B	A/A	A/A	C/C	B/B	-?/-?	B/B
NKSWR059	B/B	B/B	B/B	A/A	A/A	B/B	A/A	C/C	-?/-?	-?/-?	A/A	B/B	D/D	C/D	C/D	C/C	B/B	A/A	C/C	-?/-?	C/C	A/A	A/A	B/B
NKSWR060	B/B	C/C	B/B	A/A	A/A	C/C	B/B	B/B	B/B	C/C	A/A	B/B	C/D	A/D	C/D	C/C	A/A	-?/-?	B/B	-?/-?	C/C	A/A	A/A	A/A
NKSWR061	A/A	C/C	B/B	B/B	A/A	B/B	-?/-?	C/C	-?/-?	D/D	A/A	B/B	D/E	C/D	-?/-?	C/C	-?/-?	-?/-?	A/A	A/A	C/C	A/A	A/A	A/A
NKSWR062	B/B	C/C	B/B	A/A	A/A	B/B	-?/-?	C/C	B/B	D/D	B/B	B/B	D/E	-?/-?	C/D	C/C	A/A	A/A	B/B	A/A	C/C	A/A	A/A	A/A
NKSWR063	A/A	C/C	A/A	C/C	A/A	C/C	-?/-?	-?/-?	B/B	C/C	A/A	B/B	-?/-?	-?/-?	C/C	C/C	-?/-?	A/A	A/A	A/A	C/C	A/A	A/A	A/A
NKSWR064	C/C	C/C	C/C	B/B	A/A	B/B	-?/-?	C/C	B/B	D/D	A/A	B/B	-?/-?	-?/-?	C/C	-?/-?	C/C	B/B	C/C	A/A	C/C	A/A	C/C	A/A
NKSWR065	-?/-?	A/A	A/A	A/A	A/A	B/B	A/A	B/B	B/B	D/D	A/A	B/B	D/E	-?/-?	C/C	C/C	-?/-?	A/A	-?/-?	A/A	C/C	A/A	A/A	A/A
NKSWR066	B/B	C/C	B/B	A/A	A/A	B/B	A/A	B/B	B/B	D/D	B/B	B/B	D/D	A/D	A/C	A/C	A/A	A/A	B/B	A/A	C/C	A/A	A/A	A/A
NKSWR067	B/B	A/A	A/A	A/A	A/A	B/B	-?/-?	-?/-?	B/B	D/D	A/A	B/B	-?/-?	-?/-?	-?/-?	C/C	C/C	A/A	A/A	A/A	C/C	A/A	A/A	A/A
NKSWR068	A/A	C/C	-?/-?	-?/-?	A/A	-?/-?	-?/-?	-?/-?	B/B	D/D	-?/-?	B/B	D/D	B/D	B/D	B/B	-?/-?	-?/-?	-?/-?	A/A	C/C	-?/-?	-?/-?	-?/-?
NKSWR069	B/B	C/C	C/C	A/A	A/A	B/B	-?/-?	B/B	B/B	D/D	B/B	B/B	-?/-?	B/D	C/D	C/C	A/A	A/A	B/B	A/A	B/B	A/A	A/A	A/A
NKSWR070	B/B	B/B	B/B	A/A	A/A	B/B	A/A	C/C	B/B	D/D	B/B	B/B	D/D	B/D	A/D	C/C	A/A	A/A	B/B	A/A	B/B	A/A	A/A	A/A
NKSWR071	-?/-?	C/C	B/B	B/B	A/A	B/B	A/A	C/C	B/B	D/D	A/A	B/B	D/D	B/D	B/D	C/C	C/C	A/A	-?/-?	A/A	C/C	A/A	A/A	B/B
NKSWR072	B/B	A/A	B/B	A/A	A/A	B/B	B/B	C/C	B/B	D/D	B/B	B/B	D/D	-?/-?	-?/-?	B/B	A/A	A/A	C/C	A/A	C/C	A/A	A/A	A/A
NKSWR073	B/B	C/C	B/B	A/A	A/A	B/B	B/B	C/C	B/B	D/D	B/B	B/B	C/E	B/D	B/D	C/C	A/A	A/A	A/A	A/A	C/C	A/A	A/A	A/A
NKSWR074	C/C	C/C	A/A	B/B	A/A	B/B	A/A	A/A	B/B	D/D	A/A	B/B	B/E	C/D	C/D	C/C	-?/-?	A/A	-?/-?	-?/-?	C/C	A/A	A/A	-?/-?
NKSWR075	B/B	-?/-?	B/B	A/A	A/A	B/B	B/B	C/C	B/B	D/D	A/A	B/B	C/E	A/D	C/C	C/C	A/A	B/B	C/C	A/A	C/C	A/A	A/A	A/A
NKSWR076	B/B	B/C	B/B	A/A	A/A	B/B	-?/-?	A/A	A/A	D/D	A/A	B/B	C/E	B/D	C/C	C/C	A/A	A/A	C/C	B/B	C/C	A/A	A/A	A/A
NKSWR077	-?/-?	A/A	B/B	B/B	-?/-?	B/B	A/A	C/C	-?/-?	C/C	A/A	B/B	D/D	-?/-?	B/D	A/C	C/C	B/B	B/B	B/B	C/C	B/B	C/C	B/B
NKSWR078	B/B	A/A	B/B	-?/-?	A/A	B/B	A/A	A/A	A/A	D/D	A/A	B/B	D/D	B/D	B/D	A/C	A/A	A/A	C/C	-?/-?	A/C	A/A	A/A	A/A
NKSWR079	B/B	B/B	B/B	A/A	A/A	B/B	A/A	B/B	A/A	D/D	A/A	B/B	B/C	C/D	B/D	C/C	A/A	A/A	C/C	B/B	B/B	A/A	A/A	A/A
NKSWR080	A/A	C/C	B/B	-?/-?	A/A	B/B	A/A	C/C	B/B	C/C	A/A	B/B	F/E	B/D	C/D	C/C	A/A	A/A	C/C	-?/-?	C/C	A/A	A/A	A/A
NKSWR081	C/C	C/C	B/B	A/A	A/A	A/A	A/A	C/C	B/B	D/D	A/A	B/B	D/D	-?/-?	C/D	C/C	A/A	A/A	C/C	-?/-?	C/C	A/A	A/C	A/A
NKSWR082	A/A	B/B	-?/-?	-?/-?	-?/-?	-?/-?	-?/-?	C/C	-?/-?	C/C	A/A	B/B	E/E	A/D	B/D	C/C	-?/-?	-?/-?	C/C	A/A	B/B	A/A	-?/-?	A/A
NKSWR083	B/B	C/C	A/A	C/C	A/A	C/C	A/A	A/A	A/A	-?/-?	-?/-?	A/A	D/E	A/D	C/C	C/C	A/A	B/B	B/B	B/B	-?/-?	C/C	-?/-?	-?/-?
NKSWR084	C/C	A/A	A/A	B/B	A/A	B/B	A/A	A/A	B/B	D/D	A/A	B/B	D/D	-?/-?	-?/-?	C/C	C/C	B/B	B/B	-?/-?	-?/-?	A/A	A/A	B/B
NKSWR085	B/B	C/C	B/B	A/A	B/B	B/B	A/A	A/A	A/A	D/D	A/A	B/B	D/E	C/C	B/B	C/C	B/B	A/A	B/B	B/B	-?/-?	A/A	C/C	A/A
NKSWR086	B/B	C/C	B/B	A/A	A/A	A/A	-?/-?	B/B	A/A	D/D	A/A	B/B	C/D	B/D	C/C	C/C	A/A	B/B	C/C	B/B	-?/-?	A/A	A/A	A/A
NKSWR087	B/B	C/C	B/B	A/A	A/A	B/B	B/B	C/C	B/B	D/D	A/A	B/B	-?/-?	B/D	C/C	C/C	A/A	B/B	C/C	B/B	-?/-?	A/A	A/A	A/A
NKSWR088	A/A	C/C	B/B	-?/-?	A/A	B/B	-?/-?	B/B	B/B	D/D	A/A	B/B	-?/-?	C/C	-?/-?	-?/-?	A/A	B/B	C/C	A/A	-?/-?	A/A	A/A	A/A
NKSWR089	-?/-?	B/B	B/B	A/A	A/A	C/C	-?/-?	C/C	B/B	D/D	B/B	B/B	-?/-?	-?/-?	-?/-?	-?/-?	A/A	B/B	C/C	B/B	-?/-?	A/A	B/B	A/A
NKSWR090	A/A	B/B	B/B	-?/-?	A/A	B/B	A/A	B/B	B/B	C/C	A/A	B/B	-?/-?	-?/-?	E/D	C/C	A/A	B/B	C/C	A/A	C/C	A/A	A/A	A/A
NKSWR091	B/B	B/B	B/B	A/A	A/A	B/B	A/A	B/B	B/B	D/D	A/A	B/B	C/C	C/D	E/E	C/C	A/A	B/B	C/C	B/B	C/C	A/A	A/A	A/A
NKSWR092	B/B	C/C	B/B	-?/-?	A/A	B/B	A/A	B/B	B/B	C/C	A/A	-?/-?	B/E	C/D	E/E	C/C	A/A	B/B	C/C	A/A	B/B	A/A	A/A	A/A
NKSWR093	-?/-?	C/C	B/B	A/A	A/A	-?/-?	B/B	A/A	B/B	C/C	A/A	-?/-?	-?/-?	E/E	C/D	A/A	A/A	A/A	-?/-?	-?/-?	C/C	A/A	A/A	A/A
NKSWR094	-?/-?	C/C	B/B	-?/-?	A/A	B/B	A/A	B/B	B/B	C/C	A/A	B/B	C/C	C/D	A/F	C/C	A/A	B/B	C/C	A/A	B/B	A/A	-?/-?	A/A
NKSWR095	-?/-?	A/A	B/B	A/A	A/A	A/A	A/A	B/B	A/A	D/D	A/A	B/B	C/C	-?/-?	C/C	C/C	A/A	B/B	C/C	B/B	B/B	A/A	A/A	A/A
NKSWR096	-?/-?	C/C	B/B	-?/-?	A/A	B/B	A/A	B/B	B/B	C/C	A/A	B/B	B/B	C/D	C/C	C/C	A/A	B/B	C/C	A/A	C/C	A/A	A/A	A/A
NKSWR097	D/D	A/A	C/C	B/B	A/A	B/B	A/A	B/B	B/B	C/C	A/A	B/B	C/E	C/D	C/C	C/C	C/C	B/B	A/A	B/B	C/C	A/A	C/C	A/A
NKSWR098	C/C	C/C	B/B	A/A	A/A	B/B	A/A	B/B	B/B	C/C	B/B	B/B	A/B	-?/-?	B/B	C/C	A/A	B/B	B/B	B/B	C/C	A/A	A/C	A/A
NKSWR099	D/D	C/C	A/A	B/B	-?/-?	C/C	A/A	A/A	B/B	C/C	A/A	B/B	C/C	A/D	D/D	C/C	C/C	B/B	A/A	B/B	C/C	A/A	A/A	B/B
NKSWR100	C/C	C/C	C/C	A/A	-?/-?	B/B	A/A	B/B	B/B	B/B	B/B	B/B	B/B	A/D	B/D	C/C	B/B	B/B	B/B	B/B	C/C	A/A	A/A	A/A
NKSWR101	B/B	C/C	A/A	A/A	A/A	B/B	A/A	B/B	B/B	B/B	B/B	B/B	C/C	C/D	B/D	C/C	B/B	B/B	B/B	A/A	C/C	A/A	-?/-?	A/A
NKSWR102	A/A	B/B	-?/-?	B/B	-?/-?	B/B	-?/-?	B/B	B/B	C/C	A/A	-?/-?	C/E	C/C	C/C	C/C	A/A	B/B	C/C	B/B	-?/-?	B/B	C/C	A/A
NKSWR103	D/D	C/C	-?/-?	B/B	A/A	C/C	A/A	B/B	B/B	C/C	A/A	B/B	D/D	C/D	C/C	C/C	C/C	A/A	A/A	B/B	-?/-?	A/A	A/A	A/A
NKSWR104	B/C	-?/-?	B/B	B/B	B/B	C/C	A/A	-?/-?	A/A	B/D	B/B	B/B	E/E	B/D	C/C	C/C	C/C	B/B	A/A	A/B	-?/-?	A/A	B/B	C/C
NKSWR105	A/B	C/C	B/B	B/B	B/B	B/B	-?/-?	-?/-?	A/A	B/D	A/C	B/B	D/D	-?/-?	C/D	C/C	C/C	C/C	A/C	B/B	-?/-?	A/A	B/B	C/C
NKSWR106	A/B	C/C	B/B	B/B	B/B	B/B	-?/-?	-?/-?	A/A	B/D	B/B	B/B	C/C	A/D	C/D	C/C	C/C	-?/-?	B/B	B/B	-?/-?	A/A	B/B	C/C
NKSWR107	B/C	C/C	B/B	B/B	B/B	B/B	-?/-?	-?/-?	A/A	B/D	B/B	B/B	D/D	-?/-?	B/D	C/C	C/C	C/C	A/A	B/B	-?/-?	A/A	B/B	C/C
NKSWR108	C/D	C/C	B/B	B/B	B/B	B/B	A/A	-?/-?	B/B	B/D	C/C	-?/-?	C/C	B/D	B/D	C/C	C/C	B/B	A/C	A/A	-?/-?	A/A	B/B	C/C
NKSWR109	-?/-?	C/C	B/B	B/B	B/B	C/C	-?/-?	-?/-?	B/B	B/D	C/C	B/B	C/D	B/D	C/D	C/C	C/C	B/B	A/A	B/B	-?/-?	A/A	B/B	C/C
NKSWR110	B/C	B/B	B/B	B/B	B/B	A/B	-?/-?	-?/-?	A/A	A/C	C/C	B/B	-?/-?	C/D	E/E	C/C	-?/-?	C/C	B/B	C/C	-?/-?	A/A	B/B	C/C
NKSWR111	B/C	C/C	B/B	B/B	B/B	B/B	A/A	A/C	B/B	A/C	B/B	B/B	-?/-?	B/D	C/D	C/C	-?/-?	B/B	B/B	-?/-?	C/C	B/B	B/B	C/C
NKSWR112	B/C	C/C	B/B	B/B	B/B	C/C	A/A	A/C	B/B	-?/-?	B/B	B/B	-?/-?	E/E	-?/-?	C/C	C/C	B/B	A/A	-?/-?	C/C	B/B	B/B	C/C
NKSWR113	B/C	C/C	B/B	B/B	B/B	A/A	-?/-?	B/D	A/A	B/D	B/B	B/B	-?/-?	B/D	C/C	C/C	C/C	A/A	A/A	B/B	C/C	B/B	B/B	C/C
NKSWR114	A/B	C/C	B/B	B/B	B/B	A/A	A/A	B/D	A/A	B/D	B/B	B/B	-?/-?	B/D	-?/-?	C/C	C/C	-?/-?	A/A	A/A	C/C	B/B	B/B	C/C
NKSWR115	A/B	C/C	B/B	-?/-?	B/B	B/B	A/A	C/D	B/B	A/C	B/B	B/B	C/C	A/D	C/D	C/C	C/C	B/B	A/C	C/C	C/C	B/B	B/B	C/C
NKSWR116	A/B	C/C	C/C	A/C	B/B	A/A	A/A	C/C	A/A	A/C	C/C	A/A	D/D	-?/-?	A/F	C/C	B/B	A/A	B/B	A/A	C/C	-?/-?	B/B	B/B
NKSWR117	B/C	B/B	C/C	A/C	B/B	A/A	A/A	B/C	A/A	A/C	C/C	A/A	-?/-?	A/D	C/C	C/C	B/C	-?/-?	B/B	A/A	C/C	-?/-?	B/B	B/B
NKSWR118	B/C	-?/-?	B/B	B/B	B/B	B/B	A/A	B/D	A/A	B/D	B/B	B/B	D/D	B/D	C/C	C/C	C/C	C/C	A/C	A/A	C/C	C/C	B/B	C/C
NKSWR119	F/C	C/C	C/C	A/C	B/B	B/B	A/A	B/D	A/A	A/C	C/C	A/A	D/D	E/D	E/E	C/C	B/C	B/B	B/B	A/A	C/C	-?/-?	B/B	B/B
NKSWR120	B/C	C/C	B/B	A/C	B/B	C/C	A/A	B/D	A/A	-?/-?	B/B	B/B	C/C	B/D	B/B	C/C	C/C	B/B	A/A	-?/-?	C/C	B/B	B/B	C/C
NKSWR121	D/D	C/C	C/C	B/B	B/B	B/B	B/B	B/D	B/B	A/C	B/B	B/B	D/D	B/D	B/B	C/C	C/C	B/B	A/A	C/C	C/C	B/B	B/B	C/C
NKSWR122	C/D	-?/-?	B/B	-?/-?	B/B	B/B	A/A	C/D	A/A	A/C	A/A	B/B	D/D	C/D	A/F	C/C	B/B	B/B	-?/-?	B/B	C/C	-?/-?	B/B	C/C
NKSWR123	-?/-?	-?/-?	B/B	B/B	B/B	B/B	A/A	B/D	A/A	A/C	B/B	B/B	C/C	-?/-?	B/B	C/C	C/C	C/C	-?/-?	-?/-?	B/B	B/B	B/B	C/C
NKSWR124	C/C	-?/-?	C/C	A/C	B/B	C/C	A/A	C/D	A/A	A/C	C/C	A/B	B/E	B/D	C/D	C/C	-?/-?	B/B	B/B	C/C	B/B	B/B	B/B	B/C
NKSWR125	D/D	-?/-?	C/C	A/C	B/B	B/B	A/A	C/C	A/A	A/C	C/C	A/A	A/C	-?/-?	C/D	C/C	A/A	A/A	-?/-?	A/A	C/C	-?/-?	B/B	B/B
NKSWR126	A/A	-?/-?	C/C	A/C	B/B	B/B	A/A	C/C	A/A	A/C	C/C	A/A	B/E	B/D	C/D	C/C	B/B	B/B	B/B	A/A	B/B	-?/-?	B/B	B/B
NKSWR127	A/A	-?/-?	B/B	B/B	B/B	B/B	B/B	C/D	A/A	B/D	C/C	B/B	D/D	-?/-?	B/D	C/C	C/C	B/B	A/C	C/C	A/A	B/B	B/B	C/C
NKSWR128	A/A	C/C	B/B	B/B	B/B	C/C	A/A	C/D	A/A	A/C	B/B	B/B	C/C	B/D	C/D	C/C	C/C	B/B	B/B	C/C	B/B	B/B	B/B	C/C
NKSWR129	A/A	C/C	B/B	B/B	B/B	B/B	-?/-?	C/D	B/B	B/D	B/B	B/B	C/C	C/D	C/C	C/C	C/C	B/B	B/B	A/A	B/B	B/B	B/B	C/C
NKSWR130	B/C	C/C	B/B	B/B	B/B	B/B	B/B	C/D	B/B	B/D	B/B	B/B	D/D	-?/-?	B/D	C/C	C/C	C/C	B/B	A/A	B/B	B/B	B/B	C/C
NKSWR131	B/C	C/C	B/B	B/B	B/B	B/B	-?/-?	B/D	B/B	B/D	B/B	B/B	C/C	B/D	C/D	C/C	C/C	B/B	B/B	A/A	C/C	B/B	B/B	C/C
NKSWR132	B/C	C/C	B/B	A/C	B/B	A/A	A/A	C/C	A/A	A/C	C/C	A/A	D/D	-?/-?	B/D	C/C	B/B	B/B	-?/-?	A/A	B/B	B/B	B/B	B/B
NKSWR133	-?/-?	-?/-?	C/C	A/C	B/B	A/A	A/A	C/C	A/A	A/C	C/C	A/A	C/D	C/D	B/D	C/C	B/B	B/B	A/A	A/A	C/C	-?/-?	B/B	B/B
NKSWR134	C/C	-?/-?	B/B	-?/-?	B/B	B/B	-?/-?	B/D	A/A	-?/-?	B/B	B/B	C/C	C/D	A/B	C/C	C/C	B/B	-?/-?	-?/-?	B/B	B/B	B/B	-?/-?
NKSWR135	B/C	C/C	B/B	B/B	B/B	B/B	B/B	C/D	-?/-?	A/C	B/B	B/B	B/E	A/D	-?/-?	C/C	A/C	B/B	B/B	B/B	C/C	B/B	B/B	C/C
NKSWR136	B/C	A/A	B/B	A/C	B/B	B/B	A/A	-?/-?	A/A	A/C	C/C	A/A	A/C	A/D	E/C	C/C	A/C	A/A	B/B	A/A	C/C	-?/-?	B/B	C/C
NKSWR137	D/D	A/A	A/A	A/C	B/B	B/B	B/B	C/C	A/A	A/C	C/C	A/A	C/C	A/D	E/E	C/C	A/C	C/C	B/B	C/C	C/C	-?/-?	B/B	B/B
NKSWR138	A/B	C/C	B/B	A/C	B/B	C/C	A/A	A/D	B/B	A/C	A/C	B/B	-?/-?	A/D	B/D	C/C	C/C	B/B	-?/-?	B/B	C/C	-?/-?	B/B	C/C
NKSWR139	A/A	B/B	B/B	A/C	B/B	A/B	A/A	C/D	A/A	A/C	C/C	A/B	C/C	-?/-?	B/D	C/C	B/B	C/C	C/C	B/B	C/C	A/A	B/B	B/B
NKSWR140	A/A	C/C	B/B	B/B	B/B	C/C	-?/-?	B/D	A/A	A/C	B/B	B/B	C/C	A/D	B/D	B/B	C/C	B/B	B/B	B/B	C/C	-?/-?	B/B	C/C
NKSWR141	A/A	C/C	B/B	B/B	B/B	C/C	-?/-?	C/D	B/B	A/C	B/B	B/B	A/B	D/D	C/D	B/B	C/C	B/B	B/B	A/A	C/C	B/B	B/B	C/C
NKSWR142	D/D	C/C	B/B	B/B	B/B	B/B	B/B	C/D	B/B	A/C	C/C	B/B	B/C	E/D	B/D	C/C	C/C	B/B	B/B	-?/-?	C/C	B/B	B/B	C/C
NKSWR143	B/C	C/C	B/B	-?/-?	B/B	B/B	B/B	A/D	A/A	A/C	B/B	B/B	C/C	C/D	C/D	C/C	C/C	B/B	B/B	-?/-?	C/C	B/B	B/B	C/C
NKSWR144	-?/-?	C/C	B/B	B/B	B/B	B/B	B/B	B/D	B/B	A/C	B/B	B/B	C/C	A/D	C/D	C/C	C/C	C/C	-?/-?	C/C	C/C	B/B	B/B	C/C
NKSWR145	C/C	-?/-?	B/B	B/B	B/B	B/B	A/A	B/D	B/B	A/C	B/B	B/B	A/B	E/D	C/D	C/C	C/C	B/B	-?/-?	-?/-?	C/C	B/B	B/B	C/C
NKSWR146	C/C	-?/-?	B/B	-?/-?	B/B	B/B	B/B	-?/-?	B/B	-?/-?	B/B	B/B	B/C	B/D	C/D	C/C	C/C	B/B	-?/-?	-?/-?	C/C	B/B	B/B	C/C
NKSWR147	-?/-?	B/B	B/B	C/C	B/B	A/A	B/B	A/D	A/A	A/C	C/C	-?/-?	A/B	C/C	C/D	C/C	C/C	B/B	B/B	B/B	B/B	B/B	B/B	A/A
NKSWR148	B/C	B/C	B/B	B/B	B/B	B/B	B/B	B/D	B/B	B/D	B/B	B/B	B/C	B/D	-?/-?	C/C	C/C	-?/-?	B/B	A/A	B/B	B/B	B/B	C/C
NKSWR149	A/C	B/C	B/B	B/B	B/B	B/B	B/B	B/D	A/A	A/C	B/B	B/B	A/B	-?/-?	-?/-?	C/C	C/C	B/B	B/B	B/B	B/B	B/B	B/B	C/C
NKSWR150	C/D	C/C	B/B	B/B	B/B	B/B	A/A	C/D	A/A	A/C	B/B	B/B	B/C	E/D	B/B	C/C	C/C	B/B	C/C	B/B	C/C	B/B	B/B	C/C
NKSWR151	C/D	C/C	B/B	A/C	B/B	B/B	B/B	A/C	A/A	A/C	C/C	-?/-?	B/C	A/D	B/C	C/C	-?/-?	C/C	C/C	B/B	B/B	B/B	B/B	B/B
NKSWR152	-?/-?	C/C	B/B	B/B	B/B	C/C	B/B	C/D	A/A	A/C	B/B	B/B	C/C	E/D	B/B	C/C	C/C	B/B	-?/-?	A/A	B/B	B/B	B/B	C/C
NKSWR153	C/D	C/C	B/B	B/B	B/B	C/C	B/B	B/D	B/B	A/C	B/B	B/B	B/C	B/D	C/C	C/C	C/C	B/B	B/B	A/A	B/B	B/B	B/B	C/C
NKSWR154	B/C	C/C	B/B	B/B	B/B	C/C	B/B	B/D	B/B	A/C	B/B	B/B	A/F	A/D	B/B	C/C	C/C	B/B	C/C	A/A	B/B	B/B	B/B	C/C
NKSWR155	C/D	B/B	C/C	B/C	B/B	C/C	B/B	B/D	B/B	A/C	B/B	B/B	A/F	C/D	C/C	C/C	C/C	B/B	B/B	B/B	C/C	B/B	B/B	C/C
NKSWR156	B/C	D/D	B/B	B/B	B/B	C/C	B/B	C/D	B/B	B/D	B/B	B/B	B/C	-?/-?	C/C	C/C	C/C	B/B	-?/-?	A/A	B/B	B/B	B/B	C/C
NKSWR157	A/C	B/B	B/B	-?/-?	A/A	C/C	B/B	B/D	B/B	B/D	B/B	B/B	A/F	B/D	C/C	C/C	C/C	B/B	A/A	-?/-?	C/C	B/B	B/B	C/C
NKSWR158	-?/-?	-?/-?	B/B	B/B	A/A	C/C	B/B	C/C	A/A	B/D	C/C	B/B	A/F	B/D	C/C	C/C	-?/-?	-?/-?	-?/-?	-?/-?	C/C	B/B	-?/-?	B/B
NKSWR159	-?/-?	D/D	B/B	B/B	B/B	B/B	B/B	C/D	A/A	B/D	B/B	A/A	B/C	-?/-?	-?/-?	C/C	-?/-?	B/B	-?/-?	-?/-?	B/B	B/B	B/B	C/C
NKSWR160	B/C	D/D	B/B	B/B	B/B	B/B	-?/-?	C/D	B/B	B/D	B/B	A/A	C/C	-?/-?	B/D	C/C	C/C	B/B	B/B	A/A	C/C	B/B	B/B	C/C
NKSWR161	D/D	C/D	B/B	B/B	B/B	B/B	B/B	C/D	A/A	B/D	B/B	A/A	C/C	-?/-?	C/D	C/C	C/C	B/B	B/B	A/A	C/C	B/B	B/B	C/C
NKSWR162	D/D	D/D	B/B	B/B	B/B	B/B	B/B	C/D	A/A	B/D	B/B	A/A	C/D	C/D	B/D	C/C	C/C	B/B	B/B	-?/-?	C/C	-?/-?	B/B	C/C
NKSWR163	D/D	D/D	B/B	B/B	B/B	B/B	-?/-?	B/C	A/A	B/D	B/B	A/A	B/B	B/D	C/D	C/C	C/C	B/B	B/B	A/A	C/C	B/B	B/B	C/C
NKSWR164	A/B	B/B	B/B	A/C	B/B	A/B	A/A	B/C	A/A	B/D	B/B	A/A	C/C	B/D	B/D	C/C	-?/-?	B/B	-?/-?	B/B	C/C	B/B	A/A	C/C
NKSWR165	B/C	C/C	A/A	A/C	B/B	E/C	A/A	B/C	A/A	B/D	C/C	-?/-?	B/B	B/D	C/D	C/C	C/C	C/C	C/C	-?/-?	C/C	C/C	A/A	C/C
NKSWR166	A/B	D/D	C/C	A/C	B/B	A/B	A/A	B/C	A/A	B/D	C/C	-?/-?	C/C	B/D	B/D	C/C	C/C	C/C	A/A	C/C	C/C	B/B	A/A	C/C
NKSWR167	A/C	D/D	A/A	A/C	B/B	B/B	A/A	C/D	A/A	A/C	C/C	-?/-?	B/B	B/D	C/D	C/C	B/B	C/C	C/C	B/B	C/C	B/B	A/A	B/B
NKSWR168	A/A	C/C	A/A	A/C	B/B	-?/-?	A/A	B/C	A/A	A/C	C/C	A/A	C/C	-?/-?	B/D	C/C	B/B	C/C	C/C	B/B	C/C	B/B	A/A	B/B
NKSWR169	B/C	-?/-?	A/A	A/C	B/B	A/B	B/B	B/D	A/A	A/C	C/C	A/A	C/C	-?/-?	C/D	C/C	C/C	B/B	C/C	-?/-?	C/C	B/B	A/A	C/C
NKSWR170	A/A	-?/-?	A/A	A/C	B/B	A/A	B/B	B/D	A/A	A/C	C/C	A/A	C/C	-?/-?	A/F	C/C	C/C	B/B	-?/-?	-?/-?	B/B	-?/-?	A/A	C/C
NKSWR171	-?/-?	C/C	B/B	A/C	B/B	B/B	B/B	B/D	A/A	A/C	B/B	B/B	C/C	B/D	A/F	C/C	-?/-?	B/B	C/C	-?/-?	C/C	B/B	A/A	B/B
NKSWR172	C/C	B/B	B/B	A/C	A/A	B/B	B/B	B/D	A/A	A/C	B/B	B/B	C/C	-?/-?	B/B	C/C	-?/-?	-?/-?	C/C	B/B	C/C	C/C	A/A	C/C
NKSWR173	B/C	B/B	B/B	A/C	A/A	B/B	B/B	B/D	B/B	A/C	B/B	B/B	C/C	C/D	C/C	C/C	A/A	B/B	C/C	B/B	B/B	C/C	B/B	B/B
NKSWR174	B/C	B/B	C/C	E/C	A/A	-?/-?	B/B	B/D	A/A	A/C	-?/-?	B/B	C/C	B/D	C/C	C/C	-?/-?	A/A	C/C	-?/-?	C/C	-?/-?	A/A	C/C
NKSWR175	B/C	B/B	A/B	A/A	B/B	B/B	B/B	C/D	B/B	A/C	B/B	B/B	C/C	B/D	C/C	C/C	B/B	B/B	C/C	B/C	C/C	B/B	B/B	C/C
NKSWR176	B/C	C/C	A/B	-?/-?	B/B	B/B	B/B	C/C	B/B	B/D	B/B	-?/-?	C/C	B/D	C/C	C/C	-?/-?	A/A	C/C	B/C	C/C	B/B	B/B	C/C
NKSWR177	B/C	B/B	C/C	A/C	B/B	B/B	B/B	C/C	B/B	B/D	C/C	-?/-?	C/C	B/D	C/C	C/C	B/B	A/A	C/C	B/B	C/C	-?/-?	B/B	C/C
NKSWR178	B/C	B/B	C/C	A/C	B/B	A/B	B/B	C/C	A/A	F/F	C/C	B/B	C/C	B/D	B/B	C/C	C/C	B/B	C/C	B/C	C/C	-?/-?	B/B	A/C
NKSWR179	B/C	C/C	B/B	A/C	B/B	B/B	B/B	B/D	A/A	-?/-?	C/C	-?/-?	C/C	B/D	C/C	C/C	B/B	B/B	C/C	A/A	C/C	-?/-?	B/B	C/C
NKSWR180	B/C	C/C	A/A	A/C	B/B	B/B	B/B	C/D	B/B	A/C	C/C	A/A	C/C	B/D	C/C	C/C	-?/-?	B/B	C/C	-?/-?	B/B	B/B	B/B	C/C
NKSWR181	C/D	C/C	A/A	A/C	B/B	B/B	B/B	C/D	B/B	A/C	C/C	-?/-?	C/C	B/D	C/C	C/C	-?/-?	B/B	C/C	-?/-?	A/C	C/C	B/B	C/C
NKSWR182	B/C	-?/-?	A/A	A/C	B/B	B/B	B/B	C/D	A/A	A/C	C/C	-?/-?	C/C	B/D	C/C	C/C	-?/-?	B/B	C/C	-?/-?	-?/-?	C/C	B/B	C/C
NKSWR183	C/C	A/A	B/B	-?/-?	B/B	A/B	A/A	C/D	A/A	B/D	B/B	B/B	C/C	-?/-?	-?/-?	C/C	-?/-?	B/B	-?/-?	-?/-?	-?/-?	B/B	-?/-?	C/C
NKSWR184	B/B	B/B	B/B	A/C	B/B	B/B	B/B	C/C	A/A	B/D	B/B	B/B	B/C	B/D	C/C	C/C	-?/-?	B/B	C/C	-?/-?	B/B	B/B	B/B	B/B
NKSWR185	B/C	A/A	B/B	A/C	B/B	A/B	-?/-?	C/D	A/A	B/D	B/B	-?/-?	D/D	C/D	A/A	C/C	C/C	B/B	C/C	B/B	C/C	C/C	A/A	C/C
NKSWR186	B/C	A/A	B/B	A/C	B/B	C/C	-?/-?	C/C	A/A	B/D	B/B	B/B	B/E	B/D	B/B	C/C	-?/-?	B/B	A/A	B/B	C/C	B/B	B/B	C/C
NKSWR187	D/D	B/B	C/C	-?/-?	A/A	A/B	B/B	C/D	A/A	B/D	B/B	-?/-?	D/D	E/D	A/A	C/C	-?/-?	B/B	C/C	E/C	C/C	A/A	A/A	B/B
NKSWR188	C/C	B/B	B/B	B/B	B/B	B/B	B/B	F/C	A/A	B/D	-?/-?	-?/-?	B/C	E/D	B/B	C/C	C/C	C/C	C/C	E/C	B/B	-?/-?	B/B	A/A
NKSWR189	B/C	A/C	B/B	B/C	A/A	B/C	B/B	A/C	A/A	B/D	B/B	B/B	D/D	C/D	A/A	C/C	C/C	B/B	C/C	B/B	B/B	B/B	-?/-?	B/C
NKSWR190	D/D	B/B	B/B	A/C	B/B	E/C	-?/-?	-?/-?	B/B	B/D	C/C	A/A	B/C	-?/-?	C/C	C/C	C/C	B/B	C/C	C/C	A/A	A/A	A/A	A/A
NKSWR191	D/D	C/C	B/B	-?/-?	A/A	A/B	-?/-?	F/C	A/A	B/D	C/C	-?/-?	D/D	C/D	B/B	C/C	-?/-?	A/A	C/C	E/C	B/C	-?/-?	B/B	B/B
NKSWR192	C/C	B/B	B/B	B/C	B/B	B/B	-?/-?	A/C	A/A	B/D	C/C	-?/-?	D/D	B/D	C/C	C/C	C/C	A/A	C/C	E/C	B/C	A/A	B/B	B/C
NKSWR193	B/C	C/C	-?/-?	B/B	B/B	B/B	-?/-?	C/D	B/B	B/D	B/B	A/A	D/D	B/D	B/B	A/A	-?/-?	-?/-?	-?/-?	C/C	B/C	B/B	B/B	C/C
NKSWR194	-?/-?	-?/-?	-?/-?	B/B	B/B	B/B	-?/-?	E/E	A/A	B/D	B/B	A/A	B/C	B/D	B/B	C/C	-?/-?	A/A	-?/-?	-?/-?	B/C	B/B	B/B	C/C
NKSWR195	C/C	C/C	B/B	B/B	B/B	A/B	B/B	B/D	A/A	B/D	B/B	B/B	B/C	A/D	A/A	C/C	C/C	C/C	B/B	-?/-?	B/C	B/B	B/B	C/C
NKSWR196	C/C	C/C	B/B	B/B	B/B	-?/-?	-?/-?	B/D	B/B	B/D	B/B	B/B	A/B	B/D	B/B	C/C	C/C	C/C	B/B	B/B	B/C	B/B	B/B	C/C
NKSWR197	B/C	C/C	B/B	B/B	B/B	C/C	B/B	B/D	B/B	A/C	B/B	B/B	A/D	B/D	B/B	C/C	C/C	C/C	B/B	-?/-?	B/C	B/B	B/B	C/C
NKSWR198	B/C	C/C	B/B	B/B	B/B	B/B	B/B	B/D	A/A	A/C	A/C	B/B	B/D	-?/-?	C/C	C/C	-?/-?	C/C	B/B	B/B	B/C	B/B	B/B	C/C
NKSWR199	B/C	B/B	B/C	B/B	B/B	B/B	B/B	B/D	B/B	A/C	C/C	B/B	B/D	C/D	C/C	C/C	B/B	B/B	B/C	B/C	B/C	B/B	B/B	C/C
NKSWR200	B/C	C/C	C/C	B/B	B/B	B/B	B/B	B/D	A/A	A/C	B/B	B/B	C/E	-?/-?	C/C	C/C	B/B	B/B	C/C	-?/-?	B/C	-?/-?	B/B	C/C
NKSWR201	B/C	C/C	B/B	B/B	B/B	C/C	A/A	B/D	B/B	A/C	A/A	B/B	B/C	B/D	-?/-?	C/C	-?/-?	B/B	B/B	-?/-?	B/C	B/B	B/B	C/C
NKSWR202	E/C	A/C	B/C	B/C	B/B	C/C	-?/-?	A/D	A/A	B/D	B/B	B/B	D/D	-?/-?	B/B	C/C	-?/-?	A/A	B/C	C/C	B/C	A/B	B/B	E/C
NKSWR203	B/C	-?/-?	C/C	B/B	B/B	C/C	-?/-?	B/D	A/A	A/C	A/C	B/B	C/D	B/D	C/C	C/C	B/B	B/B	C/C	-?/-?	B/C	B/B	B/B	C/C
NKSWR204	B/C	C/C	B/C	B/B	B/B	B/B	-?/-?	C/D	A/A	A/C	A/C	B/B	C/D	B/D	C/C	C/C	B/B	B/B	B/C	-?/-?	B/C	A/A	B/B	E/C
NKSWR205	B/C	C/C	C/C	B/B	B/B	B/B	-?/-?	B/D	A/A	A/C	B/B	B/B	B/D	B/D	B/B	C/C	B/B	-?/-?	C/C	-?/-?	B/C	-?/-?	-?/-?	C/C
NKSWR206	B/C	C/C	B/C	B/B	B/B	B/B	-?/-?	B/D	A/A	A/C	B/B	B/B	B/D	B/D	C/C	C/C	-?/-?	B/B	B/C	-?/-?	B/C	B/B	-?/-?	C/C
NKSWR207	B/C	-?/-?	-?/-?	B/B	B/B	B/B	A/A	C/D	A/A	A/C	C/C	B/B	C/C	B/D	C/C	C/C	C/C	B/B	-?/-?	-?/-?	C/C	B/B	B/B	B/B
NKSWR208	B/C	C/C	B/B	B/B	B/B	B/B	A/A	B/D	A/A	A/C	A/A	B/B	B/D	D/D	C/C	C/C	-?/-?	B/B	B/B	A/A	A/A	B/B	B/B	B/B
NKSWR209	B/C	C/C	B/B	B/B	B/B	C/C	A/A	C/D	B/B	A/C	B/B	B/B	B/D	A/D	C/C	C/C	C/C	B/B	B/B	-?/-?	B/C	B/B	B/B	C/C
NKSWR210	E/C	B/B	B/B	B/B	B/B	B/B	A/B	B/D	A/A	A/C	B/B	B/B	D/D	D/D	A/A	C/C	-?/-?	B/B	B/B	B/B	B/C	B/B	A/A	B/B
NKSWR211	E/C	-?/-?	B/B	B/B	B/B	B/B	A/A	B/D	B/B	B/D	B/C	B/B	B/D	C/D	C/C	C/C	C/C	B/B	C/C	B/C	C/C	-?/-?	B/B	C/C
NKSWR212	B/C	C/C	B/B	B/B	B/B	B/B	B/B	C/D	A/A	B/D	A/B	B/B	D/D	C/D	-?/-?	C/C	C/C	C/C	-?/-?	B/B	C/C	B/B	B/B	C/C
NKSWR213	A/B	-?/-?	B/B	B/B	B/B	B/B	B/B	B/D	B/B	A/C	B/C	B/B	C/E	-?/-?	B/B	C/C	C/C	B/B	B/B	-?/-?	C/C	B/B	B/B	C/C
NKSWR214	D/D	-?/-?	B/B	B/B	B/B	B/B	B/B	C/D	A/A	B/D	B/C	B/B	D/D	B/D	C/C	C/C	C/C	B/B	B/B	B/C	C/C	-?/-?	B/B	C/C
NKSWR216	E/C	-?/-?	B/B	B/B	B/B	C/C	B/B	C/D	B/B	A/C	B/B	B/B	D/D	-?/-?	C/C	C/C	C/C	B/B	B/B	-?/-?	B/B	B/B	B/B	C/C
NKSWR217	E/C	-?/-?	B/B	B/B	B/B	C/C	B/B	B/D	A/A	A/C	B/B	B/B	C/C	B/D	B/B	C/C	-?/-?	-?/-?	B/B	-?/-?	A/A	-?/-?	B/B	C/C
NKSWR218	C/C	-?/-?	C/C	A/C	B/B	B/B	B/B	C/C	A/A	B/D	C/C	B/B	D/D	-?/-?	C/C	C/C	B/B	C/C	C/C	-?/-?	A/A	-?/-?	B/B	B/B
NKSWR219	B/C	C/C	B/B	B/B	B/B	B/B	B/B	B/D	A/A	B/D	B/B	B/B	B/E	-?/-?	B/B	C/C	-?/-?	C/C	-?/-?	A/A	A/A	B/B	B/B	C/C
NKSWR220	A/B	B/B	C/C	A/C	B/B	A/A	B/B	B/C	A/A	B/D	B/B	B/B	D/D	B/D	C/C	C/C	C/C	B/B	B/B	B/C	A/A	B/B	B/B	-?/-?
NKSWR221	C/C	B/B	C/C	A/C	B/B	B/B	B/B	B/C	B/B	B/D	B/B	B/B	C/E	C/D	C/C	C/C	C/C	B/B	B/B	B/C	A/A	B/B	B/B	A/B
NKSWR222	B/C	B/B	C/C	A/C	B/B	B/B	A/A	B/D	A/A	B/D	B/B	B/B	B/E	C/D	-?/-?	C/C	C/C	B/B	B/B	B/B	B/B	-?/-?	B/B	A/B
NKSWR223	D/D	B/B	A/A	A/C	B/B	B/B	A/A	A/C	B/B	B/D	B/B	B/B	C/C	-?/-?	-?/-?	C/C	C/C	B/B	B/B	B/B	-?/-?	-?/-?	B/B	C/C
NKSWR224	A/B	B/B	B/B	A/C	B/B	A/A	A/A	C/C	A/A	A/C	B/B	B/B	C/C	C/D	-?/-?	B/B	C/C	B/B	B/B	B/B	-?/-?	B/B	B/B	C/C
NKSWR225	B/C	C/C	B/B	A/C	B/B	A/A	B/B	C/C	B/B	B/D	B/B	B/B	B/C	C/D	B/B	C/C	C/C	B/B	B/B	B/B	-?/-?	-?/-?	B/B	B/B
NKSWR226	B/C	C/C	B/B	B/B	B/B	C/C	B/B	B/D	B/B	B/D	B/B	B/B	C/C	B/D	B/B	B/B	-?/-?	C/C	B/C	B/B	-?/-?	B/B	B/B	C/C
NKSWR227	A/B	-?/-?	-?/-?	-?/-?	B/B	A/A	A/A	E/D	-?/-?	B/D	-?/-?	B/B	B/E	C/D	B/B	C/C	-?/-?	C/C	B/B	C/C	-?/-?	-?/-?	B/B	C/C
NKSWR228	A/A	-?/-?	C/C	B/B	B/B	C/C	A/A	E/D	A/A	B/D	C/C	B/B	C/C	B/D	-?/-?	B/B	-?/-?	C/C	A/C	A/C	-?/-?	-?/-?	B/B	C/C
NKSWR229	A/B	-?/-?	-?/-?	B/B	B/B	B/B	A/A	A/C	B/B	B/D	C/C	B/B	C/C	D/D	-?/-?	C/C	-?/-?	C/C	A/C	-?/-?	-?/-?	-?/-?	B/B	B/B
NKSWR230	B/C	-?/-?	A/A	A/C	B/B	B/B	A/A	-?/-?	A/A	B/D	C/C	B/B	C/C	-?/-?	-?/-?	C/C	-?/-?	C/C	-?/-?	-?/-?	B/B	-?/-?	A/A	-?/-?
NKSWR231	B/C	-?/-?	A/A	A/C	B/B	B/B	-?/-?	-?/-?	A/A	B/D	B/B	B/B	C/C	B/D	-?/-?	B/B	-?/-?	-?/-?	C/C	A/A	A/A	B/B	-?/-?	C/C
NKSWR232	B/C	-?/-?	A/B	A/C	B/B	C/C	B/B	B/D	A/A	B/D	C/C	B/B	D/D	A/D	-?/-?	A/A	-?/-?	-?/-?	C/C	A/A	C/C	B/B	A/A	-?/-?
NKSWR233	A/B	-?/-?	A/A	A/C	B/B	C/C	-?/-?	B/D	A/A	B/D	C/C	B/B	C/C	A/D	-?/-?	B/B	C/C	B/B	C/C	A/A	C/C	-?/-?	A/B	B/C
NKSWR234	A/B	-?/-?	B/B	B/B	B/B	C/C	A/A	B/C	A/A	B/D	C/C	B/B	C/C	B/D	B/B	A/A	-?/-?	B/B	A/C	A/A	C/C	-?/-?	B/B	C/C
NKSWR235	-?/-?	C/C	A/A	-?/-?	B/B	C/C	-?/-?	C/C	A/A	B/D	B/B	B/B	C/C	-?/-?	-?/-?	B/B	C/C	A/A	C/C	A/A	C/C	-?/-?	A/A	C/C
NKSWR236	-?/-?	A/A	A/A	A/C	B/B	C/C	A/A	B/C	A/A	B/D	B/B	B/B	C/C	A/F	E/E	B/B	-?/-?	C/C	C/C	A/A	C/C	B/B	B/B	C/C
NKSWR237	A/B	A/A	A/A	-?/-?	B/B	B/B	-?/-?	B/C	A/A	B/D	-?/-?	B/B	C/C	C/D	C/C	B/B	C/C	B/B	C/C	B/B	C/C	-?/-?	B/B	C/C
NKSWR238	B/B	C/C	A/B	B/C	B/B	A/B	A/A	E/C	A/A	B/D	C/C	B/B	C/C	E/E	-?/-?	C/C	-?/-?	B/B	A/A	C/C	C/C	-?/-?	B/B	C/C
NKSWR239	A/A	-?/-?	B/B	B/B	B/B	A/B	A/A	-?/-?	-?/-?	B/D	C/C	B/B	C/C	C/D	-?/-?	C/C	-?/-?	B/B	A/C	C/C	C/C	-?/-?	B/B	-?/-?
NKSWR240	A/B	-?/-?	A/A	A/C	B/B	B/B	-?/-?	B/C	A/A	B/D	C/C	B/B	C/C	B/D	A/B	C/C	C/C	B/B	C/C	-?/-?	C/C	-?/-?	B/B	C/C
NKSWR241	B/C	-?/-?	A/B	A/C	A/A	B/B	-?/-?	-?/-?	B/B	-?/-?	C/C	B/B	C/C	E/D	-?/-?	C/C	-?/-?	A/A	A/A	-?/-?	C/C	-?/-?	-?/-?	-?/-?
NKSWR242	-?/-?	-?/-?	A/A	A/C	B/B	B/B	-?/-?	B/B	A/A	-?/-?	B/B	B/B	C/C	-?/-?	-?/-?	C/C	B/B	B/B	C/C	-?/-?	C/C	-?/-?	-?/-?	-?/-?
NKSWR243	-?/-?	C/C	C/C	C/C	B/B	-?/-?	B/B	A/A	A/A	C/D	A/A	A/A	D/D	C/C	D/D	B/B	A/B	B/B	-?/-?	B/B	A/B	B/B	B/B	A/A
NKSWR244	B/D	C/C	A/C	B/B	A/A	-?/-?	B/B	A/B	A/A	C/C	A/A	A/B	D/D	B/D	B/B	B/B	-?/-?	B/B	C/C	B/B	C/C	B/B	A/B	A/B
NKSWR245	B/D	B/B	C/C	B/B	B/B	-?/-?	B/B	C/C	A/A	A/A	A/A	B/B	D/D	C/C	D/D	B/B	A/C	B/B	C/C	A/A	C/C	C/C	B/C	B/B
NKSWR246	A/D	B/B	B/B	B/B	B/B	B/B	B/B	C/C	A/A	B/B	A/A	B/B	C/C	C/C	A/A	B/B	A/C	A/A	B/B	A/A	C/C	B/B	B/B	C/C
NKSWR247	A/D	A/C	A/C	C/C	B/B	B/B	B/B	C/C	A/A	B/B	A/A	B/B	D/D	-?/-?	D/D	B/B	A/A	A/A	-?/-?	A/A	C/C	A/A	A/A	C/C
NKSWR248	B/D	B/B	C/C	B/B	B/B	B/B	B/B	C/C	A/A	A/A	A/A	B/B	D/D	C/C	B/B	B/B	C/C	A/A	A/B	A/A	C/C	B/B	B/B	B/B
NKSWR249	E/D	B/B	C/C	B/B	A/A	B/B	B/B	C/C	A/A	A/B	B/B	B/B	D/D	E/E	B/C	B/B	C/C	A/A	B/B	B/B	C/C	B/B	C/C	B/B
NKSWR250	B/D	B/B	C/C	A/B	A/A	C/C	B/B	A/B	A/A	A/C	A/A	B/B	D/D	B/D	B/B	C/C	-?/-?	B/B	C/C	B/B	A/B	B/B	C/C	B/B
NKSWR251	A/D	A/A	C/C	B/B	B/B	B/B	A/A	C/C	A/A	C/D	A/A	B/B	D/E	C/C	B/C	C/C	A/A	B/B	C/C	A/A	C/C	B/B	B/B	B/B
NKSWR252	C/C	B/B	C/C	B/B	B/B	C/C	B/B	C/C	A/A	C/D	A/A	B/B	D/E	-?/-?	B/C	C/C	A/C	A/A	B/B	A/A	C/C	B/B	C/C	E/C
NKSWR253	B/D	B/B	C/C	B/C	B/B	C/C	B/B	C/C	A/A	C/D	A/A	B/B	D/E	-?/-?	B/C	C/C	C/C	B/B	A/B	A/A	C/C	B/B	C/C	A/B
NKSWR254	E/D	C/C	C/C	B/C	B/B	C/C	A/A	C/C	A/A	C/D	A/A	B/B	D/E	-?/-?	A/A	C/C	A/C	A/A	C/C	A/A	C/C	B/B	-?/-?	A/B
NKSWR255	B/D	C/C	A/C	-?/-?	B/B	-?/-?	B/B	C/C	A/A	-?/-?	A/A	A/A	C/C	C/C	C/C	A/B	C/C	A/A	B/B	B/B	A/B	B/B	A/C	A/B
NKSWR256	B/D	C/C	B/B	B/B	B/B	-?/-?	B/B	C/C	A/A	C/C	A/A	B/B	C/C	C/C	B/C	B/B	A/C	B/B	B/B	B/B	A/B	C/C	C/C	C/C
NKSWR257	A/D	B/B	B/B	B/B	B/B	B/B	B/B	C/C	A/A	A/A	A/A	B/B	D/D	B/D	B/C	B/B	B/C	A/A	B/B	A/A	C/C	C/C	B/B	A/A
NKSWR258	B/D	B/B	B/B	B/B	B/B	B/B	B/B	C/C	A/A	C/C	A/A	B/B	D/D	C/C	C/C	B/B	A/C	A/A	A/A	A/A	B/B	B/B	A/C	C/C
NKSWR259	B/D	C/C	B/B	C/C	B/B	B/B	A/A	C/C	A/A	C/C	B/B	B/B	D/D	C/C	A/D	B/B	C/C	B/B	B/B	A/A	B/B	B/B	B/B	B/B
NKSWR260	B/D	C/C	B/B	B/B	B/B	B/B	B/B	C/C	A/A	B/B	A/A	B/B	D/D	C/D	B/C	B/B	A/A	B/B	-?/-?	A/A	C/C	B/B	B/B	C/C
NKSWR261	B/D	B/B	B/B	A/B	B/B	B/B	A/A	C/C	A/A	B/D	B/B	B/B	D/D	C/C	B/C	C/C	A/B	A/A	C/C	B/B	E/C	B/B	B/B	B/B
NKSWR262	A/D	B/B	C/C	-?/-?	B/B	B/B	A/A	D/D	A/A	C/D	B/B	B/B	D/D	B/D	B/C	B/B	C/C	B/B	B/B	-?/-?	C/C	B/B	B/B	C/C
NKSWR263	C/D	B/B	B/B	B/B	B/B	C/C	A/A	C/C	A/A	B/D	A/A	B/B	D/D	B/D	A/B	C/C	B/B	B/B	B/B	A/A	C/C	B/B	C/C	C/C
NKSWR264	B/D	B/B	B/B	C/C	B/B	B/B	A/A	D/D	B/B	C/D	B/B	B/B	D/D	E/D	A/B	B/B	C/C	B/B	A/C	A/A	A/B	B/B	B/B	C/C
NKSWR265	A/D	C/C	B/B	C/C	B/B	B/B	A/A	D/D	A/A	C/D	B/B	B/B	D/E	B/D	D/D	B/B	C/C	B/B	-?/-?	A/A	B/B	B/B	B/C	C/C
NKSWR267	B/D	C/C	C/C	B/B	B/B	B/B	B/B	C/C	A/A	C/D	A/A	B/B	D/E	E/E	B/C	C/C	C/C	B/B	-?/-?	A/A	B/B	B/B	-?/-?	B/B
NKSWR268	E/D	C/C	B/B	B/B	B/B	B/B	B/B	D/D	A/A	B/B	B/B	B/B	D/E	E/E	A/B	B/B	C/C	B/B	-?/-?	B/B	B/B	C/C	A/C	C/C
NKSWR269	F/C	C/C	B/B	-?/-?	B/B	B/B	B/B	D/D	A/A	B/B	A/A	B/B	D/E	E/E	C/C	B/B	C/C	B/B	B/B	A/A	B/B	C/C	B/B	C/C
NKSWR271	B/D	C/C	B/B	-?/-?	B/B	C/C	B/B	C/C	A/A	C/D	A/A	B/B	D/E	C/D	A/B	C/C	C/C	B/B	-?/-?	A/A	C/C	B/B	B/B	A/A
NKSWR272	D/D	C/C	C/C	-?/-?	B/B	B/B	B/B	D/D	A/A	B/B	B/B	B/B	D/E	A/F	D/D	B/B	C/C	B/B	A/B	B/B	A/B	B/B	B/B	C/C
NKSWR300	-?/-?	B/B	C/C	B/B	B/B	B/B	B/B	C/C	A/A	C/D	A/A	B/B	D/E	A/F	E/C	C/C	C/C	B/B	B/B	A/A	A/B	B/B	A/A	C/C
NKSWR302	B/D	C/C	B/B	C/C	B/B	C/C	A/A	D/D	A/A	A/B	B/B	B/B	C/D	C/D	B/C	A/B	C/C	B/B	B/B	B/B	C/C	B/B	C/C	C/C
NKSWR303	C/C	A/A	B/B	B/B	B/B	B/B	B/B	C/C	A/A	A/A	A/B	B/B	C/D	E/E	B/C	C/C	A/C	B/B	B/B	A/A	C/C	B/B	B/B	B/B
NKSWR304	-?/-?	C/C	B/B	B/B	B/B	C/C	A/A	D/D	A/A	B/B	B/B	B/B	C/D	C/D	B/C	B/B	-?/-?	B/B	B/B	B/B	B/B	B/B	B/B	C/C
NKSWR306	D/D	C/C	C/C	B/B	B/B	B/B	A/A	C/C	A/A	B/D	B/B	B/B	C/D	C/D	E/C	B/B	A/A	B/B	B/B	B/B	B/B	B/B	B/B	B/C
NKSWR307	B/D	C/C	C/C	-?/-?	B/B	B/B	B/B	C/C	A/A	B/B	A/A	B/B	B/D	E/E	C/C	B/B	B/B	B/B	B/B	B/B	B/B	B/B	A/A	B/B
NKSWR308	-?/-?	C/C	C/C	-?/-?	B/B	B/B	B/B	D/D	A/A	C/D	B/B	B/B	B/D	C/D	B/C	B/B	B/B	B/B	B/B	B/B	B/B	B/B	B/B	C/C
NKSWR309	B/D	C/C	B/B	-?/-?	B/B	B/B	A/A	C/C	A/A	C/D	A/B	B/B	D/D	C/C	-?/-?	B/B	A/B	B/B	-?/-?	-?/-?	B/B	B/B	-?/-?	B/B
NKSWR310	F/C	C/C	C/C	B/B	B/B	B/B	A/A	C/C	A/A	-?/-?	A/A	B/B	D/E	E/E	A/B	C/C	-?/-?	B/B	-?/-?	A/A	C/C	C/C	B/C	C/C
NKSWR312	C/D	D/D	B/B	B/B	B/B	C/C	A/A	D/D	A/A	B/B	B/B	B/B	D/E	E/E	B/B	A/B	C/C	B/B	C/C	A/A	B/B	C/C	A/A	C/C
NKSWR313	B/D	C/C	C/C	C/C	B/B	C/C	A/A	D/D	A/A	B/C	B/B	B/B	D/D	C/D	B/C	A/B	B/B	B/B	-?/-?	A/A	B/B	B/B	B/B	C/C
NKSWR314	B/D	C/C	C/C	C/C	B/B	C/C	B/B	D/D	A/A	B/B	B/B	B/B	D/E	-?/-?	E/C	B/B	C/C	B/B	B/B	-?/-?	B/C	B/B	B/B	C/C
NKSWR315	-?/-?	C/C	B/B	-?/-?	B/B	C/C	B/B	D/D	A/A	-?/-?	B/B	B/B	B/B	C/D	A/B	B/B	C/C	B/B	B/B	B/B	B/C	B/B	B/B	C/C
NKSWR316	-?/-?	C/C	B/B	B/B	B/B	C/C	A/A	C/C	A/A	A/A	A/A	B/B	C/D	E/E	B/C	C/C	A/A	B/B	B/B	A/A	C/C	B/B	B/B	B/B
NKSWR317	A/D	C/C	C/C	C/C	B/B	C/C	B/B	D/D	A/A	B/B	B/B	B/B	C/D	E/E	B/C	B/B	-?/-?	B/B	B/B	B/B	A/B	B/B	-?/-?	C/C
NKSWR318	C/C	C/C	B/B	C/C	B/B	B/B	B/B	C/C	A/A	B/B	A/B	B/B	C/D	E/E	B/C	B/B	A/A	A/A	B/B	A/A	C/C	B/B	B/B	B/B
NKSWR319	C/C	C/C	B/B	-?/-?	B/B	B/B	A/A	C/C	A/A	A/A	A/A	B/B	C/D	E/E	C/C	B/B	A/B	A/A	C/C	A/A	C/C	A/A	-?/-?	B/B
NKSWR321	B/D	C/C	C/C	C/C	B/B	C/C	B/B	D/D	A/A	C/D	B/B	B/B	C/D	C/D	C/C	B/B	B/B	B/B	B/B	A/A	C/C	B/B	B/B	C/C
NKSWR322	B/D	C/C	C/C	C/C	B/B	C/C	A/A	D/D	A/A	C/D	B/B	B/B	-?/-?	B/D	A/B	B/B	A/B	B/B	B/B	B/B	B/B	B/B	-?/-?	C/C
NKSWR324	B/D	C/C	C/C	B/B	B/B	B/B	B/B	C/C	A/A	C/D	A/A	B/B	D/D	B/D	-?/-?	B/B	A/A	B/B	C/C	B/B	B/B	B/B	C/C	C/C
NKSWR325	F/C	C/C	C/C	B/B	B/B	B/B	B/B	C/C	A/A	-?/-?	B/B	B/B	D/D	E/E	-?/-?	B/B	B/C	B/B	-?/-?	A/A	B/B	B/B	C/C	C/C
NKSWR326	C/C	-?/-?	E/C	B/B	B/B	B/B	A/A	A/B	A/A	C/C	-?/-?	B/B	D/D	E/E	-?/-?	B/B	B/B	B/B	A/B	A/A	B/B	B/B	E/C	C/C
NKSWR327	B/D	-?/-?	E/C	B/B	B/B	B/B	A/A	C/C	B/B	B/B	B/B	B/B	D/D	E/E	-?/-?	B/B	B/C	B/B	A/B	A/A	C/C	B/B	B/C	B/B
NKSWR328	E/D	-?/-?	B/C	C/C	B/B	C/C	B/B	D/D	A/A	C/C	-?/-?	B/B	D/D	A/F	-?/-?	A/A	A/C	B/B	B/B	B/B	A/B	B/B	B/B	A/A
NKSWR329	C/D	C/C	C/C	C/C	B/B	C/C	A/A	D/D	A/A	C/D	A/B	A/A	D/D	C/C	D/D	A/A	C/C	B/B	B/B	B/B	B/B	B/B	B/B	B/B
NKSWR331	B/D	C/C	C/C	A/B	B/B	B/B	A/A	C/C	A/A	A/A	B/B	B/B	D/D	-?/-?	B/C	B/B	B/B	B/B	C/C	B/B	C/C	B/B	B/B	B/B
NKSWR332	-?/-?	D/D	B/B	-?/-?	B/B	-?/-?	-?/-?	D/D	B/B	C/C	-?/-?	-?/-?	-?/-?	-?/-?	C/C	B/B	C/C	B/B	-?/-?	A/A	B/B	B/B	-?/-?	-?/-?
NKSWR333	B/D	D/D	B/B	A/B	B/B	B/B	A/A	C/C	A/A	C/C	B/B	B/B	D/D	C/D	B/B	B/B	B/C	A/A	B/B	A/A	A/A	C/C	B/B	C/C
NKSWR334	E/D	C/C	C/C	A/B	B/B	B/B	B/B	B/B	A/A	B/B	A/A	B/B	D/D	C/D	A/A	B/B	B/B	A/A	B/B	A/A	C/C	B/B	B/B	C/C
NKSWR335	B/D	C/C	B/B	B/B	B/B	B/B	A/A	D/D	A/A	C/D	B/B	A/A	D/D	C/C	B/B	B/B	B/C	B/B	A/C	A/A	C/C	C/C	C/C	C/C
NKSWR336	E/D	C/C	C/C	A/B	B/B	C/C	A/A	D/D	A/A	B/B	-?/-?	B/B	D/D	C/C	C/C	B/B	B/B	B/B	C/C	A/A	B/B	B/B	B/B	A/A
NKSWR338	E/D	C/C	E/C	A/B	B/B	B/B	A/A	C/D	A/A	B/B	A/A	B/B	D/D	B/D	B/C	B/B	B/B	B/B	-?/-?	A/A	C/C	B/B	C/C	A/A
NKSWR339	C/C	C/C	C/C	B/B	B/B	A/B	A/A	C/C	A/A	-?/-?	B/B	A/B	D/D	C/D	-?/-?	B/B	-?/-?	B/B	-?/-?	A/B	B/B	B/B	C/C	B/B
NKSWR340	D/D	-?/-?	E/C	-?/-?	B/B	B/B	-?/-?	-?/-?	A/A	-?/-?	-?/-?	B/B	D/D	-?/-?	-?/-?	B/B	B/B	B/B	B/B	A/A	B/B	B/B	B/C	A/A
NKSWR341	B/D	-?/-?	E/C	B/B	B/B	B/B	A/A	C/C	A/A	C/C	-?/-?	B/B	D/D	C/C	-?/-?	B/B	A/C	A/A	B/B	A/A	B/B	B/B	A/B	A/A
NKSWR342	E/E	C/C	C/C	B/B	B/B	B/B	A/A	C/C	A/A	C/D	A/A	B/B	D/D	E/E	-?/-?	B/B	B/B	B/B	B/B	A/A	C/C	B/B	B/B	-?/-?
NKSWR343	F/C	C/C	C/C	B/B	B/B	B/B	A/A	C/C	A/A	C/D	B/B	B/B	D/D	E/E	C/C	B/B	A/A	B/B	-?/-?	A/A	A/A	B/B	A/A	B/B
NKSWR344	B/D	D/D	C/C	B/B	B/B	B/B	A/A	C/C	A/A	C/D	B/B	B/B	D/D	A/F	B/C	B/B	A/A	B/B	B/B	A/A	A/A	C/C	B/B	B/B
NKSWR345	E/D	B/B	B/B	-?/-?	B/B	B/B	A/A	C/C	A/A	C/D	A/A	B/B	D/D	C/C	B/C	B/B	B/C	B/B	C/C	B/B	B/B	B/B	A/A	C/C
NKSWR346	E/D	C/C	B/B	A/B	B/B	B/B	A/A	D/D	A/A	C/D	A/A	B/B	D/D	-?/-?	B/B	B/B	B/C	B/B	B/B	B/B	-?/-?	B/B	A/A	C/C
NKSWR347	C/C	C/C	C/C	C/C	A/A	A/B	A/A	C/C	A/A	C/D	B/B	B/B	C/D	E/D	B/B	B/B	C/C	A/A	A/B	B/B	C/C	C/C	C/C	A/A
NKSWR348	C/D	C/C	B/B	B/B	B/B	A/B	A/A	C/C	A/A	B/C	A/A	B/B	D/D	C/C	B/C	B/B	B/B	B/B	B/B	A/A	C/C	-?/-?	B/B	C/C
NKSWR349	B/D	C/C	C/C	A/B	B/B	B/B	A/A	D/D	A/A	C/C	A/A	B/B	D/D	C/C	B/C	B/B	E/C	B/B	A/B	B/B	B/B	C/C	B/B	C/C
NKSWR350	A/D	C/C	E/C	B/B	B/B	A/C	A/A	B/B	A/A	B/B	A/A	B/B	D/D	C/C	B/C	A/B	B/B	B/B	A/A	B/B	C/C	C/C	C/C	C/C
NKSWR351	B/D	A/A	C/C	-?/-?	B/B	B/B	B/B	D/D	A/A	C/C	A/A	B/B	D/D	C/C	A/B	B/B	-?/-?	A/A	C/C	B/B	C/C	-?/-?	B/B	C/C
NKSWR352	-?/-?	C/C	C/C	-?/-?	B/B	-?/-?	-?/-?	D/D	A/A	-?/-?	-?/-?	B/B	D/D	C/C	-?/-?	B/B	-?/-?	-?/-?	C/C	B/B	B/B	C/C	-?/-?	-?/-?
NKSWR353	B/D	D/D	B/B	-?/-?	B/B	B/B	A/A	C/C	A/A	C/C	B/B	B/B	D/D	C/C	A/F	B/B	B/C	B/B	B/B	A/A	B/B	C/C	B/B	C/C
NKSWR354	B/D	C/C	C/C	A/A	B/B	C/C	A/B	C/C	A/A	A/B	A/A	B/B	D/D	B/D	B/C	B/B	-?/-?	B/B	C/C	B/B	C/C	C/C	A/A	C/C
NKSWR356	B/D	C/C	B/B	B/B	B/B	C/C	A/B	C/C	A/A	C/C	A/A	B/B	D/D	C/C	E/C	B/B	B/C	A/A	C/C	A/A	C/C	C/C	C/C	C/C
NKSWR357	B/D	C/C	B/B	B/B	A/A	C/C	A/B	C/C	A/A	C/C	A/A	B/B	D/D	C/C	E/C	B/B	B/B	A/A	B/B	A/A	B/B	E/C	B/B	C/C
NKSWR358	A/A	D/D	C/C	C/C	A/A	C/C	A/B	C/D	A/A	B/B	A/A	B/B	D/D	C/C	B/C	B/B	B/C	B/B	C/C	B/B	C/C	C/C	A/A	C/C
NKSWR359	B/D	D/D	B/B	A/A	A/A	C/C	A/A	C/C	A/A	A/B	B/B	B/B	D/D	C/C	E/C	B/B	B/C	B/B	B/B	A/A	C/C	C/C	B/B	C/C
NKSWR360	B/D	D/D	B/B	B/B	A/A	C/C	A/A	C/C	A/A	B/B	B/B	B/B	D/D	C/C	A/B	B/B	A/A	B/B	A/A	A/A	B/B	C/C	B/B	C/C
NKSWR361	-?/-?	D/D	B/B	B/B	B/B	C/C	A/B	C/C	A/A	B/B	B/B	B/B	D/D	C/C	A/B	B/B	B/B	B/B	B/B	A/A	C/C	C/C	B/B	C/C
NKSWR362	-?/-?	C/C	B/B	A/B	A/A	C/C	A/A	D/D	A/A	C/C	B/B	B/B	D/D	-?/-?	A/B	B/B	B/B	B/B	B/B	A/A	B/B	C/C	B/B	C/C
NKSWR364	B/D	B/B	C/C	B/B	B/B	B/B	A/A	D/D	A/A	-?/-?	A/A	B/B	D/D	C/C	A/B	B/B	-?/-?	A/A	B/B	B/B	B/B	C/C	B/B	-?/-?
NKSWR366	B/B	D/D	C/C	B/B	B/B	A/B	A/A	C/C	A/A	B/B	A/A	B/B	D/D	C/C	B/C	B/B	B/C	B/B	C/C	B/B	C/C	C/C	A/A	A/A
NKSWR369	C/C	D/D	B/B	B/B	B/B	B/B	A/A	C/C	A/A	B/B	A/A	B/B	D/D	C/C	A/F	B/B	B/C	B/B	C/C	A/A	C/C	C/C	B/B	C/C
NKSWR370	C/D	D/D	B/B	B/B	B/B	C/C	A/B	D/D	A/A	B/B	A/A	B/B	D/D	C/C	E/C	B/B	B/C	B/B	B/B	A/A	C/C	C/C	B/B	C/C
NKSWR371	D/D	C/C	C/C	B/B	B/B	C/C	A/B	C/C	A/A	B/B	A/A	B/B	D/D	C/C	E/C	B/B	-?/-?	B/B	-?/-?	B/B	C/C	C/C	C/C	C/C
NKSWR372	C/C	B/D	B/C	A/B	B/B	A/C	A/B	B/C	A/A	C/C	B/B	B/B	D/D	A/F	B/C	B/B	-?/-?	A/A	-?/-?	B/B	C/C	C/C	B/B	A/A
NKSWR373	B/B	D/D	C/C	B/B	B/B	B/C	A/B	C/C	A/A	A/B	A/A	B/B	D/D	B/D	B/C	B/B	C/C	B/B	C/C	B/B	C/C	C/C	-?/-?	A/A
NKSWR374	C/D	D/D	C/C	B/B	B/B	B/C	A/B	C/C	A/A	C/C	A/B	B/B	D/D	B/D	B/C	B/B	C/C	A/A	C/C	B/B	C/C	C/C	B/B	A/A
NKSWR376	-?/-?	C/C	C/C	B/B	B/B	B/C	B/B	B/C	A/A	A/C	A/A	B/B	D/D	-?/-?	B/C	B/B	C/C	A/A	C/C	B/B	B/B	C/C	B/B	A/A
NKSWR377	-?/-?	C/C	C/C	B/B	B/B	C/C	B/B	B/C	A/A	C/D	A/A	A/A	D/D	-?/-?	B/C	B/B	C/C	B/B	B/B	B/B	C/C	C/C	B/B	A/A
NKSWR378	C/D	B/B	C/C	B/B	B/B	C/C	A/B	B/C	A/A	B/B	A/A	B/B	D/D	-?/-?	B/C	B/B	C/C	B/B	B/B	B/B	C/C	E/C	A/B	A/A
NKSWR379	C/D	B/B	B/B	C/C	B/B	B/B	B/B	B/D	A/A	-?/-?	A/A	A/A	E/E	-?/-?	C/C	B/B	C/C	-?/-?	-?/-?	B/B	B/B	C/C	-?/-?	-?/-?
NKSWR380	C/D	-?/-?	A/B	B/B	A/A	B/B	A/A	C/C	A/A	B/C	B/B	B/B	C/D	E/D	A/B	B/B	C/C	B/B	-?/-?	B/B	B/B	C/C	B/B	C/C
NKSWR381	C/D	-?/-?	A/B	B/B	B/B	B/B	A/B	C/C	A/A	B/C	-?/-?	B/B	B/D	E/D	B/C	B/B	C/C	B/B	A/B	B/B	B/B	C/C	C/C	B/B
NKSWR382	C/D	-?/-?	A/B	B/B	A/A	A/B	A/A	E/C	A/A	B/C	A/A	B/B	C/D	E/E	E/C	A/B	A/C	B/B	-?/-?	B/B	B/B	B/C	A/A	B/B
NKSWR383	C/D	B/B	B/C	B/B	B/B	A/B	A/B	E/E	A/A	A/C	A/A	B/B	C/D	E/D	B/C	B/B	C/C	B/B	B/B	B/B	B/B	C/C	A/C	B/B
NKSWR384	D/D	B/B	C/C	B/B	-?/-?	C/C	A/B	C/C	A/A	B/C	B/B	B/B	D/D	F/F	C/C	B/B	B/B	B/B	B/B	B/B	B/B	C/C	C/C	B/B
NKSWR385	C/D	C/C	B/B	C/C	A/A	C/C	A/B	C/C	A/A	B/B	B/B	B/B	D/D	C/D	B/B	B/B	C/C	B/B	B/B	A/A	B/B	B/B	-?/-?	-?/-?
NKSWR386	C/D	C/C	E/C	B/B	B/B	A/C	A/A	C/C	A/A	B/B	B/B	B/B	C/D	A/F	B/B	A/B	C/C	A/B	-?/-?	B/B	B/B	B/B	B/B	B/C
NKSWR387	C/D	C/C	C/C	C/C	B/B	C/C	B/B	C/C	A/A	-?/-?	A/A	B/B	C/D	E/D	B/C	B/B	C/C	B/B	B/B	B/B	B/B	C/C	-?/-?	A/B
NKSWR388	C/D	-?/-?	C/C	B/B	B/B	C/C	A/B	B/B	A/A	B/D	-?/-?	B/B	C/D	E/D	B/C	B/B	C/C	B/B	A/B	B/B	B/B	C/C	C/C	A/A
NKSWR389	C/D	-?/-?	A/B	B/B	A/A	C/C	A/B	C/C	A/A	B/C	-?/-?	B/B	C/D	E/D	C/C	B/B	E/C	A/B	A/B	B/B	B/B	C/C	C/C	A/A
NKSWR390	C/D	-?/-?	C/C	B/B	B/B	C/C	B/B	C/C	A/A	B/C	-?/-?	B/B	C/D	E/D	A/B	B/B	C/C	B/B	-?/-?	B/B	B/B	C/C	B/B	-?/-?
NKSWR391	C/D	C/C	C/C	B/B	A/B	A/B	A/B	C/C	A/A	C/C	A/A	B/B	B/D	F/F	-?/-?	B/B	E/C	B/B	B/B	B/B	B/B	C/C	B/B	B/B
NKSWR392	C/D	C/C	C/C	B/B	A/B	A/B	B/B	C/C	A/A	C/C	B/B	B/B	D/D	E/E	C/C	A/B	E/C	A/A	A/A	B/B	B/B	C/C	B/B	B/B
NKSWR393	C/D	B/B	C/C	C/C	A/A	B/B	A/B	C/C	A/A	C/D	A/A	B/B	D/D	E/D	B/B	A/B	C/C	B/B	B/B	B/B	B/B	B/B	-?/-?	B/B
NKSWR394	B/B	C/C	B/B	A/B	A/A	A/B	A/B	C/C	A/A	A/C	B/B	B/B	B/D	C/D	B/B	B/B	C/C	B/B	A/B	B/B	B/B	A/B	A/A	B/B
NKSWR395	C/C	B/C	E/C	B/B	A/A	A/C	A/B	E/E	A/A	D/D	A/B	B/B	C/D	E/E	B/C	B/B	C/C	B/B	A/B	B/B	B/B	C/C	B/B	B/B
NKSWR396	C/C	D/D	C/C	B/B	B/B	A/B	B/B	D/D	B/B	C/D	B/B	B/B	D/D	C/D	B/C	C/C	B/B	B/B	B/B	B/B	B/B	A/B	A/B	A/B
NKSWR222b	C/C	B/B	B/B	A/B	B/B	B/B	A/A	C/C	A/A	C/D	A/A	B/B	D/D	C/C	B/B	C/C	B/C	A/A	B/B	A/B	B/B	B/B	A/A	A/A
NKSWR230b	C/C	B/B	B/B	B/B	B/B	C/C	A/A	B/B	A/A	C/D	B/B	B/B	D/D	C/C	A/A	C/C	B/B	A/B	C/C	A/A	B/B	C/C	B/B	C/C
NKSWR234b	C/D	C/C	B/B	C/C	B/B	C/C	A/A	B/B	B/B	C/D	A/A	-?/-?	D/D	E/E	B/C	C/C	-?/-?	B/B	-?/-?	A/A	C/C	C/C	C/C	C/C
NKSWR246b	D/D	-?/-?	B/B	-?/-?	B/B	B/B	A/B	B/B	A/A	B/D	B/B	-?/-?	D/D	-?/-?	B/B	C/C	B/C	B/B	C/C	B/B	B/B	C/C	A/B	A/A
NKSWR265b	C/C	B/B	B/C	B/B	B/B	C/C	A/A	C/C	A/A	C/C	A/B	B/B	D/E	E/E	B/B	B/B	B/B	A/A	C/C	B/B	B/B	-?/-?	B/B	C/C
NKSWR323	-?/-?	B/B	C/C	B/B	A/B	C/C	A/A	C/C	A/A	B/B	A/A	B/B	D/D	-?/-?	A/B	B/B	C/C	B/B	C/C	B/B	C/C	C/C	C/C	C/C
NKSWR260b	C/D	-?/-?	B/B	C/C	B/B	A/A	A/B	A/B	A/A	C/C	A/B	-?/-?	D/D	-?/-?	D/D	C/C	C/C	A/A	-?/-?	B/B	B/B	C/C	B/C	B/B
