# Supplementary material for: Morphological and Molecular Data Reveal Three Distinct Populations of Indian Wild Rice Oryza rufipogon Griff. Species Complex
Source: Front Plant Sci. 2018 Feb 7;9:123. doi: 10.3389/fpls.2018.00123 (PMC5808308; doi:10.3389/fpls.2018.00123)
Supplement: TABLE S6 — AMOVA of four pSINE1 ecotypes (A, annual; I, intermediate; P, perennial; U, unknown) of Indian ORSC wild rice accessions based on SSR markers. [file Table_6.XLSX]

## Sheet: Sheet1
Supplementary Table S6 AMOVA of four ecotypes of Indian wild rice of O. rufipogon species complex based on SSR markers
Source	df	SS	MS	Est. Var.	Percent Variations
Among Pops	3	282.632	94.2108	0.394153	4.99861
Among Indiv	414	5503.88	13.2944	5.8033	73.5969
Within Indiv	418	705.5	1.6878	1.6878	21.4045
Total	835	6492.01		7.88525	100
