# Supplementary material for: Morphological and Molecular Data Reveal Three Distinct Populations of Indian Wild Rice Oryza rufipogon Griff. Species Complex
Source: Front Plant Sci. 2018 Feb 7;9:123. doi: 10.3389/fpls.2018.00123 (PMC5808308; doi:10.3389/fpls.2018.00123)
Supplement: TABLE S7 — Genotyping scores of 48-plex genome wide SNP markers used for defining the population structure of 395 wild rice accessions collected from different agro-climatic zones of India. [file Table_7.XLSX]

## Sheet: Sheet1
Supplementary Table S7 Genotyping scores of 48-plex genome wide SNP markers used for defining population strucutre of wild rice accessions collected from different agro-climatic zones of Indiaa long with five each of Aus and Indica rice cultivars
Accessions\Markers	Os01g07250.1	Os01g29469.1	Os01g44260.1	Os01g70670.1	Os02g03750.1	Os02g11820.1	Os02g31874.1	Os02g47000.1	Os03g02560.1	Os03g19300.1	Os03g30430.1	Os03g54150.1	Os04g01300.1	Os04g21110.1	Os04g42930.1	Os04g57950.1	Os05g01490.1	Os05g24550.1	Os05g32330.1	Os05g49060.1	Os06g13660.1	Os06g19480.1	Os06g27800.1	Os06g43800.1	Os07g04240.1	Os07g08760.1	Os07g32230.1	Os07g46590.1	Os08g02330.1	Os08g09320.1	Os08g29500.1	Os08g44000.1	Os09g02810.1	Os09g23160.1	Os09g32760.1	Os09g36976.1	Os10g02980.1	Os10g16440.1	Os10g34380.1	Os10g38970.1	Os11g06340.1	Os11g20689.1	Os11g32240.1	Os11g41900.1	Os12g04990.1	Os12g19350.1	Os12g35270.1	Os12g42440.1
NKSWR001	A/A	A/A	A/A	A/A	A/A	A/A	A/A	A/A	A/A	A/A	A/A	C/C	A/A	A/A	A/A	A/A	A/A	A/A	A/G	A/A	A/A	A/A	A/A	A/A	A/A	A/A	A/A	A/A	A/A	A/A	A/A	A/A	A/A	A/A	A/A	A/A	A/A	G/G	A/A	T/T	A/A	?/?	?/?	A/A	G/G	A/A	A/A	A/A
NKSWR002	G/G	A/A	A/G	A/G	A/G	A/A	A/G	C/C	A/A	A/A	A/G	A/G	A/A	A/G	A/A	A/A	A/A	A/G	A/G	A/G	A/G	A/A	A/G	A/A	A/A	A/A	A/G	A/A	A/A	A/G	A/G	A/A	A/A	A/A	A/A	G/G	A/G	A/A	A/G	A/A	A/G	G/G	A/A	A/G	A/G	A/G	A/T	?/?
NKSWR003	A/A	A/A	A/A	A/A	A/A	A/A	A/A	A/A	A/A	A/A	A/A	C/C	A/A	A/A	A/A	A/A	A/A	A/A	?/?	A/A	A/A	A/A	A/A	A/A	A/A	A/A	A/A	A/A	A/A	A/A	A/A	?/?	A/A	A/A	A/A	A/A	A/A	G/G	A/A	T/T	A/A	G/G	?/?	A/A	G/G	A/A	A/A	A/A
NKSWR004	A/A	A/A	A/A	A/A	A/A	A/A	A/A	A/A	A/A	A/A	A/A	C/C	A/A	?/?	A/A	A/A	A/A	A/A	A/G	A/A	A/A	A/A	A/A	A/A	A/A	A/A	A/A	A/A	A/A	A/A	A/A	?/?	A/A	A/A	A/A	A/A	A/A	G/G	A/A	T/T	A/A	G/G	?/?	A/A	G/G	A/A	A/A	A/A
NKSWR005	G/G	A/A	A/G	A/A	A/A	A/A	A/A	C/C	A/A	A/A	A/G	A/A	A/A	A/G	A/A	A/A	A/A	A/A	A/G	A/A	A/A	A/A	A/G	A/A	A/G	A/A	A/A	A/A	A/A	A/A	A/A	A/A	A/A	A/A	A/A	A/A	A/A	A/A	A/G	A/A	?/?	G/G	A/A	A/A	A/A	A/A	T/T	A/A
NKSWR006	A/G	A/A	A/A	A/A	A/G	A/A	A/A	C/C	A/A	A/A	A/A	A/G	A/A	A/A	A/A	A/A	A/A	A/A	A/G	A/G	A/A	A/A	A/G	A/A	A/A	A/A	A/A	A/A	A/A	A/A	A/A	A/A	A/A	A/A	A/A	G/G	A/A	A/A	A/G	A/A	?/?	A/G	A/A	A/A	A/A	A/A	A/T	A/A
NKSWR007	A/G	A/G	A/A	A/G	A/G	A/A	A/G	C/C	A/A	A/A	A/A	A/G	A/A	A/G	A/A	A/A	A/A	A/A	A/G	A/G	A/G	A/A	A/G	A/A	A/A	A/A	A/A	A/A	A/A	A/A	A/A	A/A	A/A	A/A	A/A	G/G	A/A	A/A	A/G	A/A	A/G	A/G	A/A	A/G	A/G	A/A	A/T	A/A
NKSWR008	?/?	A/A	A/A	A/A	?/?	?/?	?/?	?/?	?/?	A/A	?/?	C/C	?/?	A/A	A/A	?/?	A/A	?/?	?/?	A/A	?/?	A/A	?/?	A/A	?/?	A/A	?/?	?/?	A/A	?/?	A/A	?/?	?/?	?/?	A/A	?/?	?/?	?/?	?/?	T/T	A/A	?/?	?/?	A/A	G/G	?/?	A/A	?/?
NKSWR009	A/A	A/A	A/A	A/A	A/A	A/A	A/A	A/A	A/A	A/A	A/A	C/C	A/A	?/?	A/A	A/A	A/A	A/A	?/?	A/A	A/A	A/A	A/A	A/A	A/A	A/A	A/A	A/A	A/A	A/A	A/A	?/?	?/?	A/A	A/A	A/A	A/A	G/G	A/A	T/T	A/A	G/G	?/?	A/A	G/G	A/A	A/A	A/A
NKSWR010	A/G	A/G	A/G	A/G	G/G	A/A	G/G	C/C	A/G	A/G	A/A	G/G	A/G	?/?	A/G	A/A	A/A	A/G	G/G	G/G	G/G	A/G	A/A	A/A	A/G	A/G	A/G	A/A	A/G	A/G	A/A	A/G	A/G	A/A	A/G	G/G	A/G	A/G	G/G	A/A	G/G	A/G	?/?	G/G	G/G	A/G	A/T	A/G
NKSWR011	A/A	A/A	A/A	A/A	A/A	A/A	A/A	A/A	A/A	A/A	?/?	C/C	A/A	?/?	A/A	A/A	A/A	A/A	A/G	A/A	A/A	A/A	A/A	A/A	A/A	A/A	A/A	A/A	A/A	A/A	A/A	A/A	A/A	A/A	A/A	A/A	A/A	G/G	A/A	T/T	A/A	A/G	?/?	A/A	G/-9	A/A	A/A	?/?
NKSWR012	?/?	A/A	A/A	A/A	A/A	A/A	A/A	A/A	A/A	A/A	?/?	C/C	A/A	A/A	A/A	?/?	A/A	?/?	?/?	A/A	A/A	A/A	A/A	A/A	A/A	A/A	A/A	A/A	A/A	?/?	A/A	?/?	A/A	A/A	A/A	A/A	A/A	G/G	A/A	T/T	A/A	G/G	?/?	A/A	?/?	A/A	A/A	A/A
NKSWR013	A/A	A/A	A/A	A/A	A/A	A/A	A/A	A/A	A/A	A/A	?/?	C/C	A/A	?/?	A/A	A/A	A/A	?/?	?/?	A/A	A/A	A/A	A/A	A/A	?/?	A/A	A/A	A/A	A/A	A/A	A/A	A/A	?/?	A/A	A/A	A/A	?/?	G/G	A/A	T/T	A/A	G/G	?/?	A/A	?/?	A/A	A/A	A/A
NKSWR014	A/G	A/A	A/A	A/A	A/G	A/A	A/A	C/C	A/A	A/A	A/A	A/A	A/A	A/A	A/A	A/A	A/A	A/A	A/A	A/G	A/A	A/A	A/A	A/A	A/A	A/A	A/A	A/A	A/A	A/A	A/A	A/A	A/A	A/A	A/A	G/G	A/A	A/A	A/G	A/A	A/A	A/A	A/A	A/A	A/A	A/A	A/T	A/A
NKSWR015	A/A	A/A	A/A	A/A	A/A	A/A	A/A	A/A	A/A	A/A	?/?	C/C	A/A	?/?	A/A	A/A	A/A	A/A	?/?	A/A	A/A	A/A	A/A	A/A	A/A	A/A	A/A	A/A	A/A	A/A	A/A	A/A	A/A	A/A	A/A	A/A	A/A	G/G	A/A	T/T	A/A	G/G	?/?	A/A	?/?	A/A	A/A	A/A
NKSWR016	G/G	A/A	A/A	A/G	A/G	A/A	A/G	C/C	?/?	A/A	A/G	A/G	A/G	A/G	A/A	A/A	A/A	A/A	A/A	A/A	A/A	A/A	A/G	A/A	A/G	A/A	A/G	A/A	A/A	A/A	A/A	A/A	A/G	A/A	A/A	G/G	A/A	A/A	A/G	A/A	A/G	G/G	A/A	A/A	A/A	A/G	T/T	A/A
NKSWR017	A/A	A/A	A/A	?/?	A/A	A/A	A/A	?/?	A/A	A/A	?/?	C/C	A/A	A/A	A/A	A/A	A/A	A/A	?/?	A/A	?/?	A/A	A/A	A/A	A/A	A/A	?/?	A/A	A/A	?/?	A/A	?/?	?/?	A/A	A/A	A/A	?/?	G/G	A/A	T/T	A/A	G/G	?/?	A/A	?/?	A/A	A/A	A/A
NKSWR018	?/?	A/A	A/A	?/?	A/A	A/A	A/A	A/A	A/A	A/A	?/?	C/C	A/A	?/?	A/A	A/A	A/A	?/?	?/?	A/A	A/A	A/A	A/A	A/A	A/A	A/A	A/A	A/A	A/A	A/A	A/A	?/?	A/A	A/A	A/A	A/A	?/?	G/G	?/?	T/T	A/A	A/G	?/?	A/A	G/G	A/A	A/A	A/A
NKSWR019	A/G	A/G	A/A	A/G	A/G	A/A	A/G	C/C	A/A	A/A	A/A	A/A	A/A	A/A	A/A	A/A	A/A	A/A	A/A	A/A	A/A	A/A	A/G	A/A	A/A	A/A	A/A	A/A	A/A	A/A	A/A	A/A	A/A	A/A	A/A	G/G	A/A	A/A	A/G	A/A	A/G	A/G	A/A	A/A	A/A	A/A	A/T	A/A
NKSWR020	A/A	A/A	A/A	A/A	A/A	A/A	A/A	A/A	A/A	A/A	A/A	C/C	A/A	A/A	A/A	A/A	A/G	A/A	A/A	A/A	A/A	A/A	A/A	A/A	A/A	A/A	A/A	A/A	A/A	A/A	A/A	A/A	A/A	A/A	A/A	A/A	?/?	G/G	A/A	?/?	A/A	A/A	A/A	A/A	G/G	A/A	A/A	A/A
NKSWR021	A/G	A/G	A/A	A/G	A/G	A/A	A/G	C/C	A/A	A/A	A/A	A/G	A/A	A/G	A/A	A/A	A/A	A/A	A/G	A/G	A/G	A/A	A/G	A/A	A/A	A/A	A/A	A/A	A/A	A/A	A/A	A/A	A/A	A/A	A/A	G/G	A/A	A/A	A/G	A/A	A/G	?/?	A/A	A/G	A/G	A/A	A/T	A/A
NKSWR022	A/A	A/A	A/A	A/A	A/A	A/A	A/A	A/A	A/A	A/A	?/?	C/C	A/A	?/?	A/A	?/?	A/A	A/A	A/G	A/A	A/A	A/A	A/A	A/A	A/A	A/A	A/A	A/A	A/A	A/A	A/A	A/A	?/?	A/A	A/A	A/A	A/A	G/G	A/A	T/T	A/A	?/?	?/?	A/A	G/G	A/A	A/A	A/A
NKSWR023	A/A	A/A	A/A	A/A	A/A	A/A	A/A	A/A	A/A	A/A	A/A	C/C	A/A	A/A	A/A	A/A	A/A	A/A	?/?	A/A	A/A	A/A	A/A	A/A	A/A	A/A	A/A	A/A	A/A	A/A	A/A	A/A	A/A	A/A	A/A	A/A	A/A	G/G	A/A	T/T	A/A	G/G	?/?	A/A	G/-9	?/?	?/?	?/?
NKSWR024	A/A	A/A	A/A	A/A	A/A	A/A	?/?	?/?	A/A	?/?	?/?	C/C	?/?	?/?	A/A	?/?	A/A	?/?	G/G	A/A	?/?	A/A	A/A	A/A	?/?	A/A	?/?	A/A	A/A	?/?	A/A	A/A	A/A	A/A	A/A	A/A	A/A	G/G	A/A	T/T	?/?	G/G	?/?	?/?	G/G	A/A	?/?	A/A
NKSWR025	G/G	A/G	A/A	A/A	A/G	A/A	A/G	C/C	A/A	A/A	A/G	A/G	A/A	A/G	A/A	A/A	A/A	A/A	A/G	A/G	A/G	A/A	A/A	A/A	A/A	A/A	A/A	A/A	A/A	A/A	A/A	A/A	A/A	A/A	A/A	G/G	A/A	A/A	A/G	A/A	A/G	A/G	A/A	A/G	A/G	A/A	A/T	A/A
NKSWR026	A/G	A/G	A/A	A/A	A/G	A/A	A/A	C/C	A/A	A/A	A/A	A/G	A/A	A/A	A/A	A/A	A/A	A/A	A/G	A/G	A/A	A/A	A/A	A/A	A/A	A/A	A/A	A/A	A/A	A/A	A/A	A/A	A/A	A/A	A/A	G/G	A/A	A/A	A/G	A/A	A/G	A/A	A/A	?/?	A/G	A/A	A/T	A/A
NKSWR027	A/A	A/A	A/A	A/A	A/A	A/A	A/A	A/A	A/A	A/A	?/?	C/C	A/A	A/A	A/A	A/A	A/A	A/A	?/?	A/A	A/A	A/A	A/G	A/A	A/A	A/A	A/A	A/A	A/A	A/A	A/A	A/A	?/?	A/A	A/A	A/A	A/A	G/G	A/A	T/T	A/A	G/G	?/?	A/A	G/G	A/A	A/A	A/A
NKSWR028	G/G	A/A	A/A	A/A	A/A	A/A	A/A	C/C	A/A	A/A	A/A	A/A	A/A	A/A	A/A	A/A	A/A	A/A	A/G	A/A	A/A	A/A	A/A	A/A	A/A	A/A	A/A	A/A	A/A	A/A	A/A	A/A	A/A	A/A	A/A	G/G	A/A	A/A	A/G	A/A	A/A	A/A	A/A	A/A	A/A	A/A	A/T	A/A
NKSWR029	G/G	A/A	A/A	A/A	A/A	A/A	A/A	C/C	A/A	A/A	A/A	A/A	A/A	A/A	A/A	A/A	A/A	A/A	A/A	A/A	A/A	A/A	A/A	A/A	A/A	A/A	A/A	A/A	A/A	A/A	A/A	A/A	A/A	A/A	A/A	A/A	A/A	A/A	A/A	A/A	A/A	C/C	A/A	A/A	A/A	A/A	T/T	A/A
NKSWR030	A/A	A/A	A/A	A/A	A/A	A/A	A/A	A/A	A/A	A/A	A/A	C/C	A/A	?/?	A/A	?/?	?/?	A/A	?/?	A/A	?/?	A/A	A/A	A/A	A/A	A/A	A/A	A/A	A/A	A/A	A/A	A/A	?/?	A/A	A/A	A/A	A/A	G/G	A/A	T/T	A/A	?/?	?/?	A/A	G/G	A/A	A/A	A/A
NKSWR031	A/A	A/A	A/A	A/A	A/A	A/A	A/A	A/A	A/A	A/A	A/A	C/C	A/A	?/?	A/A	A/A	A/A	A/A	A/G	A/A	A/A	A/A	A/A	A/A	A/A	A/A	A/A	A/A	A/A	A/A	A/A	?/?	A/A	A/A	A/A	A/A	A/A	G/G	A/A	T/T	A/A	?/?	?/?	A/A	G/G	A/A	A/A	A/A
NKSWR032	A/A	A/A	A/A	A/A	A/A	A/A	A/A	A/A	A/A	A/A	?/?	C/C	A/A	?/?	A/A	A/A	A/A	A/A	?/?	A/A	?/?	A/A	A/A	A/A	A/A	A/A	A/A	A/A	A/A	A/A	A/A	A/A	A/A	A/A	A/A	A/A	A/A	G/G	A/A	T/T	A/A	G/G	?/?	A/A	G/G	A/A	A/A	A/A
NKSWR033	A/A	A/A	A/A	A/A	A/A	A/A	A/A	A/A	A/A	A/A	A/A	C/C	A/A	A/A	A/A	A/A	A/A	A/A	?/?	A/A	A/A	A/A	A/A	A/A	A/A	A/A	A/A	A/A	A/A	?/?	A/A	A/A	A/A	A/A	A/A	A/A	A/A	G/G	A/A	T/T	A/A	?/?	?/?	A/A	G/G	A/A	A/A	A/A
NKSWR034	A/G	A/G	A/G	G/G	G/G	A/A	G/G	?/?	A/G	A/G	A/G	G/G	A/G	G/G	A/G	A/A	A/A	A/G	G/G	G/G	G/G	A/G	A/A	A/G	A/G	A/G	G/G	A/A	A/G	A/G	A/G	A/G	A/G	A/A	A/G	G/G	G/G	A/G	G/G	A/A	G/G	A/A	A/G	G/G	G/G	G/G	A/A	A/G
NKSWR035	?/?	A/A	A/A	?/?	A/A	?/?	A/A	?/?	A/A	A/A	?/?	C/C	A/A	?/?	A/A	?/?	?/?	?/?	?/?	A/A	?/?	A/A	A/A	A/A	?/?	A/A	A/A	A/A	A/A	?/?	A/A	?/?	?/?	A/A	A/A	A/A	?/?	G/G	?/?	T/T	A/A	A/G	?/?	A/A	G/G	A/A	A/A	A/A
NKSWR036	A/A	A/A	A/A	A/A	A/A	A/A	A/A	A/A	A/A	A/A	?/?	C/C	A/A	A/A	A/A	A/A	A/A	?/?	?/?	A/A	A/A	A/A	A/A	A/A	A/A	A/A	A/A	A/A	A/A	A/A	A/A	?/?	?/?	A/A	A/A	A/A	A/A	G/G	A/A	T/T	A/A	?/?	?/?	A/A	G/-9	?/?	?/?	?/?
NKSWR037	A/A	A/A	A/A	A/A	A/A	A/A	A/A	A/A	A/A	A/A	A/A	C/C	A/A	A/A	A/A	A/A	A/A	A/A	?/?	A/A	A/A	A/A	A/A	A/A	A/A	A/A	A/A	A/A	A/A	A/A	A/A	A/A	A/A	A/A	A/A	A/A	A/A	A/G	A/A	A/T	A/A	A/G	?/?	A/A	G/G	A/A	?/?	A/A
NKSWR038	A/G	A/G	A/G	G/G	G/G	A/A	G/G	C/C	A/G	A/G	A/G	G/G	A/G	G/G	A/G	A/A	A/A	A/G	G/G	G/G	G/G	A/G	A/A	A/A	A/G	A/G	G/G	A/A	A/G	A/G	A/G	A/G	A/G	A/A	A/G	G/G	G/G	A/G	G/G	A/A	G/G	A/G	A/G	G/G	G/G	A/G	A/T	A/G
NKSWR039	G/G	A/G	A/G	A/G	A/G	A/G	A/G	A/C	A/G	A/A	A/G	A/G	A/A	A/A	A/A	A/A	A/A	A/G	A/G	A/A	A/G	A/A	A/G	A/A	A/A	A/A	A/A	A/A	?/?	A/G	A/A	A/A	A/G	A/A	A/A	G/G	A/G	A/A	A/G	A/G	A/G	G/G	A/A	A/A	A/G	A/A	T/T	A/G
NKSWR040	A/G	A/G	A/A	A/G	A/G	A/G	A/G	C/C	A/G	A/A	A/A	A/G	A/A	A/A	A/A	A/A	A/A	A/G	A/G	A/A	A/G	A/A	A/A	A/A	A/G	A/A	A/A	A/A	A/A	A/G	A/A	A/A	A/A	A/A	A/A	G/G	A/A	A/A	A/G	A/A	A/G	A/G	A/A	A/A	A/G	A/A	A/T	A/A
NKSWR041	A/G	A/G	A/A	A/G	A/G	A/G	A/G	C/C	A/G	A/A	A/A	A/G	A/A	A/A	A/A	A/A	A/A	A/G	A/G	A/A	A/G	A/G	A/A	A/A	A/A	A/A	A/A	A/A	A/G	A/G	A/A	A/A	A/G	A/A	A/A	G/G	A/A	A/A	A/A	A/G	A/G	A/G	A/A	A/A	A/G	A/A	T/T	A/A
NKSWR042	A/G	A/G	A/A	A/A	A/G	A/A	A/G	C/C	A/A	A/A	A/A	A/G	A/A	A/A	A/A	A/A	A/A	A/A	A/G	A/A	A/G	A/A	A/A	A/A	A/A	A/A	A/A	A/A	A/A	A/G	A/A	A/A	A/A	A/A	A/A	G/G	A/A	A/A	A/A	A/A	A/G	A/G	A/A	A/A	A/G	A/A	A/T	A/A
NKSWR043	A/A	A/A	?/?	?/?	?/?	?/?	A/A	?/?	?/?	?/?	?/?	C/C	?/?	?/?	A/A	?/?	?/?	?/?	?/?	?/?	?/?	A/A	A/A	?/?	A/A	A/A	?/?	?/?	?/?	A/A	?/?	?/?	?/?	?/?	A/A	A/G	?/?	G/G	?/?	T/T	?/?	G/G	?/?	A/A	?/?	A/A	?/?	A/A
NKSWR044	A/G	A/G	A/A	A/G	A/G	A/G	A/G	C/C	A/G	A/A	A/A	A/G	A/A	A/A	A/A	A/A	A/A	A/G	A/G	A/A	A/G	A/A	?/?	A/A	A/A	A/A	A/A	A/A	A/G	A/G	A/A	A/A	A/A	A/A	A/A	G/G	A/G	A/A	A/G	A/G	A/G	A/G	A/A	A/A	A/G	A/A	T/T	A/A
NKSWR045	A/A	A/A	A/A	A/A	A/A	A/A	A/A	A/A	A/A	A/A	?/?	C/C	?/?	?/?	A/A	A/A	A/A	A/A	?/?	A/A	?/?	A/A	A/A	A/A	A/G	A/A	A/A	A/A	A/A	A/A	A/A	A/A	A/A	?/?	A/A	A/A	A/A	A/G	A/A	A/T	A/A	G/G	?/?	A/A	G/G	A/A	A/A	A/A
NKSWR046	A/G	A/G	A/A	A/A	A/A	A/G	A/G	C/C	A/A	A/A	A/A	A/G	A/A	A/A	A/A	A/A	A/A	A/A	A/G	A/A	A/A	A/G	A/A	A/A	A/A	?/?	A/A	A/A	A/G	A/A	A/A	A/A	A/A	A/A	?/?	A/A	A/A	?/?	A/A	A/A	A/A	A/G	A/A	A/A	A/A	A/A	A/T	A/A
NKSWR047	A/G	A/G	A/A	A/A	A/G	A/A	A/G	C/C	A/A	A/A	A/A	A/G	A/A	A/A	A/A	A/A	A/A	A/A	A/G	A/A	A/G	A/A	A/A	A/A	A/A	A/A	A/A	A/A	A/G	A/A	A/A	A/A	A/A	A/A	A/A	G/G	A/A	A/A	A/G	A/A	A/G	?/?	A/A	A/A	A/A	A/A	A/T	A/A
NKSWR048	A/A	G/G	A/G	G/G	G/G	G/G	G/G	C/C	?/?	A/G	A/G	G/G	A/G	A/A	?/?	?/?	?/?	A/G	A/G	?/?	G/G	G/G	A/A	?/?	?/?	G/G	?/?	?/?	G/G	A/G	?/?	?/?	G/G	A/G	?/?	G/G	G/G	G/G	?/?	A/G	A/G	G/G	?/?	?/?	G/G	?/?	T/T	G/G
NKSWR049	A/G	A/G	A/A	A/A	A/G	A/A	A/G	C/C	A/A	A/A	A/A	A/G	A/A	A/A	A/A	A/A	A/A	A/A	A/G	A/A	A/A	A/A	A/A	A/A	A/G	A/A	A/A	A/A	A/G	A/G	A/A	A/A	A/A	A/A	A/A	G/G	A/A	A/A	A/G	A/A	A/G	A/G	A/A	A/A	A/G	A/A	A/T	A/A
NKSWR050	A/A	A/A	A/A	A/A	A/A	A/A	A/A	A/A	A/A	A/A	?/?	C/C	?/?	A/A	A/A	A/A	A/A	A/A	?/?	A/A	?/?	A/A	A/A	A/A	?/?	A/A	?/?	A/A	A/A	?/?	A/A	A/A	A/A	?/?	A/A	A/A	A/A	G/G	A/A	T/T	A/A	G/G	?/?	A/A	G/G	A/A	A/A	A/A
NKSWR051	A/G	A/G	A/A	A/A	A/G	A/G	A/A	C/C	A/A	A/A	A/A	A/G	A/A	A/A	A/A	A/A	A/A	A/G	A/G	A/A	A/G	A/A	A/A	A/A	A/A	A/A	A/A	A/A	A/A	A/A	A/A	A/A	A/A	A/A	A/A	A/G	A/A	A/A	A/A	A/A	A/G	A/G	A/A	A/A	A/G	A/A	T/T	A/G
NKSWR052	A/G	A/G	A/G	A/G	A/G	A/G	A/G	?/?	A/G	A/A	A/G	A/G	A/A	A/A	A/A	A/A	A/A	A/A	A/G	A/A	A/A	A/A	?/?	A/A	A/G	A/A	A/A	A/A	A/G	A/G	A/A	A/A	A/G	A/A	A/A	G/G	A/G	A/A	A/G	A/A	A/G	A/G	A/A	A/A	A/G	A/A	A/T	A/G
NKSWR053	A/A	G/G	A/G	A/G	G/G	A/G	G/G	C/C	G/G	A/G	A/G	G/G	A/G	A/G	A/G	?/?	A/A	A/G	A/G	?/?	A/G	G/G	A/A	A/G	A/G	G/G	A/G	A/G	?/?	A/G	A/G	?/?	A/G	A/G	?/?	G/G	A/G	G/G	?/?	A/G	A/G	G/G	A/G	?/?	G/G	?/?	A/T	A/G
NKSWR054	G/G	A/G	A/A	A/A	A/G	A/G	A/G	C/C	A/G	A/A	A/A	A/G	A/A	A/A	A/A	A/A	A/A	A/G	A/G	A/A	A/G	A/A	G/G	A/A	A/A	A/A	A/A	A/A	A/A	A/G	A/A	A/A	A/G	A/A	A/A	G/G	A/A	A/A	A/G	A/G	A/G	G/G	A/A	A/A	A/G	A/A	T/T	A/G
NKSWR055	G/G	A/A	A/G	A/G	A/G	A/A	A/G	C/C	A/A	A/A	A/A	A/G	A/A	A/A	A/A	?/?	A/A	A/A	A/G	A/A	A/A	A/A	A/A	A/A	A/A	A/A	A/A	A/A	A/A	A/G	A/A	A/A	A/A	A/A	A/A	G/G	A/A	A/A	A/G	A/G	A/G	A/G	A/A	A/A	A/A	A/A	T/T	A/G
NKSWR056	A/G	A/G	A/G	A/G	A/G	A/G	A/G	C/C	A/G	A/A	A/A	A/G	A/A	A/A	A/A	?/?	A/A	A/G	A/G	A/A	A/G	A/A	A/G	A/A	A/G	A/A	A/A	A/A	A/G	A/G	A/A	A/A	A/G	A/A	A/A	G/G	A/A	A/A	A/G	A/G	A/G	A/G	A/A	A/A	A/G	A/A	T/T	A/G
NKSWR057	A/G	A/G	A/A	A/G	A/G	A/G	A/G	C/C	A/A	A/A	A/A	A/G	A/A	A/A	A/A	A/A	A/A	A/G	A/G	A/A	A/G	A/A	A/A	A/A	A/A	A/A	A/A	A/A	A/G	A/G	A/A	A/A	A/A	A/A	A/A	G/G	A/A	A/A	A/G	A/A	A/G	A/G	A/A	A/A	A/G	A/A	A/T	A/A
NKSWR058	G/G	A/A	A/A	A/G	A/G	A/G	A/A	C/C	A/G	A/A	A/G	A/A	A/A	A/A	A/A	A/A	A/A	A/A	A/G	A/A	A/G	A/A	A/G	A/A	A/A	A/A	A/A	A/A	A/A	A/G	A/A	A/A	A/G	A/A	A/A	G/G	A/A	A/A	A/G	A/A	A/G	A/G	A/A	A/A	A/G	A/A	T/T	?/?
NKSWR059	G/G	A/A	A/A	A/A	A/A	A/A	A/A	C/C	A/A	A/A	A/A	A/A	A/A	A/A	A/A	A/A	A/A	A/A	A/A	A/A	A/A	A/A	G/G	A/A	A/A	A/A	A/A	A/A	A/A	A/A	A/A	A/A	A/A	A/A	A/A	A/A	A/A	A/A	A/A	A/A	A/A	G/G	A/A	A/A	A/A	A/A	T/T	A/A
NKSWR060	A/G	A/A	A/A	A/A	A/A	A/A	A/A	C/C	A/A	A/A	A/A	A/A	A/A	A/A	A/A	A/A	A/A	A/A	A/A	A/A	A/A	A/A	?/?	A/A	A/A	A/A	A/A	A/A	A/A	A/A	A/A	A/A	A/A	A/A	A/A	A/G	A/A	A/A	A/A	A/A	A/A	A/G	A/A	A/A	A/A	A/A	A/T	?/?
NKSWR061	G/G	A/A	A/A	A/A	A/A	A/A	A/A	C/C	A/A	A/A	A/A	A/A	A/A	A/A	A/A	A/A	A/A	A/A	A/A	A/A	A/A	A/A	G/G	A/A	A/A	A/A	A/A	A/A	A/A	A/A	A/A	A/A	A/A	A/A	A/A	A/A	A/A	A/A	A/A	A/A	A/A	G/G	A/A	A/A	A/A	A/A	T/T	A/A
NKSWR062	G/G	A/G	A/G	A/G	A/G	A/G	A/G	C/C	A/G	A/A	A/G	A/G	A/A	A/A	A/A	A/A	A/A	A/G	A/G	A/A	G/G	A/G	G/G	A/A	A/G	A/A	A/A	A/A	A/G	A/G	A/A	A/A	A/G	A/A	A/A	G/G	A/G	A/A	A/G	A/G	A/G	G/G	A/A	A/G	A/G	?/?	T/T	A/G
NKSWR063	G/G	A/G	A/A	A/G	A/G	A/G	A/G	C/C	A/A	A/A	A/A	A/G	A/A	A/A	A/A	A/A	A/A	A/G	A/G	A/A	A/G	A/A	A/G	A/A	A/A	A/A	A/A	A/A	A/G	A/G	A/A	A/A	A/A	A/A	A/A	A/G	A/G	A/A	A/G	A/G	A/G	G/G	A/A	A/A	A/G	A/A	T/T	A/G
NKSWR064	G/G	A/A	A/A	A/A	A/A	A/A	A/A	C/C	A/A	A/A	A/A	A/A	A/A	A/A	A/A	A/A	A/A	A/A	A/A	A/A	A/A	A/A	A/G	A/A	A/A	A/A	A/A	A/A	A/A	A/A	A/A	A/A	A/A	A/A	A/A	A/A	A/A	A/A	A/A	A/A	A/A	G/G	A/A	A/A	A/A	A/A	T/T	A/G
NKSWR065	G/G	A/A	A/G	A/A	A/A	A/A	A/G	C/C	A/G	A/A	A/G	A/A	A/A	A/A	A/A	A/A	A/A	A/G	A/G	A/A	A/G	A/A	G/G	A/A	A/G	A/A	A/A	A/A	A/G	A/G	A/A	A/A	A/A	A/A	A/A	A/G	A/A	A/A	A/G	A/G	A/G	G/G	A/A	A/A	A/A	A/A	T/T	A/A
NKSWR066	A/G	A/A	A/A	A/A	A/A	A/A	A/A	C/C	A/A	A/A	A/A	A/A	A/A	A/A	A/A	A/A	A/A	A/A	A/A	A/A	A/A	A/A	A/A	A/A	A/A	A/A	A/A	A/A	A/A	A/A	A/A	A/A	A/A	A/A	A/A	A/A	A/A	A/A	A/A	A/A	A/A	A/G	A/A	A/A	A/A	A/A	A/T	A/A
NKSWR067	?/?	A/G	?/?	?/?	A/G	A/A	A/A	A/A	A/A	A/A	?/?	C/C	A/A	?/?	A/G	?/?	A/A	G/G	G/G	A/A	A/A	A/G	G/G	A/A	A/A	A/G	A/A	A/A	A/G	G/G	A/A	?/?	A/G	?/?	A/G	?/?	?/?	A/G	A/A	T/T	?/?	G/G	G/G	A/G	G/G	A/G	A/G	G/G
NKSWR068	A/G	A/A	A/A	A/A	A/A	A/A	A/A	C/C	A/A	A/A	A/A	A/A	A/A	A/A	A/A	A/A	A/A	A/A	A/A	A/A	A/A	A/A	A/A	A/A	A/A	A/A	A/A	A/A	A/A	A/A	A/A	A/A	A/A	A/A	A/A	A/A	A/A	A/A	A/A	A/A	A/A	A/A	A/A	A/A	A/A	A/A	A/T	A/A
NKSWR069	A/G	A/A	A/A	A/A	A/A	A/A	A/A	C/C	A/A	A/A	A/A	A/A	A/A	A/A	A/A	A/A	A/A	A/A	A/A	A/A	A/A	A/A	A/A	A/A	A/A	A/A	A/A	A/A	A/A	A/A	A/A	A/A	A/A	A/A	A/A	A/G	A/A	A/A	A/A	A/A	A/A	A/G	A/A	A/A	A/A	A/A	A/T	A/A
NKSWR070	A/A	A/A	A/G	A/G	A/G	A/G	A/G	C/C	A/G	A/A	A/G	A/G	A/A	A/A	A/A	A/A	A/A	A/A	A/G	A/A	A/G	A/A	A/A	A/A	A/G	A/A	A/A	A/A	A/G	A/G	A/A	A/A	A/G	A/A	A/A	G/G	A/A	A/A	A/G	A/G	A/G	G/G	A/A	A/A	A/G	A/A	T/T	A/G
NKSWR071	A/A	A/G	A/A	A/A	A/G	A/G	A/G	C/C	A/G	A/A	A/G	A/G	A/A	A/A	A/A	A/A	A/A	A/G	A/G	A/A	A/G	A/G	A/A	A/A	A/G	?/?	A/A	A/G	A/G	A/A	A/A	A/A	A/A	A/A	?/?	G/G	A/G	?/?	A/G	A/A	A/G	A/G	A/A	A/A	A/G	A/A	A/T	A/G
NKSWR072	A/A	A/A	A/A	A/A	A/A	A/A	A/A	?/?	A/A	A/A	?/?	C/C	?/?	A/A	A/A	?/?	A/A	?/?	?/?	A/A	?/?	A/A	A/A	A/A	?/?	A/A	?/?	A/A	A/A	A/A	A/A	A/A	A/A	?/?	A/A	A/A	A/A	G/G	A/A	T/T	A/A	G/G	A/A	A/A	?/?	A/A	A/A	A/A
NKSWR073	G/G	A/A	A/A	A/A	A/A	A/A	A/A	C/C	A/A	A/A	A/A	A/A	A/A	A/A	A/A	A/A	A/A	A/A	A/A	A/A	A/A	A/A	A/G	A/A	A/A	A/A	A/A	A/A	A/A	A/A	A/A	A/A	A/A	A/A	A/A	A/G	A/A	A/A	A/A	A/A	A/A	G/G	A/A	A/A	A/A	A/A	T/T	A/G
NKSWR074	A/A	A/A	?/?	A/A	A/A	A/A	A/A	A/A	A/A	?/?	A/A	C/C	A/A	A/A	A/A	A/A	?/?	A/A	?/?	A/A	A/A	A/A	A/A	A/A	?/?	A/A	G/G	A/A	A/A	A/A	A/A	?/?	A/A	A/A	A/A	G/G	A/A	G/G	A/A	T/T	A/A	G/G	A/A	A/A	G/G	A/A	A/A	A/A
NKSWR075	G/G	A/A	?/?	?/?	A/A	?/?	A/A	A/A	A/A	A/A	?/?	C/C	A/A	A/A	A/A	?/?	A/A	?/?	?/?	A/A	?/?	A/A	A/A	A/A	A/A	A/A	A/A	A/A	A/A	?/?	A/A	?/?	?/?	?/?	A/A	A/A	A/A	G/G	?/?	T/T	A/A	?/?	?/?	A/A	G/G	A/A	A/A	A/A
NKSWR076	A/G	?/?	A/G	?/?	A/G	G/G	A/G	A/G	G/G	G/G	?/?	C/C	A/G	A/A	A/G	G/G	G/G	G/G	A/A	A/G	G/G	?/?	?/?	A/G	A/G	G/G	?/?	A/G	A/G	A/A	?/?	A/A	A/G	G/G	?/?	?/?	A/G	G/G	A/A	T/T	A/G	A/G	?/?	A/G	G/G	A/G	A/A	A/G
NKSWR077	A/G	A/A	A/A	A/A	A/G	A/A	A/A	C/C	A/A	A/A	A/A	A/G	A/A	A/A	A/A	A/A	A/A	A/A	A/G	A/A	A/A	A/A	A/A	A/A	A/A	A/A	A/A	A/A	A/A	A/G	A/A	A/A	A/A	A/A	A/A	A/G	A/A	A/A	A/A	A/A	A/G	A/G	A/A	A/A	A/G	A/A	A/T	A/A
NKSWR078	A/A	A/A	A/A	A/A	A/A	A/A	A/A	C/C	A/A	A/A	A/A	C/C	A/A	A/A	A/A	A/A	A/A	A/A	A/G	A/A	A/A	A/A	A/A	A/A	A/G	G/G	A/G	A/G	G/G	A/G	A/A	A/A	G/G	A/G	A/A	A/A	A/A	G/G	A/G	T/T	A/A	G/G	?/?	A/A	G/G	A/A	A/A	A/A
NKSWR079	G/G	A/A	A/G	A/A	A/A	A/G	A/A	C/C	A/A	A/A	A/A	A/A	A/A	A/A	A/A	A/A	A/A	A/A	A/A	A/A	A/A	A/A	G/G	A/A	A/A	A/A	A/A	A/A	A/A	A/A	A/A	A/A	A/A	A/A	A/A	A/A	A/A	A/A	A/A	A/A	A/A	G/G	A/A	A/A	A/A	A/A	T/T	A/A
NKSWR080	A/A	G/G	G/G	G/G	G/G	G/G	G/G	C/C	G/G	G/G	G/G	G/G	G/G	A/A	G/G	G/G	G/G	G/G	G/G	G/G	G/G	G/G	G/G	G/G	G/G	G/G	?/?	G/G	G/G	G/G	G/G	?/?	G/G	G/G	G/G	G/G	G/G	G/G	G/G	?/?	A/G	A/G	?/?	G/G	G/G	G/G	A/T	G/G
NKSWR081	A/A	A/G	A/G	A/G	A/G	A/G	A/G	C/C	G/G	A/G	A/G	A/G	A/A	A/A	A/A	?/?	A/A	A/G	A/G	A/A	A/G	A/G	A/A	A/A	A/G	A/A	A/A	A/A	A/G	A/G	A/A	?/?	A/G	?/?	A/A	G/G	A/G	A/A	A/G	A/G	A/G	G/G	?/?	A/A	A/G	?/?	A/A	?/?
NKSWR082	G/G	A/A	A/A	A/A	A/A	A/A	A/A	C/C	A/A	A/A	A/A	A/A	A/A	A/A	A/A	A/A	A/A	A/A	A/A	A/A	A/A	A/A	G/G	A/A	A/A	A/A	A/A	A/A	A/A	A/A	A/A	A/A	A/A	A/A	A/A	A/A	A/A	A/A	A/A	A/A	A/A	G/G	A/A	A/A	A/A	A/A	T/T	A/A
NKSWR083	?/?	A/G	A/G	A/G	A/G	A/G	A/G	C/C	A/G	A/A	A/G	A/G	A/G	A/A	A/G	A/G	A/A	A/A	A/G	?/?	A/G	A/G	A/A	A/A	A/G	?/?	A/G	A/G	A/G	A/G	?/?	A/A	A/G	A/G	?/?	G/G	A/G	?/?	A/G	A/A	A/A	A/G	A/G	A/G	A/G	?/?	A/A	A/G
NKSWR084	G/G	A/A	A/A	A/G	A/G	A/G	A/G	C/C	?/?	A/A	A/G	A/G	A/A	A/A	A/A	A/A	A/A	A/G	A/G	A/A	A/G	A/A	A/G	A/A	A/G	A/A	A/A	A/A	A/A	A/G	A/A	A/A	?/?	A/A	A/A	A/G	A/G	A/A	A/A	A/A	A/G	G/G	A/A	A/A	A/G	A/A	T/T	A/G
NKSWR085	A/G	A/A	A/G	A/G	A/A	A/A	A/G	C/C	?/?	A/A	A/A	A/A	A/A	A/A	A/A	A/A	A/A	A/G	A/G	A/A	A/G	A/A	A/G	A/A	A/A	A/A	A/A	A/A	A/A	A/A	A/A	A/A	A/A	A/A	A/A	A/G	A/A	A/A	?/?	A/A	A/G	G/G	A/A	A/A	A/G	A/A	T/T	A/A
NKSWR086	G/G	A/A	A/A	A/A	A/A	A/A	A/A	C/C	A/A	A/A	A/A	A/A	A/A	A/A	A/A	A/A	A/A	A/A	A/A	A/A	A/A	A/A	A/G	A/A	A/A	A/A	A/A	A/A	A/A	A/A	A/A	A/A	A/G	A/A	A/A	A/A	A/A	A/A	A/A	A/A	A/A	G/G	A/A	A/A	A/A	A/A	T/T	A/A
NKSWR087	G/G	A/A	A/A	A/A	A/A	A/A	A/A	C/C	A/A	A/A	A/A	A/A	A/A	A/A	A/A	A/A	A/A	A/A	A/A	A/A	A/A	A/A	G/G	A/A	A/A	A/A	A/A	A/A	A/A	A/A	A/A	A/A	A/A	A/A	A/A	A/A	A/A	A/A	A/A	A/A	A/A	G/G	A/A	A/A	A/A	A/A	T/T	G/G
NKSWR088	A/A	A/A	A/A	A/A	A/A	A/A	A/A	A/A	A/A	A/A	?/?	C/C	A/A	?/?	A/A	A/A	A/A	A/A	A/A	A/A	A/A	A/A	A/A	A/A	A/A	A/A	A/A	A/A	A/A	A/A	A/A	A/A	A/A	?/?	A/A	A/A	A/A	A/A	A/A	?/?	A/A	?/?	?/?	A/A	G/G	A/A	A/A	A/A
NKSWR089	?/?	A/A	A/A	A/A	A/A	A/A	?/?	A/A	A/A	A/A	?/?	C/C	?/?	A/A	A/A	?/?	A/A	?/?	G/G	A/A	?/?	A/A	?/?	A/A	A/A	A/A	?/?	A/A	A/A	?/?	A/A	?/?	?/?	A/A	A/A	A/G	?/?	G/G	?/?	T/T	A/A	?/?	?/?	A/A	G/G	A/A	?/?	A/A
NKSWR090	G/G	A/G	A/G	A/A	A/G	A/A	A/G	C/C	A/A	A/A	A/G	A/G	A/A	A/A	A/A	A/A	A/A	A/G	A/G	A/A	A/G	A/A	?/?	A/A	A/G	A/A	A/A	A/A	A/A	A/G	A/A	A/A	A/G	A/A	A/A	A/G	A/G	A/A	A/G	A/A	A/G	G/G	A/A	A/A	A/G	A/A	T/T	A/G
NKSWR091	A/G	A/A	A/G	A/A	A/A	A/A	A/A	C/C	?/?	A/A	A/A	A/A	A/A	A/A	A/A	A/A	A/A	A/A	A/G	A/A	A/A	A/A	A/G	A/A	A/A	A/A	A/A	A/A	A/G	A/G	A/A	A/A	A/A	A/A	A/A	A/G	A/A	A/A	A/A	A/A	A/A	A/G	A/A	A/A	A/A	A/A	A/T	A/A
NKSWR092	A/G	A/A	A/A	A/A	A/A	A/A	A/A	C/C	A/A	A/A	A/A	A/A	A/A	A/A	A/A	A/A	A/A	A/A	A/A	A/A	A/A	A/A	A/A	A/A	A/A	A/A	A/A	A/A	A/A	A/A	A/A	A/A	A/A	A/A	A/A	A/A	A/A	A/A	A/A	A/A	A/A	A/G	A/A	A/A	A/A	A/A	A/T	A/A
NKSWR093	?/?	A/A	A/A	A/A	A/A	?/?	A/A	?/?	A/A	A/A	?/?	C/C	A/A	A/A	A/A	A/A	A/A	A/A	?/?	A/A	A/A	A/A	A/A	A/A	A/A	A/A	A/A	A/A	A/A	?/?	A/A	?/?	?/?	A/A	A/A	A/A	A/A	?/?	A/A	T/T	A/A	G/G	?/?	A/A	G/G	A/A	A/A	A/A
NKSWR094	A/G	A/A	A/A	A/A	A/A	A/A	A/A	C/C	A/A	A/A	A/A	A/A	A/A	A/A	A/A	A/A	A/A	A/A	A/A	A/A	A/A	A/A	A/G	A/A	A/A	A/A	A/A	A/A	A/A	A/A	A/A	A/A	A/A	A/A	A/A	A/G	A/A	A/A	A/A	A/A	A/A	A/G	A/A	A/A	A/A	A/A	A/T	A/A
NKSWR095	G/G	A/A	A/A	A/A	A/A	A/A	A/A	C/C	?/?	A/A	A/A	A/A	A/A	A/A	A/A	A/A	A/A	A/A	A/A	A/A	A/A	A/A	A/G	A/A	A/G	A/A	A/A	A/A	A/A	A/G	A/A	A/A	A/A	A/A	A/A	A/G	A/A	A/A	A/G	A/A	A/A	G/G	A/A	A/A	A/G	A/A	T/T	A/A
NKSWR096	G/G	A/A	A/A	A/A	A/A	A/A	A/A	C/C	A/A	A/A	A/A	A/A	A/A	A/A	A/A	A/A	A/A	A/A	A/A	A/A	A/A	A/A	A/G	A/A	A/A	A/A	A/A	A/A	A/A	A/A	A/A	A/A	A/A	A/A	A/A	A/A	A/A	A/A	A/A	A/A	A/A	G/G	A/A	A/A	A/A	A/A	T/T	A/A
NKSWR097	G/G	A/A	A/A	A/A	A/A	A/A	A/A	C/C	A/A	A/A	A/A	A/A	A/A	A/A	A/A	A/A	A/A	A/A	A/A	A/A	A/A	A/A	A/G	A/A	A/A	A/A	A/A	A/A	A/A	A/A	A/A	A/A	A/A	A/A	A/A	A/A	A/A	A/A	A/A	A/A	A/A	G/G	A/A	A/A	A/A	A/A	T/T	A/A
NKSWR098	G/G	A/A	A/A	A/A	A/A	A/A	A/A	C/C	A/A	A/A	A/A	A/A	A/A	A/A	A/A	A/A	A/A	A/A	A/A	A/A	A/A	A/A	A/A	A/A	A/A	A/A	A/A	A/A	A/A	A/A	A/A	A/A	A/A	A/A	A/A	A/A	A/A	A/A	A/A	A/A	A/A	G/G	A/A	A/A	A/A	A/A	T/T	A/A
NKSWR099	A/G	A/A	A/A	A/A	A/A	A/A	A/A	C/C	A/A	A/A	A/A	A/A	A/A	A/A	A/A	A/A	A/A	A/A	A/A	A/A	A/A	A/A	A/A	A/A	A/A	A/A	A/A	A/A	A/A	A/A	A/A	A/A	A/A	A/A	A/A	A/G	A/A	A/A	A/A	A/A	A/A	G/G	A/A	A/A	A/A	A/A	T/T	A/A
NKSWR100	G/G	A/G	A/G	A/G	A/G	A/A	A/G	C/C	A/G	A/A	A/G	A/G	A/A	?/?	A/A	A/A	A/A	A/G	A/G	A/A	A/G	A/A	A/G	A/A	A/G	A/A	A/A	A/A	A/G	A/G	A/A	A/A	A/G	A/A	A/A	G/G	A/G	A/A	A/G	A/G	A/G	G/G	A/A	A/G	A/G	A/A	T/T	A/G
NKSWR101	A/G	A/A	A/G	A/A	A/G	A/A	A/G	C/C	A/A	A/A	A/G	A/G	A/A	A/A	A/A	A/A	A/A	A/G	A/G	A/A	A/G	A/A	?/?	A/A	A/G	A/A	A/A	A/A	A/A	A/G	A/A	A/A	A/G	A/A	A/A	A/G	A/A	A/A	A/G	A/A	A/G	A/G	A/A	A/A	A/G	A/A	A/T	A/A
NKSWR102	A/G	A/A	A/G	A/A	A/G	A/A	A/G	C/C	A/A	A/A	A/G	A/G	A/A	A/A	A/A	A/A	A/A	A/A	A/G	A/A	A/G	A/A	?/?	A/A	A/G	A/A	A/A	A/A	A/A	A/G	A/A	A/A	A/G	A/A	A/A	A/G	A/G	A/A	A/G	A/A	A/G	A/G	A/A	A/A	A/G	A/A	A/T	A/A
NKSWR103	G/G	A/A	A/G	A/A	A/A	A/A	A/A	C/C	A/A	A/A	A/A	A/A	A/A	A/A	A/A	A/A	A/A	A/A	A/G	A/A	A/G	A/A	?/?	A/A	A/A	A/A	A/A	A/A	A/A	A/A	A/A	A/A	A/A	A/A	A/A	A/G	A/A	A/A	A/A	A/A	A/A	A/G	A/A	A/A	A/A	A/A	T/T	A/A
NKSWR104	A/G	A/A	A/A	A/A	A/A	A/A	A/A	C/C	A/A	A/A	A/A	A/A	A/A	A/A	A/A	A/A	A/A	A/A	A/A	A/A	A/A	A/A	A/A	A/A	A/A	A/A	A/A	A/A	A/A	A/A	A/A	A/A	A/A	A/A	A/A	A/A	A/A	A/A	A/A	A/A	A/A	A/G	A/A	A/A	A/A	A/A	A/T	A/A
NKSWR105	A/G	A/A	A/A	A/A	A/A	A/A	A/A	C/C	A/A	A/A	A/A	A/A	A/A	A/A	A/A	A/A	A/A	A/A	A/A	A/A	A/A	A/A	A/A	A/A	A/A	A/A	A/A	A/A	A/A	A/A	A/A	A/A	A/A	A/A	A/A	A/A	A/A	A/A	A/A	A/A	A/A	A/G	A/A	A/A	A/A	A/A	A/T	A/A
NKSWR106	A/G	A/G	A/G	A/G	G/G	A/A	A/G	C/C	A/A	A/A	A/G	G/G	A/A	A/A	A/A	A/A	A/A	A/G	A/A	A/G	A/G	A/G	G/G	A/A	A/A	A/A	A/A	A/G	A/A	A/G	A/A	A/A	G/G	A/A	A/G	G/G	A/A	?/?	A/G	A/G	A/G	G/G	A/A	A/A	G/G	?/?	A/T	A/A
NKSWR107	G/G	A/A	A/A	A/A	A/A	A/A	A/A	C/C	?/?	A/A	A/A	A/A	A/A	A/A	A/A	A/A	A/A	A/A	A/G	A/A	A/A	A/A	G/G	A/A	A/A	A/A	A/A	A/A	A/A	A/A	A/A	A/A	A/A	A/A	A/A	A/A	A/A	A/A	A/A	A/G	A/G	G/G	A/A	A/A	A/A	A/A	T/T	A/G
NKSWR108	G/G	A/A	A/A	A/A	A/A	A/A	A/A	C/C	A/A	A/A	A/A	A/A	A/A	A/A	A/A	A/A	A/A	A/A	A/A	A/A	A/A	A/A	A/G	A/A	A/A	A/A	A/A	A/A	A/A	A/A	A/A	A/A	A/A	A/A	A/A	A/G	A/A	A/A	A/A	A/A	A/A	G/G	A/A	A/A	A/A	A/A	T/T	A/A
NKSWR109	G/G	A/A	A/G	A/A	A/A	A/A	A/A	C/C	A/A	A/A	A/A	A/A	A/A	A/A	A/A	A/A	A/A	A/A	A/G	A/A	A/A	A/A	A/G	A/A	A/A	A/A	A/A	A/A	A/A	A/A	A/A	A/A	A/A	A/A	A/A	A/G	A/A	A/A	A/A	A/G	A/G	G/G	A/A	A/A	A/A	A/A	T/T	A/G
NKSWR110	G/G	A/A	A/A	A/A	A/A	A/A	A/A	C/C	A/A	A/A	A/A	A/A	A/A	A/A	A/A	A/A	A/A	A/A	A/A	A/A	A/A	A/A	A/G	A/A	A/A	A/A	A/A	A/A	A/A	A/A	A/A	A/A	A/A	A/A	A/A	A/G	A/A	A/A	A/A	A/A	A/A	G/G	A/A	A/A	A/A	A/A	T/T	A/A
NKSWR111	G/G	A/A	A/A	A/A	A/G	A/A	A/A	C/C	A/A	A/A	A/A	A/A	A/A	A/A	A/A	A/A	A/A	A/A	A/G	A/A	A/A	A/A	A/A	A/A	A/G	A/A	A/A	A/A	A/A	A/A	A/A	A/A	A/A	A/A	A/A	A/A	A/A	A/A	A/G	A/G	A/G	G/G	A/A	A/A	A/A	A/A	T/T	A/G
NKSWR112	G/G	A/A	A/G	A/G	A/G	A/G	A/A	C/C	A/G	A/A	A/G	A/G	A/A	A/G	A/A	A/A	A/A	A/G	A/G	A/A	A/G	A/A	A/G	A/A	A/G	A/A	A/A	A/A	A/A	A/G	A/A	A/A	A/G	A/A	A/A	A/G	A/G	A/A	A/G	A/G	A/G	G/G	A/A	A/A	A/G	A/A	T/T	A/G
NKSWR113	G/G	A/G	A/G	A/A	A/G	A/A	A/A	C/C	A/A	A/A	A/G	A/G	A/A	A/A	A/A	A/A	A/A	A/G	A/G	A/A	A/G	A/A	A/G	A/A	A/G	A/A	A/A	A/A	A/A	A/G	A/A	A/A	A/G	A/A	A/A	G/G	A/G	A/A	A/G	A/G	A/G	G/G	A/A	A/A	A/G	A/A	T/T	A/A
NKSWR114	G/G	A/A	A/G	A/A	A/G	A/A	A/A	C/C	A/A	A/A	A/G	A/G	A/A	A/A	A/A	A/A	A/A	A/A	A/G	A/A	A/A	A/A	A/G	A/A	A/G	A/A	A/A	A/A	A/A	A/G	A/A	A/A	A/G	A/A	A/A	A/G	A/A	A/A	A/G	A/G	A/G	G/G	A/A	A/A	A/G	A/A	T/T	A/A
NKSWR115	G/G	A/A	A/A	A/A	A/A	A/A	A/A	C/C	A/A	A/A	A/A	A/A	A/A	A/A	A/A	A/A	A/A	A/A	A/A	A/A	A/A	A/A	A/G	A/A	A/A	A/A	A/A	A/A	A/A	A/A	A/A	A/A	A/G	A/A	A/A	A/G	A/A	A/A	A/A	A/A	A/A	G/G	A/A	A/A	A/A	A/A	T/T	A/A
NKSWR116	A/G	A/A	A/A	A/A	A/A	A/A	A/A	C/C	A/A	A/A	A/A	A/A	A/A	A/A	A/A	A/A	A/A	A/A	A/A	A/A	A/A	A/A	A/A	A/A	A/A	A/A	A/A	A/A	A/A	A/A	A/A	A/A	A/A	A/A	A/A	A/A	A/A	A/A	A/A	A/A	A/A	A/G	A/A	A/A	A/A	A/A	A/T	A/A
NKSWR117	G/G	A/A	A/A	A/A	A/A	A/A	A/A	C/C	A/A	A/A	A/A	A/A	A/A	A/A	A/A	A/A	A/A	A/A	A/A	A/A	A/A	A/A	A/G	A/A	A/A	A/A	A/A	A/A	A/A	A/A	A/A	A/A	A/A	A/A	A/A	A/A	A/A	A/A	A/A	A/A	A/A	G/G	A/A	A/A	A/A	A/A	T/T	A/A
NKSWR118	G/G	A/A	A/A	A/A	A/A	A/A	A/A	C/C	A/A	A/A	A/A	A/A	A/A	A/A	A/A	A/A	A/A	A/A	A/G	A/A	A/G	A/A	A/G	A/A	A/A	A/A	A/A	A/A	A/A	A/A	A/A	A/A	A/A	A/A	A/A	A/G	A/A	A/A	A/A	A/A	A/A	G/G	A/A	A/A	A/A	A/A	T/T	A/A
NKSWR119	G/G	A/G	A/G	A/G	A/G	A/G	A/G	C/C	A/G	A/A	A/G	A/G	A/A	?/?	A/A	A/A	A/A	A/G	A/G	A/A	A/G	A/A	A/G	A/A	A/G	A/A	A/A	A/A	A/G	A/G	A/A	A/A	A/G	A/A	A/A	G/G	A/G	A/A	A/G	A/G	A/G	G/G	A/A	A/A	A/G	A/A	T/T	A/G
NKSWR120	A/G	A/A	A/A	A/A	A/A	A/A	A/A	C/C	A/A	A/A	A/A	A/A	A/A	A/A	A/A	A/A	A/A	A/A	A/A	A/A	A/A	A/A	A/A	A/A	A/A	A/A	A/A	A/A	A/A	A/A	A/A	A/A	A/A	A/A	A/A	A/A	A/A	A/A	A/A	A/A	A/A	A/G	A/A	A/A	A/A	A/A	A/T	A/A
NKSWR121	G/G	A/A	A/A	A/A	A/A	A/A	A/A	C/C	A/A	A/A	A/A	A/A	A/A	A/A	A/A	A/A	A/A	A/A	A/A	A/A	A/A	A/A	A/G	A/A	A/A	A/A	A/A	A/A	A/A	A/A	A/A	A/A	A/A	A/A	A/A	A/A	A/A	A/A	A/A	A/A	A/A	G/G	A/A	A/A	A/A	A/A	T/T	A/A
NKSWR122	G/G	A/A	A/A	A/A	A/A	A/A	A/A	C/C	A/A	A/A	A/A	A/A	A/A	A/A	A/A	A/A	A/A	A/A	A/A	A/A	A/A	A/A	A/G	A/A	A/A	A/A	A/A	A/A	A/A	A/A	A/A	A/A	A/A	A/A	A/A	A/A	A/A	A/A	A/A	A/A	A/A	G/G	A/A	A/A	A/A	A/A	T/T	A/A
NKSWR123	G/G	A/G	A/G	A/G	A/G	A/G	A/G	?/?	?/?	A/A	A/G	A/G	A/A	A/A	A/A	A/A	A/A	A/G	A/G	A/A	A/G	A/A	?/?	A/G	A/G	A/A	A/A	A/A	A/G	A/G	A/A	A/A	A/G	A/A	A/A	A/G	A/G	A/A	A/G	A/G	A/G	G/G	A/A	A/A	A/G	A/A	T/T	A/A
NKSWR124	G/G	A/G	A/G	A/G	A/G	A/G	A/G	?/?	?/?	A/A	A/G	A/G	A/A	A/A	A/A	A/A	A/A	A/G	A/G	A/A	A/G	A/A	?/?	A/A	A/G	A/A	A/A	A/A	A/G	A/G	A/A	A/A	A/G	A/A	A/A	A/G	A/G	A/G	A/G	A/G	A/G	G/G	A/A	A/A	A/G	A/A	T/T	A/A
NKSWR125	A/G	A/G	A/A	A/A	A/G	A/A	A/G	C/C	A/A	A/A	A/A	A/G	A/A	A/A	A/A	A/A	A/A	A/A	A/G	?/?	A/A	A/G	A/A	A/A	A/A	A/A	A/A	A/A	A/A	A/A	A/A	A/A	A/A	A/A	A/A	G/G	A/A	A/A	A/A	A/A	A/G	A/A	A/A	A/A	A/A	A/A	A/T	A/A
NKSWR126	G/G	A/A	A/A	A/G	A/G	A/A	A/G	C/C	A/A	A/A	A/A	A/A	A/A	A/A	A/A	A/A	A/A	A/A	A/G	A/A	A/G	A/A	A/G	A/A	A/G	A/A	A/A	A/A	A/A	A/G	A/A	A/A	A/G	A/A	A/A	A/G	A/A	A/A	A/G	A/A	A/G	G/G	A/A	A/A	A/G	A/A	T/T	A/A
NKSWR127	G/G	A/G	A/G	A/G	G/G	A/G	A/G	C/C	A/G	A/A	A/A	A/G	A/A	A/A	A/A	A/A	A/A	A/G	A/G	A/A	A/G	A/A	A/A	A/A	A/A	A/A	A/A	A/A	A/A	A/G	A/A	A/A	A/A	A/A	A/A	G/G	A/A	A/A	A/G	A/G	A/G	A/G	A/A	A/A	A/G	A/A	A/T	A/A
NKSWR128	G/G	A/G	A/A	A/G	A/G	A/A	A/G	C/C	A/G	A/A	A/A	A/G	A/A	A/A	A/A	A/A	A/A	A/G	A/G	A/A	A/G	A/A	?/?	A/A	A/G	A/A	A/A	A/A	A/A	A/G	A/A	A/A	A/G	A/A	A/A	G/G	A/G	A/A	A/G	A/A	A/G	A/G	A/A	A/A	A/G	A/A	T/T	A/A
NKSWR129	G/G	A/A	A/A	A/G	A/G	A/G	A/G	C/C	?/?	A/A	A/G	A/G	A/A	A/A	A/A	A/A	A/A	A/G	A/G	A/A	A/G	A/A	A/G	A/A	A/G	A/A	A/A	A/A	A/A	A/G	A/A	A/A	?/?	A/A	A/A	G/G	A/G	A/A	A/A	A/A	A/G	G/G	A/A	A/A	A/G	A/A	T/T	A/G
NKSWR130	G/G	A/G	A/A	A/G	A/G	A/G	A/G	C/C	A/G	A/A	A/G	A/G	A/A	A/A	A/A	A/A	A/A	A/G	A/G	A/A	A/G	A/A	A/G	A/A	A/G	A/A	A/A	A/A	A/G	A/G	A/A	A/A	A/G	A/A	A/A	G/G	A/A	A/A	A/A	A/G	A/G	A/G	A/A	A/A	A/G	A/A	T/T	A/G
NKSWR131	A/G	A/A	A/A	A/A	A/A	A/A	A/A	C/C	A/A	A/A	A/A	A/A	A/A	A/A	A/A	A/A	A/A	A/A	A/A	A/A	A/A	A/A	A/A	A/A	A/A	A/A	A/A	A/A	A/A	A/A	A/A	A/A	A/A	A/A	A/A	A/G	A/A	A/A	A/A	A/A	A/A	A/G	A/A	A/A	A/A	A/A	A/T	A/A
NKSWR132	G/G	A/A	A/A	A/A	A/A	A/A	A/A	C/C	A/A	A/A	A/A	A/A	A/A	A/A	A/A	A/A	A/A	A/A	A/A	A/A	A/A	A/A	A/G	A/A	A/A	A/A	A/A	A/A	A/A	A/A	A/A	A/A	A/A	A/A	A/A	A/A	A/A	A/A	A/A	A/A	A/A	G/G	A/A	A/A	A/A	A/A	T/T	A/A
NKSWR133	G/G	A/A	A/A	A/A	A/A	A/A	A/G	C/C	A/A	A/A	A/A	A/A	A/A	A/A	A/A	A/A	A/A	A/A	A/A	A/A	A/A	A/A	A/G	A/A	A/A	A/A	A/A	A/A	A/A	A/A	A/A	A/A	A/G	A/A	A/A	A/G	A/A	A/A	A/A	A/A	A/G	G/G	A/A	A/A	A/A	A/A	T/T	A/G
NKSWR134	A/G	A/A	A/A	A/A	A/A	A/A	A/A	C/C	A/A	A/A	A/A	A/A	A/A	A/A	A/A	A/A	A/A	A/A	A/G	A/A	A/A	A/A	A/A	A/A	A/A	A/A	A/A	A/A	A/A	A/A	A/A	A/A	A/A	A/A	A/A	A/G	A/A	A/A	A/A	A/A	A/A	A/G	A/A	A/A	A/A	A/A	A/T	A/A
NKSWR135	G/G	A/A	A/A	A/A	A/A	A/A	A/A	C/C	A/A	A/A	A/A	A/A	A/A	A/A	A/A	A/A	A/A	A/A	A/A	A/A	A/A	A/A	A/G	A/A	A/A	A/A	A/A	A/A	A/A	A/A	A/A	A/A	A/A	A/A	A/A	A/G	A/A	A/A	A/A	A/G	A/G	G/G	A/A	A/A	A/A	A/A	T/T	A/A
NKSWR136	A/A	A/A	A/A	A/A	?/?	A/A	A/A	A/A	?/?	A/A	?/?	C/C	A/A	?/?	A/A	A/A	?/?	A/A	G/G	A/A	?/?	A/A	A/A	A/A	A/A	A/A	A/A	A/A	A/A	A/A	A/A	A/A	A/A	A/A	A/A	A/A	A/A	?/?	A/A	T/T	A/A	G/G	A/A	A/A	G/G	A/A	A/A	A/A
NKSWR137	G/G	A/A	A/A	A/A	A/A	A/A	A/A	C/C	A/A	A/A	A/A	A/A	A/A	A/A	A/A	A/A	A/A	A/A	?/?	A/A	A/A	A/A	A/A	A/A	A/A	A/A	A/A	A/A	A/A	A/A	A/A	A/A	A/A	A/A	A/A	A/G	A/A	A/A	A/A	A/A	A/A	A/G	A/A	A/A	A/A	A/A	A/T	A/A
NKSWR138	A/G	A/A	A/A	A/A	A/A	A/A	A/A	C/C	A/A	A/A	A/A	A/A	A/A	A/A	A/A	A/A	A/A	A/A	A/A	A/A	A/A	A/A	A/A	A/A	A/A	A/A	A/A	A/A	A/A	A/A	A/A	A/A	A/A	A/A	A/A	?/?	A/A	A/A	A/A	A/A	A/A	?/?	A/A	A/A	A/A	A/A	A/T	A/A
NKSWR139	G/G	A/A	A/A	A/A	A/A	A/A	A/A	C/C	?/?	A/A	A/A	A/A	A/A	A/A	A/A	A/A	A/A	A/A	?/?	A/A	?/?	A/A	A/G	A/A	?/?	A/A	?/?	A/A	A/A	A/A	A/A	A/A	?/?	A/A	A/A	G/G	?/?	A/A	A/A	A/A	?/?	?/?	A/A	A/A	A/A	A/A	T/T	A/A
NKSWR140	G/G	A/A	A/A	A/A	A/A	A/A	A/A	C/C	A/A	A/A	A/A	A/A	A/A	?/?	A/A	A/A	A/A	A/A	A/A	A/A	A/A	A/A	A/A	A/A	A/A	A/A	A/A	A/A	A/A	A/A	A/A	A/A	A/A	A/A	A/A	A/G	?/?	A/A	?/?	A/A	A/A	?/?	A/A	A/A	A/A	A/A	T/T	A/A
NKSWR141	G/G	A/A	A/A	A/A	?/?	A/A	A/A	C/C	A/A	A/A	A/A	A/A	A/A	A/A	A/A	A/A	A/A	A/A	?/?	A/A	?/?	A/A	A/G	A/A	A/A	A/A	?/?	A/A	A/A	A/A	A/A	A/A	A/A	A/A	A/A	G/G	?/?	A/A	A/A	A/A	A/A	?/?	A/A	A/A	A/A	A/A	T/T	A/A
NKSWR142	G/G	A/A	A/A	A/A	?/?	A/A	A/A	C/C	A/A	A/A	A/A	A/A	A/A	A/A	A/A	A/A	A/A	?/?	?/?	A/A	A/A	A/A	A/G	A/A	A/A	A/A	?/?	A/A	A/A	A/A	A/A	A/A	A/G	A/A	A/A	G/G	A/A	A/A	A/A	A/A	A/G	?/?	A/A	A/A	A/A	A/A	T/T	A/A
NKSWR143	G/G	A/A	A/A	A/A	?/?	A/A	A/A	C/C	A/A	A/A	?/?	A/A	A/A	A/A	A/A	A/A	A/A	A/A	A/A	A/A	?/?	A/A	A/G	A/A	A/A	A/A	A/G	A/A	A/A	A/A	A/A	A/A	A/A	A/A	A/A	G/G	A/A	A/A	A/A	A/A	?/?	?/?	A/A	?/?	A/A	A/A	T/T	A/A
NKSWR144	G/G	A/A	A/A	?/?	A/A	A/A	A/A	C/C	A/A	A/A	A/A	A/A	A/A	A/A	A/A	A/A	A/A	A/A	A/A	A/A	A/A	A/A	?/?	A/A	A/A	A/A	A/A	A/A	?/?	A/A	A/A	A/A	?/?	A/A	A/A	A/G	A/A	A/A	A/A	A/A	A/A	?/?	A/A	A/A	A/A	A/A	T/T	A/A
NKSWR145	G/G	A/A	A/A	A/A	A/A	A/A	A/A	C/C	A/A	A/A	A/A	A/A	A/A	A/A	A/A	A/A	A/A	A/A	A/A	A/A	A/A	A/A	A/A	A/A	A/A	A/A	A/A	A/A	A/A	A/A	?/?	A/A	?/?	A/A	A/A	G/G	?/?	A/A	A/A	A/A	A/A	?/?	A/A	A/A	A/A	A/A	T/T	A/A
NKSWR146	G/G	A/A	A/A	A/A	A/A	A/A	A/A	C/C	A/A	A/A	A/A	A/A	A/A	A/A	A/A	A/A	A/A	A/A	?/?	A/A	A/A	A/A	A/G	A/A	A/A	A/A	A/A	A/A	A/A	A/A	A/A	A/A	?/?	A/A	A/A	G/G	A/A	A/A	A/A	A/A	A/A	?/?	A/A	A/A	A/A	A/A	T/T	A/A
NKSWR147	A/A	A/A	A/A	A/A	A/A	?/?	A/A	A/A	A/A	A/A	A/A	C/C	A/A	?/?	A/A	A/A	A/A	A/A	A/A	G/G	A/G	A/A	A/A	A/A	A/A	A/A	A/A	A/A	A/A	A/G	A/A	?/?	?/?	A/A	A/A	A/A	G/G	G/G	A/A	?/?	A/A	G/G	?/?	A/A	G/G	A/A	A/A	A/A
NKSWR148	G/G	A/A	A/A	A/A	A/A	A/A	A/A	C/C	A/A	A/A	A/A	A/A	A/A	A/A	A/A	A/A	A/A	A/A	?/?	A/A	A/A	A/A	?/?	A/A	A/A	A/A	A/A	A/A	A/A	A/A	A/A	A/A	A/A	A/A	A/A	A/A	A/A	A/A	A/A	A/A	A/A	?/?	A/A	A/A	A/A	A/A	T/T	A/A
NKSWR149	A/G	A/A	A/A	A/A	A/A	A/A	A/A	C/C	A/A	A/A	A/A	A/A	A/A	A/A	A/A	A/A	A/A	A/A	A/A	A/A	A/A	A/A	A/A	A/A	A/A	A/A	?/?	A/A	A/A	A/A	A/A	A/A	A/A	A/A	A/A	A/A	A/A	A/A	A/A	A/A	A/A	?/?	A/A	A/A	A/A	A/A	A/T	A/A
NKSWR150	G/G	A/A	A/A	A/A	A/A	A/A	A/A	C/C	A/A	A/A	A/A	A/A	A/A	A/A	A/A	A/A	A/A	A/A	A/A	A/A	A/A	A/A	A/A	A/A	A/A	A/A	A/A	A/A	A/A	A/A	A/A	A/A	A/A	A/A	?/?	G/G	A/A	A/A	A/A	A/A	A/A	A/G	A/A	A/A	A/A	A/A	A/T	A/G
NKSWR151	A/A	A/G	A/G	A/G	A/A	G/G	A/G	G/G	G/G	A/A	?/?	C/C	A/A	A/A	A/G	G/G	A/G	?/?	A/A	A/G	G/G	A/G	A/G	A/A	A/A	A/G	A/A	G/G	A/G	G/G	A/G	?/?	G/G	?/?	?/?	G/G	G/G	A/G	A/A	A/A	A/G	A/G	?/?	G/G	G/G	G/G	G/G	G/G
NKSWR152	A/A	A/G	A/G	A/A	A/G	A/G	A/G	C/C	A/A	A/G	G/G	C/C	A/G	A/A	A/G	A/G	A/G	A/A	G/G	A/A	A/A	A/G	?/?	A/G	A/A	G/G	?/?	G/G	A/G	A/A	A/G	A/G	A/G	A/G	G/G	G/G	A/G	A/G	G/G	A/A	A/G	G/G	G/G	A/G	G/G	G/G	A/G	A/G
NKSWR153	G/G	A/A	A/A	A/A	A/A	A/A	A/A	G/G	A/A	A/A	A/A	A/A	A/A	A/A	A/A	?/?	A/A	A/A	A/A	A/A	?/?	A/A	A/G	A/A	A/A	A/A	A/A	A/A	A/G	A/A	A/A	?/?	A/A	A/A	?/?	G/G	A/A	A/A	A/G	?/?	A/A	?/?	A/A	A/A	A/A	?/?	T/T	A/G
NKSWR154	G/G	A/A	A/A	A/A	A/A	A/A	A/A	C/C	A/A	A/A	A/A	A/A	A/A	A/A	A/A	A/A	A/A	?/?	?/?	A/A	A/A	A/A	A/A	A/A	A/A	A/A	A/A	A/A	A/A	A/A	A/A	A/A	?/?	A/A	A/A	?/?	?/?	A/A	A/A	A/A	A/A	?/?	A/A	A/A	A/A	A/A	T/T	A/A
NKSWR155	G/G	A/A	A/A	?/?	A/A	A/A	A/A	C/C	A/A	A/A	?/?	A/A	A/A	A/G	?/?	A/A	A/A	A/A	?/?	A/A	?/?	A/A	A/A	A/A	?/?	A/A	?/?	A/A	?/?	A/A	A/A	A/A	?/?	A/A	A/A	G/G	G/G	A/A	A/G	A/A	A/A	G/G	A/A	A/A	?/?	?/?	T/T	A/A
NKSWR156	G/G	A/A	A/A	A/A	?/?	A/A	A/A	C/C	A/A	A/A	A/A	A/A	A/A	A/A	A/A	A/A	A/A	A/A	?/?	A/A	?/?	?/?	A/A	A/A	A/A	A/A	A/G	A/A	A/A	A/A	A/A	A/A	A/A	A/A	A/A	A/G	A/A	A/A	A/A	A/A	A/A	?/?	A/A	A/A	A/A	A/A	A/A	A/A
NKSWR157	G/G	A/A	A/A	A/A	?/?	A/A	A/A	C/C	A/A	A/A	A/A	A/A	A/A	?/?	A/A	A/A	A/A	A/A	?/?	A/A	A/A	A/A	A/G	A/A	?/?	A/A	A/A	A/A	A/A	A/A	A/A	?/?	?/?	?/?	A/A	?/?	?/?	A/A	A/A	A/A	A/A	?/?	A/A	A/A	?/?	?/?	T/T	A/G
NKSWR158	G/G	A/A	?/?	A/A	A/G	A/A	A/A	C/C	A/A	A/A	A/A	A/A	A/A	A/A	A/A	A/A	A/A	A/A	?/?	A/A	A/A	A/A	A/G	A/A	A/G	A/A	A/G	A/A	A/A	A/A	A/A	A/A	?/?	A/A	A/A	G/G	?/?	A/A	A/A	A/A	?/?	?/?	?/?	A/G	A/A	?/?	T/T	A/A
NKSWR159	G/G	A/A	A/A	A/A	A/A	A/A	A/A	C/C	A/A	A/A	A/A	?/?	A/A	A/A	A/A	A/A	A/A	A/A	?/?	A/A	A/A	A/A	A/A	A/A	A/A	A/A	A/A	A/A	A/A	A/A	A/A	A/A	A/A	A/A	A/A	A/G	A/A	A/A	A/A	A/A	A/G	?/?	A/A	A/A	A/A	A/A	T/T	A/A
NKSWR160	G/G	A/A	?/?	A/A	?/?	A/A	A/A	C/C	A/A	A/A	A/A	A/A	A/A	A/A	A/A	A/A	A/A	A/A	?/?	A/A	A/A	A/A	A/A	A/A	A/A	A/A	A/G	A/A	A/A	A/A	A/A	A/A	A/A	A/A	A/A	G/G	A/G	A/A	A/A	A/A	A/G	?/?	A/A	A/G	A/G	A/A	A/T	A/A
NKSWR161	A/A	A/A	A/A	?/?	?/?	?/?	A/A	A/A	A/A	A/A	?/?	C/C	?/?	?/?	A/A	A/A	A/A	?/?	?/?	A/A	?/?	A/A	A/A	A/A	?/?	A/A	A/A	A/A	A/A	?/?	?/?	?/?	A/A	A/A	A/A	A/A	?/?	G/G	A/A	T/T	A/A	G/G	?/?	A/A	?/?	A/A	A/A	A/A
NKSWR162	A/A	A/A	A/A	A/A	A/A	?/?	A/A	A/A	A/A	A/A	?/?	C/C	A/A	?/?	A/A	A/A	A/A	A/A	?/?	A/A	A/A	A/A	A/A	A/A	A/A	A/A	?/?	A/A	A/A	?/?	A/A	?/?	A/A	A/A	A/A	A/A	?/?	G/G	A/A	T/T	A/A	?/?	?/?	A/A	?/?	A/A	?/?	A/A
NKSWR163	A/A	A/A	A/A	?/?	A/A	A/A	A/A	A/A	A/A	A/A	?/?	C/C	A/A	?/?	A/A	A/A	A/A	A/A	?/?	A/A	A/A	A/A	A/A	A/A	?/?	A/A	?/?	A/A	A/A	A/A	A/A	?/?	A/A	A/A	A/A	A/A	A/A	G/G	A/A	T/T	A/A	?/?	?/?	A/A	?/?	A/A	A/A	A/A
NKSWR164	A/A	A/A	A/A	A/A	A/A	A/A	A/A	A/A	A/A	A/A	?/?	C/C	A/A	?/?	A/A	A/A	A/A	?/?	?/?	A/A	A/A	A/A	A/A	A/A	A/A	A/A	?/?	A/A	A/A	A/A	A/A	?/?	?/?	A/A	A/A	?/?	A/A	G/G	A/A	T/T	A/A	G/G	?/?	A/A	G/G	A/A	A/A	A/A
NKSWR165	A/A	A/A	A/A	?/?	?/?	A/A	A/A	A/A	A/A	?/?	?/?	C/C	A/A	?/?	A/A	?/?	A/A	?/?	?/?	A/A	?/?	A/A	?/?	A/A	A/A	A/A	A/A	?/?	A/A	?/?	A/A	?/?	?/?	A/A	A/A	?/?	A/A	G/G	A/A	T/T	A/A	G/G	?/?	A/A	G/G	A/A	A/G	?/?
NKSWR166	A/A	A/A	A/A	A/A	A/A	A/A	A/A	A/A	A/A	A/A	A/A	C/C	A/A	A/A	A/A	A/A	A/A	A/A	?/?	A/A	A/A	A/A	A/A	A/A	A/A	A/A	A/A	A/A	A/A	A/A	A/A	?/?	A/A	A/A	A/A	A/A	A/A	G/G	A/A	T/T	A/A	G/G	?/?	A/A	G/-9	A/A	A/A	A/A
NKSWR167	A/A	A/A	A/A	A/A	A/A	A/A	A/A	A/A	A/A	A/A	A/A	C/C	A/A	A/A	A/A	A/A	A/A	A/A	?/?	A/A	A/A	A/A	A/A	A/A	A/A	A/A	A/A	A/A	A/A	A/A	A/A	?/?	A/A	A/A	A/A	A/A	A/A	G/G	A/A	T/T	A/A	G/G	?/?	A/A	?/?	A/A	A/A	A/A
NKSWR168	A/A	A/A	A/A	A/A	A/A	A/A	A/A	A/A	A/A	A/A	?/?	C/C	A/A	?/?	A/A	A/A	?/?	A/A	?/?	A/A	A/A	A/A	A/A	A/A	A/A	A/A	A/A	A/A	A/A	A/A	A/A	A/A	?/?	A/A	A/A	A/A	A/A	G/G	A/A	T/T	A/A	G/G	?/?	A/A	G/-9	?/?	?/?	?/?
NKSWR169	A/A	A/A	A/A	A/A	A/A	A/A	A/A	A/A	A/A	A/A	?/?	C/C	A/A	?/?	A/A	A/A	A/A	A/A	G/G	A/A	A/A	A/A	A/A	A/A	A/A	A/A	A/A	A/A	A/A	A/A	A/A	A/A	A/A	?/?	A/A	A/A	A/A	G/G	A/A	T/T	A/A	G/G	?/?	A/A	G/G	A/A	?/?	A/A
NKSWR170	A/A	A/A	A/A	A/A	A/A	A/A	A/A	A/A	A/A	A/A	?/?	C/C	A/A	A/A	A/A	A/A	A/A	A/A	?/?	A/A	A/A	A/A	A/A	A/A	A/A	A/A	A/A	A/A	A/A	?/?	A/A	?/?	?/?	A/A	A/A	A/A	A/A	G/G	A/A	T/T	A/A	G/G	?/?	A/A	G/G	G/G	?/?	G/G
NKSWR171	A/A	A/A	A/A	A/A	A/A	A/A	A/A	A/A	A/A	A/A	A/A	C/C	A/A	A/A	A/A	A/A	A/A	A/A	?/?	A/A	A/A	A/A	A/A	A/A	A/A	A/A	A/A	A/A	A/A	A/A	A/A	A/A	A/A	A/A	A/A	A/A	A/A	?/?	A/A	T/T	A/A	?/?	?/?	A/A	G/G	A/A	A/A	A/A
NKSWR172	A/A	A/A	A/A	A/A	A/A	A/A	?/?	?/?	A/A	A/A	A/A	C/C	?/?	?/?	A/A	A/A	?/?	A/A	?/?	A/A	A/A	A/A	A/G	A/A	A/A	A/A	?/?	A/A	A/A	?/?	A/A	?/?	A/A	?/?	A/A	?/?	A/A	G/G	A/A	T/T	A/A	G/G	A/A	A/A	G/G	A/A	?/?	A/A
NKSWR173	?/?	G/G	G/G	G/G	G/G	G/G	G/G	A/A	G/G	G/G	G/G	C/C	G/G	?/?	G/G	G/G	?/?	?/?	?/?	G/G	?/?	G/G	?/?	G/G	?/?	G/G	?/?	G/G	G/G	?/?	G/G	?/?	?/?	G/G	G/G	G/G	G/G	A/A	G/G	T/T	G/G	G/G	?/?	G/G	G/-9	A/A	A/A	A/A
NKSWR174	?/?	A/A	A/A	A/A	A/A	?/?	A/A	?/?	A/A	?/?	?/?	C/C	?/?	?/?	A/A	?/?	?/?	?/?	G/G	A/A	?/?	A/A	A/A	A/A	?/?	A/A	A/A	A/A	A/A	?/?	?/?	?/?	?/?	A/A	A/A	A/A	?/?	G/G	A/A	T/T	A/A	G/G	?/?	A/A	G/G	?/?	A/A	A/A
NKSWR175	?/?	A/A	A/A	A/A	A/A	A/A	A/A	A/A	A/A	?/?	?/?	C/C	A/A	A/A	A/A	A/A	A/A	A/A	A/A	A/A	?/?	A/A	A/A	A/A	A/A	A/A	?/?	A/A	A/A	?/?	A/A	?/?	A/A	A/A	A/A	A/A	A/A	G/G	A/A	T/T	A/A	G/G	?/?	A/A	?/?	?/?	G/G	?/?
NKSWR176	A/A	A/G	A/G	A/G	A/A	G/G	A/G	A/A	A/A	A/A	?/?	C/C	A/G	A/G	A/G	G/G	G/G	A/A	?/?	?/?	?/?	?/?	G/G	?/?	?/?	?/?	G/G	A/G	?/?	A/G	?/?	G/G	G/G	G/G	?/?	?/?	G/G	G/G	?/?	A/T	?/?	G/G	G/G	?/?	G/-9	A/A	A/A	A/A
NKSWR177	A/A	A/A	A/A	A/A	A/A	A/A	A/A	A/A	A/A	A/A	?/?	C/C	A/A	?/?	A/A	A/A	A/A	A/A	?/?	A/A	?/?	A/A	A/A	A/A	A/A	A/A	A/A	A/A	A/A	?/?	A/A	A/A	A/A	A/A	A/A	A/A	A/A	G/G	A/A	T/T	A/A	G/G	?/?	A/A	?/?	A/A	A/A	A/A
NKSWR178	?/?	A/A	A/A	?/?	?/?	?/?	A/A	?/?	A/A	?/?	?/?	C/C	?/?	?/?	?/?	?/?	?/?	?/?	G/G	A/A	?/?	A/A	A/G	?/?	?/?	A/A	?/?	A/A	A/A	?/?	A/A	?/?	A/A	?/?	A/A	?/?	?/?	G/G	?/?	T/T	A/A	?/?	?/?	A/A	G/G	?/?	?/?	A/A
NKSWR179	A/A	A/A	A/A	A/A	A/A	A/A	A/A	A/A	A/A	A/A	?/?	C/C	A/A	?/?	A/A	A/A	A/A	A/A	?/?	A/A	A/A	A/A	A/A	A/A	A/A	A/A	A/A	A/A	A/A	A/A	A/A	?/?	A/A	A/A	A/A	A/A	?/?	G/G	A/A	T/T	A/A	G/G	?/?	A/A	?/?	A/A	A/A	A/A
NKSWR180	A/A	A/A	A/A	A/A	A/A	A/A	A/A	A/A	A/A	A/A	?/?	C/C	A/A	A/A	A/A	?/?	A/A	A/A	?/?	A/A	A/A	A/A	A/A	A/A	?/?	A/A	A/A	A/A	A/A	A/A	A/A	?/?	?/?	A/A	A/A	A/A	A/A	G/G	A/A	T/T	A/A	G/G	?/?	A/A	?/?	A/A	A/A	A/A
NKSWR181	A/A	A/A	A/A	A/A	A/A	A/A	A/A	A/A	A/A	A/A	A/A	C/C	A/A	?/?	A/A	A/A	A/A	A/A	?/?	A/A	A/A	A/A	A/A	A/A	A/A	A/A	?/?	A/A	A/A	A/A	A/A	?/?	A/A	A/A	A/A	A/A	A/A	G/G	A/A	T/T	A/A	G/G	?/?	A/A	?/?	A/A	A/A	A/A
NKSWR182	A/A	A/A	A/A	A/A	A/A	A/A	A/A	A/A	A/A	A/A	?/?	C/C	A/A	A/A	A/A	A/A	A/A	A/A	?/?	A/A	A/A	A/A	A/A	A/A	A/A	A/A	?/?	A/A	A/A	A/A	A/A	A/A	?/?	A/A	A/A	A/A	A/A	G/G	A/A	T/T	A/A	G/G	?/?	A/A	G/G	A/A	A/A	A/A
NKSWR183	A/A	A/A	A/A	A/A	A/A	A/A	A/A	A/A	A/A	A/A	?/?	C/C	A/A	A/A	A/A	A/A	A/A	A/A	G/G	A/A	A/A	A/A	A/A	A/A	A/A	A/A	A/A	A/A	A/A	A/A	A/A	A/A	A/A	A/A	A/A	A/A	A/A	G/G	A/A	T/T	A/A	G/G	?/?	A/A	G/G	A/A	A/A	A/A
NKSWR184	A/A	A/A	A/A	?/?	A/A	A/A	A/A	A/A	A/A	A/A	?/?	C/C	A/A	?/?	A/A	A/A	A/A	A/A	?/?	A/A	A/A	A/A	?/?	A/A	A/A	A/A	?/?	A/A	A/A	A/A	A/A	?/?	?/?	A/A	A/A	A/A	A/A	G/G	A/A	T/T	A/A	G/G	?/?	A/A	G/-9	A/A	A/A	A/A
NKSWR185	A/A	A/A	A/A	A/A	A/A	A/A	A/A	A/A	A/A	A/A	A/A	C/C	A/A	A/A	A/A	A/A	A/A	A/A	A/G	A/A	?/?	A/A	A/A	A/A	A/A	A/A	A/A	A/A	A/A	A/A	A/A	?/?	?/?	A/A	A/A	A/A	A/A	G/G	A/A	T/T	A/A	G/G	?/?	A/A	?/?	A/A	A/A	A/A
NKSWR186	A/A	A/A	A/A	A/A	A/A	A/A	A/A	A/A	A/A	A/A	?/?	C/C	A/A	?/?	A/A	A/A	A/A	?/?	?/?	A/A	A/A	A/A	A/A	A/A	A/A	A/A	?/?	A/A	A/A	?/?	A/A	?/?	A/A	A/A	A/A	A/A	A/A	G/G	A/A	T/T	A/A	G/G	?/?	A/A	?/?	A/A	A/A	A/A
NKSWR187	A/A	A/A	A/A	A/A	A/A	G/G	A/A	A/A	A/A	A/A	A/A	C/C	A/A	?/?	A/A	A/A	A/A	A/A	?/?	A/A	?/?	A/A	A/A	A/A	A/A	A/A	A/A	A/A	A/A	A/A	A/A	A/A	A/A	A/A	A/A	A/A	A/A	G/G	A/A	T/T	?/?	G/G	?/?	A/A	G/G	A/A	A/A	A/A
NKSWR188	A/A	A/A	A/A	A/A	A/A	A/A	A/A	A/A	A/A	A/A	A/A	C/C	A/A	A/A	A/A	A/G	A/A	A/A	A/A	A/A	?/?	A/A	A/A	A/A	A/G	A/A	A/A	A/A	A/A	A/A	A/G	A/A	A/A	A/A	A/A	A/A	?/?	A/G	A/A	A/T	A/A	A/G	?/?	A/A	G/G	A/A	?/?	?/?
NKSWR189	A/A	?/?	A/A	A/A	A/A	A/G	A/G	A/A	A/A	?/?	A/A	C/C	A/A	A/A	A/A	A/A	A/A	A/G	A/G	A/A	?/?	A/A	A/A	A/A	?/?	A/A	A/G	A/A	A/G	?/?	A/G	?/?	A/G	G/G	A/G	A/A	?/?	A/A	A/A	A/A	A/A	A/G	?/?	A/A	G/G	A/G	A/A	A/G
NKSWR190	A/A	A/A	A/A	A/A	A/A	A/A	A/A	A/A	A/A	A/A	A/A	C/C	A/A	A/A	A/A	A/A	A/A	A/A	A/A	A/A	?/?	A/A	A/A	A/A	A/A	A/A	?/?	A/A	A/A	A/A	A/A	?/?	A/A	A/A	A/A	A/A	A/A	A/A	A/A	T/T	A/A	G/G	?/?	A/A	G/G	A/A	A/A	?/?
NKSWR191	A/A	A/A	A/A	A/A	A/A	?/?	A/A	?/?	A/A	A/A	A/A	C/C	A/A	?/?	A/A	A/A	A/A	A/A	?/?	A/A	A/A	A/A	A/A	A/A	A/A	A/A	A/A	A/A	A/A	A/A	A/A	?/?	A/A	A/A	A/A	?/?	A/A	G/G	A/A	T/T	A/A	?/?	?/?	A/A	?/?	A/A	A/A	A/A
NKSWR192	?/?	?/?	A/A	?/?	A/A	?/?	?/?	A/A	?/?	A/A	?/?	C/C	A/A	?/?	A/A	?/?	?/?	?/?	?/?	?/?	?/?	A/G	A/A	A/A	?/?	?/?	?/?	?/?	?/?	?/?	A/A	?/?	A/A	A/A	?/?	A/G	?/?	G/G	?/?	T/T	?/?	A/A	?/?	?/?	G/A	?/?	?/?	?/?
NKSWR193	A/G	A/A	A/A	A/A	A/A	A/A	A/A	A/A	A/A	A/A	?/?	C/C	A/A	?/?	A/A	A/G	A/A	A/A	G/G	A/A	?/?	A/A	?/?	A/A	A/A	A/A	A/A	A/A	A/A	A/A	A/A	?/?	A/A	A/A	A/A	A/A	A/A	G/G	A/A	A/T	A/A	G/G	?/?	A/A	G/G	A/G	A/A	A/A
NKSWR194	A/A	A/A	A/A	A/A	A/A	A/A	A/A	A/A	A/A	A/A	A/A	C/C	A/A	?/?	A/A	A/A	A/A	A/A	?/?	A/A	A/A	A/A	A/A	A/A	A/A	A/A	A/A	A/A	A/A	?/?	A/A	A/A	A/A	A/A	A/A	?/?	?/?	G/G	A/A	?/?	A/A	G/G	?/?	A/A	G/G	A/A	A/A	?/?
NKSWR195	A/A	A/A	A/A	?/?	A/A	?/?	A/A	A/A	A/A	A/A	A/A	?/?	?/?	?/?	A/A	A/A	A/A	A/A	?/?	A/A	A/A	A/A	A/A	A/A	A/A	A/A	A/A	A/A	A/A	?/?	A/A	?/?	?/?	A/A	A/A	A/A	?/?	G/G	A/A	T/T	A/A	?/?	?/?	A/A	G/G	A/A	A/A	A/A
NKSWR196	A/A	A/A	A/A	A/A	A/A	A/A	A/A	A/A	A/A	A/A	?/?	C/C	A/A	A/A	A/A	A/A	?/?	A/A	G/G	A/A	A/A	A/A	A/A	A/A	A/A	A/A	?/?	A/A	A/A	?/?	A/A	A/A	?/?	A/A	A/A	A/A	A/A	G/G	A/A	T/T	A/A	G/G	A/A	A/A	G/G	A/A	?/?	A/A
NKSWR197	A/A	A/A	A/A	A/A	A/A	A/A	A/A	A/A	A/A	A/A	A/A	C/C	A/A	A/A	A/A	A/A	A/A	A/A	?/?	A/A	?/?	A/A	A/A	A/A	?/?	A/A	A/A	A/A	A/A	A/A	A/A	A/A	A/A	?/?	A/A	A/A	A/A	G/G	A/A	T/T	A/A	G/G	A/A	A/A	G/G	A/A	A/A	A/A
NKSWR198	A/A	A/A	A/A	A/A	A/A	A/A	A/A	A/A	A/A	A/A	?/?	C/G	A/A	A/A	A/A	A/A	A/A	?/?	G/G	A/A	A/A	A/A	?/?	A/A	A/A	A/A	A/A	A/A	A/A	?/?	A/A	?/?	?/?	A/A	A/A	A/A	A/A	G/G	A/A	T/T	A/A	G/G	?/?	A/A	G/G	G/G	G/G	G/G
NKSWR199	?/?	G/G	G/G	G/G	G/G	G/G	G/G	A/G	G/G	G/G	?/?	C/C	G/G	?/?	G/G	G/G	G/G	G/G	A/A	G/G	G/G	G/G	G/G	G/G	G/G	G/G	G/G	G/G	G/G	G/G	G/G	?/?	G/G	G/G	G/G	G/G	G/G	A/A	G/G	A/A	G/G	G/G	?/?	G/G	G/G	A/A	?/?	A/A
NKSWR200	A/A	A/A	A/A	A/A	A/A	A/A	A/A	A/A	A/A	A/A	?/?	C/C	A/A	?/?	A/A	?/?	A/A	A/A	G/G	A/A	A/A	A/A	?/?	A/A	?/?	A/A	A/A	A/A	A/A	A/A	A/A	?/?	?/?	?/?	A/A	A/A	A/A	G/G	A/A	T/T	A/A	G/G	?/?	A/A	G/G	A/A	A/A	A/A
NKSWR201	A/A	A/A	A/A	A/A	A/A	A/A	A/A	A/A	A/A	A/A	A/A	C/C	A/A	A/A	A/A	A/A	?/?	A/A	G/G	A/A	A/A	A/A	A/A	A/A	A/A	A/A	?/?	A/A	A/A	?/?	A/A	A/A	A/A	A/A	A/A	A/A	A/A	G/G	A/A	T/T	A/A	G/G	?/?	A/A	G/G	A/A	A/A	A/A
NKSWR202	A/A	A/A	A/A	A/A	A/A	A/A	A/A	A/A	A/A	A/A	?/?	C/C	A/A	A/A	A/A	A/A	A/A	A/A	?/?	A/A	A/A	A/A	?/?	A/A	A/A	A/A	A/A	A/A	A/A	A/A	A/A	A/A	A/A	A/A	A/A	A/A	A/A	A/A	A/A	?/?	A/A	G/G	?/?	A/A	G/G	A/A	A/A	A/A
NKSWR203	A/A	A/A	A/A	A/A	A/A	A/A	A/A	A/A	A/A	A/A	?/?	C/C	A/A	A/A	A/A	A/A	A/A	A/A	A/G	A/A	A/A	A/A	A/A	A/A	A/A	A/A	A/A	A/A	A/A	A/A	A/A	A/A	?/?	A/A	A/A	A/A	A/A	G/G	A/A	T/T	A/A	?/?	?/?	A/A	G/G	A/A	A/A	A/A
NKSWR204	A/A	A/A	A/A	A/A	A/A	A/A	A/A	A/A	A/A	A/A	A/A	C/C	A/A	A/A	A/A	A/A	A/A	A/A	A/A	A/A	A/A	A/A	A/A	A/A	A/A	A/A	A/A	A/A	A/A	A/A	A/A	?/?	A/A	A/A	A/A	A/A	A/A	A/A	A/A	T/T	A/A	?/?	?/?	A/A	G/G	A/A	A/A	A/A
NKSWR205	A/A	A/A	A/A	A/A	A/A	A/A	A/A	A/A	A/A	A/A	A/A	C/C	A/A	A/A	A/A	A/A	A/A	A/A	?/?	A/A	A/A	A/A	A/A	A/A	A/A	A/A	A/A	A/A	A/A	A/A	A/A	A/A	A/A	A/A	A/A	A/A	A/A	G/G	A/A	T/T	A/A	G/G	?/?	A/A	G/G	A/A	A/A	A/A
NKSWR206	A/A	A/A	A/A	A/A	A/A	A/A	A/A	A/A	A/A	A/A	A/A	C/C	A/A	?/?	A/A	A/A	A/A	A/A	?/?	A/A	A/A	A/A	A/A	A/A	A/A	A/A	A/A	A/A	A/A	?/?	A/A	A/A	?/?	A/A	A/A	A/A	A/A	G/G	A/A	T/T	A/A	G/G	?/?	A/A	G/-9	A/A	A/A	A/A
NKSWR207	A/A	A/A	A/A	A/A	A/A	A/A	A/A	A/A	A/A	A/A	A/A	C/G	A/A	A/A	A/A	A/A	A/A	A/A	?/?	A/A	A/A	A/A	A/A	A/A	A/A	A/A	A/A	A/A	A/A	A/A	A/A	A/A	?/?	A/A	A/A	A/A	A/A	G/G	A/A	T/T	A/A	G/G	?/?	A/A	?/?	A/A	?/?	?/?
NKSWR208	A/A	A/A	A/A	A/A	A/A	?/?	A/A	A/A	?/?	A/A	?/?	C/C	?/?	?/?	A/A	?/?	A/A	?/?	A/G	A/A	?/?	A/A	A/A	A/A	?/?	A/A	?/?	A/A	A/A	?/?	A/A	A/A	?/?	A/A	A/A	A/A	?/?	G/G	?/?	?/?	A/A	?/?	?/?	A/A	G/G	?/?	A/A	A/A
NKSWR209	A/A	A/A	A/A	A/A	A/A	A/A	A/A	A/A	A/A	A/A	?/?	?/?	A/A	?/?	A/A	A/A	A/A	A/A	?/?	A/A	A/A	A/A	A/A	A/A	A/A	A/A	?/?	A/A	A/A	A/A	A/A	?/?	A/A	A/A	A/A	A/A	A/A	G/G	A/A	T/T	A/A	G/G	?/?	A/A	?/?	A/A	A/A	A/A
NKSWR210	A/A	A/A	A/A	A/A	A/A	A/A	A/A	A/A	A/A	A/A	?/?	C/C	A/A	?/?	A/A	A/A	A/A	A/A	?/?	A/A	A/A	A/A	A/A	A/A	A/A	A/A	A/A	A/A	A/A	?/?	A/A	?/?	A/A	A/A	A/A	A/A	A/A	G/G	A/A	T/T	A/A	G/G	?/?	A/A	A/G	A/A	A/A	A/A
NKSWR211	A/A	A/A	A/A	A/-9	A/A	A/A	A/-9	A/A	A/G	A/A	A/-9	C/C	A/-9	?/?	A/A	A/-9	A/-9	A/A	?/?	A/A	A/-9	A/A	A/G	A/-9	A/-9	A/A	A/-9	A/-9	A/A	A/A	A/A	?/?	?/?	A/-9	A/A	A/G	A/-9	G/G	A/A	T/T	A/-9	G/G	?/?	A/-9	A/-9	A/A	A/-9	A/-9
NKSWR212	A/A	A/A	A/A	?/?	A/A	A/A	?/?	A/A	G/A	A/A	?/?	C/C	?/?	?/?	A/A	?/?	?/?	A/A	?/?	A/A	?/?	A/A	G/A	?/?	?/?	A/A	?/?	?/?	A/A	A/A	A/A	A/A	?/?	?/?	A/A	G/A	?/?	G/G	A/A	T/T	?/?	G/G	?/?	?/?	?/?	A/A	?/?	?/?
NKSWR213	A/A	A/A	A/A	A/A	A/A	A/A	A/A	A/A	A/A	A/A	A/A	C/C	A/A	?/?	A/A	A/A	A/A	?/?	?/?	A/A	A/A	A/A	A/A	A/A	A/A	A/A	A/A	A/A	A/A	?/?	A/A	?/?	?/?	A/A	A/A	A/A	A/A	G/G	A/A	T/T	A/A	?/?	?/?	A/A	G/G	A/A	A/A	A/A
NKSWR214	A/A	A/A	A/A	A/A	A/A	A/A	A/A	A/A	A/A	A/A	A/A	C/C	A/A	?/?	A/A	A/A	A/A	A/A	?/?	A/A	A/A	A/A	A/A	A/A	A/A	A/A	A/A	A/A	A/A	A/A	A/A	A/A	A/A	A/A	A/A	A/A	A/A	G/G	A/A	T/T	A/A	G/G	?/?	A/A	G/G	A/A	A/A	?/?
NKSWR216	A/A	A/A	A/A	?/?	A/A	A/A	A/A	?/?	A/A	A/A	A/A	C/C	?/?	?/?	A/A	?/?	A/G	A/A	G/G	A/A	?/?	A/A	A/A	A/A	A/A	A/A	A/A	A/A	A/A	?/?	A/A	?/?	?/?	?/?	A/A	A/G	?/?	A/G	A/A	A/T	A/A	G/G	?/?	A/A	G/G	A/A	A/A	A/A
NKSWR217	A/A	A/A	A/A	A/A	A/A	A/A	A/A	A/A	A/A	A/A	?/?	C/C	A/A	?/?	A/A	A/A	A/A	A/A	G/G	A/A	A/A	A/A	A/A	A/A	A/A	A/A	A/A	A/A	A/A	?/?	A/A	?/?	A/A	A/A	A/A	A/A	A/A	G/G	A/A	T/T	A/A	G/G	?/?	A/A	G/G	A/A	A/A	A/A
NKSWR218	A/A	A/A	A/A	A/A	A/A	A/A	A/A	A/A	A/A	A/A	?/?	C/C	A/A	?/?	A/A	A/A	A/A	A/A	?/?	A/A	A/A	A/A	A/A	A/A	A/A	A/A	A/A	A/A	A/A	A/A	A/A	?/?	A/A	A/A	A/A	A/A	A/A	G/G	A/A	T/T	A/A	G/G	?/?	A/A	G/G	A/A	A/A	A/A
NKSWR219	A/A	A/A	A/A	A/A	A/A	A/A	A/A	?/?	A/A	A/A	A/A	C/C	A/A	A/A	A/A	A/A	A/A	?/?	?/?	A/A	A/A	A/A	A/A	A/A	A/A	A/A	A/A	A/A	A/A	A/A	A/A	A/A	?/?	A/A	A/A	A/A	A/A	G/G	A/A	T/T	A/A	G/G	?/?	A/A	G/G	A/A	A/A	A/A
NKSWR220	A/A	A/A	A/A	A/A	A/A	A/A	A/A	A/A	A/A	A/A	A/A	C/C	A/A	A/A	A/A	A/A	A/A	A/A	?/?	A/A	A/A	A/A	A/A	A/A	A/A	A/A	A/A	A/A	A/A	A/A	A/A	A/A	A/A	A/A	A/A	A/A	A/A	G/G	A/A	T/T	A/A	G/G	?/?	A/A	G/G	A/A	A/A	?/?
NKSWR221	A/A	A/A	A/A	A/A	A/A	A/A	A/A	A/A	A/A	A/A	A/A	C/C	A/A	?/?	A/A	A/A	A/A	A/A	?/?	A/A	A/A	A/A	A/A	A/A	A/A	A/A	A/A	A/A	A/A	A/A	A/A	?/?	?/?	A/A	A/A	A/A	A/A	G/G	?/?	T/T	A/A	G/G	?/?	A/A	G/G	A/A	A/A	A/A
NKSWR222	A/A	A/A	A/A	A/A	A/A	A/A	A/A	A/A	A/A	A/A	?/?	C/C	A/A	A/A	A/A	A/A	A/A	A/A	?/?	A/A	A/A	A/A	A/A	A/A	A/A	A/A	A/A	A/A	A/A	A/A	A/A	A/A	A/A	A/A	A/A	A/A	A/A	G/G	A/A	T/T	A/A	G/G	?/?	A/A	G/-9	A/A	A/A	A/A
NKSWR223	A/A	A/A	A/A	A/A	A/A	A/A	A/A	?/?	A/A	A/A	A/A	C/C	A/A	A/A	A/A	?/?	A/A	A/A	?/?	A/A	A/A	A/A	A/A	A/A	A/A	A/A	A/A	A/A	A/A	A/A	A/A	A/A	?/?	A/A	A/A	A/A	?/?	G/G	A/A	T/T	A/A	G/G	?/?	A/A	?/?	?/?	?/?	?/?
NKSWR224	A/A	A/G	G/G	?/?	A/A	A/A	A/G	?/?	A/G	A/G	G/G	C/C	A/A	?/?	A/A	G/G	?/?	G/G	?/?	A/G	G/G	A/A	?/?	A/A	?/?	A/G	A/G	A/A	A/A	A/A	A/A	?/?	A/A	A/A	A/G	A/G	A/G	A/G	A/A	A/T	A/G	G/G	?/?	A/G	G/G	A/G	A/A	A/A
NKSWR225	A/A	A/A	A/A	A/A	A/A	A/A	A/A	A/A	A/A	A/A	A/A	C/C	A/A	A/A	A/A	A/A	A/A	A/A	?/?	A/A	A/A	A/A	A/A	A/A	A/A	A/A	A/A	A/A	A/A	?/?	A/A	?/?	A/A	A/A	A/A	A/A	A/A	G/G	A/A	T/T	A/A	G/G	?/?	A/A	G/G	A/A	A/A	A/A
NKSWR226	A/A	A/A	A/A	A/A	A/A	A/A	A/A	A/A	A/A	A/A	?/?	C/C	A/A	?/?	A/A	A/A	A/A	A/A	G/G	A/A	A/A	A/A	A/A	A/A	A/A	A/A	A/A	A/A	A/A	?/?	A/A	?/?	A/A	A/A	A/A	A/A	A/A	G/G	A/A	T/T	A/A	?/?	?/?	A/A	G/G	A/A	A/A	A/A
NKSWR227	G/G	A/G	A/A	?/?	A/G	A/A	A/A	A/A	G/G	A/A	?/?	C/C	A/A	?/?	A/G	?/?	?/?	?/?	G/G	A/A	?/?	A/G	?/?	A/A	A/A	A/A	A/A	?/?	A/A	A/A	A/A	?/?	G/G	?/?	A/A	G/G	G/G	A/G	?/?	T/T	?/?	G/G	?/?	A/A	G/G	A/G	?/?	A/A
NKSWR228	A/A	A/A	A/A	A/A	A/A	A/A	A/A	A/A	A/A	A/A	?/?	C/C	A/A	A/A	A/A	A/A	A/A	A/A	G/G	A/A	A/A	A/A	A/A	A/A	A/A	A/A	A/A	A/A	A/A	A/A	A/A	?/?	A/A	A/A	A/A	A/A	A/A	G/G	A/A	T/T	A/A	?/?	?/?	A/A	G/G	A/A	A/A	A/A
NKSWR229	A/A	A/A	A/A	A/A	A/A	A/A	A/A	A/A	A/A	A/A	A/A	C/G	A/A	?/?	A/A	A/A	A/A	A/A	?/?	A/A	A/A	A/A	A/A	A/A	A/A	A/A	A/A	A/A	A/A	A/A	A/A	A/A	?/?	A/A	A/A	A/A	A/A	G/G	A/A	T/T	A/A	?/?	?/?	A/A	G/G	A/A	A/A	A/A
NKSWR230	A/A	A/A	A/A	A/A	A/A	A/A	A/A	A/A	A/A	A/A	?/?	C/C	A/A	A/A	A/A	A/A	A/A	A/A	?/?	A/A	A/A	A/A	A/A	A/A	A/A	A/A	A/A	A/A	A/A	A/A	A/A	?/?	?/?	A/A	A/A	A/A	A/A	G/G	A/A	T/T	A/A	G/G	?/?	A/A	G/G	A/A	A/A	A/A
NKSWR231	A/A	A/A	A/A	A/A	A/A	A/A	A/A	A/A	A/A	A/A	A/A	C/C	A/A	A/A	A/A	?/?	A/A	A/A	?/?	A/A	A/A	A/A	?/?	A/A	A/A	A/A	A/A	A/A	A/A	?/?	A/A	?/?	?/?	A/A	A/A	A/A	A/A	G/G	G/G	T/T	A/A	A/G	?/?	A/A	A/G	A/A	A/A	A/A
NKSWR232	A/A	A/A	A/A	A/A	A/A	A/A	A/A	A/A	A/A	A/A	A/A	C/C	A/A	A/A	A/A	A/A	A/A	A/A	A/A	A/A	A/A	A/A	A/A	A/A	A/A	A/A	A/A	A/A	A/A	A/A	A/A	A/A	A/A	A/A	A/A	A/A	A/A	G/G	A/A	T/T	A/A	G/G	?/?	A/A	G/G	A/A	A/A	A/A
NKSWR233	?/?	A/A	A/A	A/A	A/A	A/A	A/A	A/A	A/A	A/A	A/A	C/C	A/A	A/A	A/A	?/?	A/A	A/A	G/G	A/A	A/A	A/A	A/A	A/A	A/A	A/A	A/A	A/A	A/A	?/?	A/A	A/A	A/A	A/A	A/A	A/A	A/A	G/G	A/A	T/T	A/A	G/G	?/?	A/A	G/G	A/A	A/A	A/A
NKSWR234	A/G	A/G	A/G	A/G	A/A	G/G	A/A	A/A	G/G	G/G	A/G	C/C	A/G	A/G	A/G	G/G	A/G	G/G	A/G	A/A	A/G	A/A	A/G	A/G	G/G	A/A	A/G	A/A	A/G	G/G	G/G	G/G	G/G	G/G	A/A	A/A	G/G	A/A	G/G	A/A	A/G	?/?	?/?	A/G	G/G	A/G	A/A	A/A
NKSWR235	A/A	A/A	A/A	A/A	A/A	A/A	?/?	?/?	A/A	A/A	?/?	C/C	A/A	?/?	A/A	A/A	A/A	?/?	G/G	A/A	A/A	A/A	A/A	A/A	A/A	A/A	A/A	A/A	A/A	?/?	A/A	A/A	A/A	A/A	A/A	A/A	A/A	G/G	A/A	T/T	A/A	G/G	?/?	A/A	G/G	A/A	A/A	A/A
NKSWR236	A/A	A/A	A/A	A/A	A/A	A/A	A/A	A/A	A/A	A/A	A/A	C/C	A/A	A/A	A/A	A/A	A/A	A/A	A/A	A/A	A/A	A/A	A/A	A/A	A/A	A/A	A/A	A/A	A/A	A/A	A/A	A/A	A/A	A/A	A/A	A/A	A/A	A/A	A/A	A/A	A/A	G/G	?/?	A/A	G/G	A/A	A/A	A/A
NKSWR237	A/A	A/A	A/A	A/A	A/A	A/A	A/A	A/A	A/A	A/A	A/A	C/C	A/A	A/A	A/A	?/?	A/A	A/A	G/G	A/A	A/A	A/A	A/A	A/A	A/A	A/A	A/A	A/A	A/A	A/A	A/A	A/A	A/A	A/A	A/A	A/A	A/A	G/G	A/A	T/T	A/A	G/G	?/?	A/A	G/G	A/A	A/A	A/A
NKSWR238	A/A	A/A	?/?	?/?	G/G	A/A	?/?	A/A	A/G	G/G	A/A	C/C	?/?	A/A	A/G	?/?	G/G	A/G	A/A	A/A	G/G	A/G	A/G	A/G	A/A	A/G	?/?	A/A	A/A	A/A	A/G	A/A	?/?	A/A	A/A	A/A	A/G	G/G	?/?	T/T	A/G	G/G	?/?	A/G	G/G	?/?	A/A	A/A
NKSWR239	A/A	A/A	A/A	A/A	A/A	A/A	A/A	A/A	A/A	A/A	A/A	C/C	A/A	A/A	A/A	A/A	A/A	A/A	G/G	A/A	A/A	A/A	A/A	A/A	A/A	A/A	A/A	A/A	A/A	?/?	A/A	A/A	A/A	A/A	A/A	A/A	A/A	A/A	A/A	T/T	A/A	G/G	?/?	A/A	G/G	A/A	A/A	A/A
NKSWR240	A/A	A/A	A/A	A/A	A/A	A/A	A/A	A/A	A/A	A/A	A/A	C/C	A/A	A/A	A/A	A/A	A/A	A/A	A/A	A/A	A/A	A/A	A/A	A/A	A/A	A/A	A/A	A/A	A/A	A/A	A/A	A/A	A/A	A/A	A/A	A/A	A/A	G/G	A/A	T/T	A/A	G/G	?/?	A/A	G/G	A/A	A/A	A/A
NKSWR241	A/A	A/A	A/A	A/A	A/A	A/A	A/A	A/A	A/A	A/A	?/?	C/C	A/A	A/A	A/A	A/G	A/A	A/A	A/A	A/A	A/A	A/A	A/A	A/A	A/A	A/A	A/A	A/A	A/A	?/?	A/A	?/?	A/A	A/A	A/A	A/A	A/A	A/A	A/A	A/A	A/A	A/G	?/?	A/A	G/G	A/A	A/A	A/A
NKSWR242	A/A	A/G	A/A	A/A	A/A	A/G	A/A	A/A	?/?	A/A	A/A	C/C	A/A	A/A	A/A	A/G	A/A	A/A	A/A	A/A	A/G	A/G	A/A	A/A	?/?	A/G	A/A	A/A	A/A	?/?	?/?	?/?	A/G	A/A	A/G	A/A	A/G	A/A	A/A	A/A	A/A	A/G	?/?	A/A	G/G	?/?	A/A	?/?
NKSWR243	?/?	A/A	A/A	A/A	A/A	A/A	A/A	A/A	A/A	A/A	?/?	C/C	A/A	A/A	A/A	A/A	A/A	A/A	A/A	A/A	A/A	A/A	A/A	A/A	A/A	A/A	A/A	?/?	A/A	A/A	A/A	?/?	A/A	?/?	A/A	A/A	?/?	A/A	A/A	?/?	A/A	A/A	?/?	A/A	G/G	A/G	?/?	A/A
NKSWR245	A/A	?/?	A/A	A/A	?/?	A/G	?/?	A/A	A/A	A/G	A/A	C/C	?/?	A/A	A/A	?/?	A/A	A/G	A/A	A/A	?/?	A/G	A/A	A/A	A/G	A/A	A/G	A/A	A/G	?/?	A/G	?/?	A/G	G/G	A/G	?/?	?/?	A/A	A/A	A/A	A/A	A/G	?/?	A/A	G/G	A/G	?/?	A/G
NKSWR246	A/A	A/A	A/A	A/A	A/A	A/A	A/A	A/A	A/A	A/A	A/A	C/C	A/A	A/A	A/A	A/A	A/A	A/A	A/G	A/A	?/?	A/A	A/A	A/A	A/A	A/A	?/?	A/A	A/A	A/A	A/A	A/A	?/?	A/A	A/A	A/A	A/G	A/A	A/A	?/?	A/A	A/G	A/A	A/A	G/G	A/A	A/A	?/?
NKSWR247	A/A	A/A	?/?	A/A	A/A	A/G	A/A	A/A	A/A	?/?	A/A	C/C	A/G	A/A	A/A	A/A	A/A	A/G	A/A	?/?	?/?	A/A	A/A	A/A	A/A	A/A	A/A	A/A	?/?	?/?	A/A	?/?	A/A	?/?	A/G	A/G	A/G	A/A	A/A	A/A	?/?	A/G	?/?	A/A	G/G	A/G	A/A	A/A
NKSWR250	A/A	A/A	A/A	A/A	A/A	A/A	A/A	A/A	A/G	A/A	A/A	C/C	A/A	?/?	A/A	?/?	A/A	A/A	G/G	A/A	A/A	A/A	A/A	A/A	?/?	A/A	A/A	A/A	A/A	A/A	A/A	A/A	?/?	A/A	A/A	A/A	A/A	A/G	?/?	A/T	A/A	G/G	?/?	A/A	G/G	A/A	A/A	A/A
NKSWR252	A/A	?/?	A/A	?/?	?/?	?/?	?/?	A/A	A/A	A/A	?/?	C/C	?/?	A/A	?/?	?/?	A/A	?/?	A/A	?/?	?/?	A/G	A/A	A/A	?/?	?/?	?/?	A/A	?/?	?/?	?/?	?/?	?/?	A/G	A/G	?/?	A/G	A/A	A/A	A/A	A/A	A/G	?/?	A/A	G/G	A/G	A/A	A/G
NKSWR253	A/A	A/A	A/A	A/A	A/A	A/A	A/A	A/A	A/A	A/A	?/?	C/C	A/A	A/A	A/A	A/A	A/A	A/A	?/?	A/A	A/A	A/A	A/A	A/A	A/A	A/A	A/A	A/A	A/A	A/A	A/A	A/A	?/?	?/?	A/A	A/A	A/A	?/?	A/A	A/T	A/A	G/G	?/?	A/A	G/G	A/A	A/A	A/A
NKSWR254	A/A	A/A	A/A	A/A	A/A	A/A	A/A	?/?	A/A	A/A	?/?	C/C	?/?	?/?	A/A	A/A	A/A	?/?	A/A	A/A	A/A	A/A	?/?	A/A	?/?	A/A	?/?	?/?	A/A	A/A	G/G	A/A	A/A	A/A	A/A	A/G	A/A	A/A	?/?	A/A	A/A	A/G	?/?	A/A	G/G	A/A	A/A	A/A
NKSWR255	A/G	G/G	A/G	?/?	A/G	A/A	A/G	A/G	A/A	A/A	G/G	C/C	?/?	A/A	A/G	A/G	A/A	A/G	A/A	G/G	A/G	A/G	?/?	A/G	G/G	?/?	A/A	G/G	A/G	A/A	?/?	G/G	?/?	A/A	G/G	A/G	A/G	A/G	G/G	T/T	G/G	G/G	?/?	A/G	G/G	?/?	A/G	A/G
NKSWR256	G/G	A/A	A/G	A/G	A/G	A/A	A/G	A/A	G/G	?/?	A/A	C/C	A/A	A/A	A/G	G/G	A/A	A/A	A/A	A/G	?/?	A/G	?/?	A/G	G/G	A/G	A/A	A/A	A/A	A/A	A/G	A/G	A/A	A/G	G/G	A/G	G/G	A/G	G/G	?/?	G/G	G/G	?/?	A/A	G/G	G/G	G/G	A/G
NKSWR257	G/G	A/G	A/G	?/?	A/G	A/G	A/G	G/G	A/G	A/G	A/G	C/C	?/?	A/A	A/G	A/A	?/?	?/?	?/?	A/G	A/G	A/G	?/?	A/A	A/A	?/?	A/A	A/A	A/G	A/A	A/A	A/G	A/A	?/?	A/G	A/A	G/G	A/G	G/G	A/T	A/G	G/G	?/?	A/G	G/G	A/A	?/?	A/A
NKSWR258	A/A	A/G	A/A	A/A	A/G	A/A	A/G	A/A	G/G	A/A	?/?	C/C	A/A	A/A	A/A	A/G	G/G	A/G	G/G	A/G	G/G	A/A	A/A	A/A	?/?	A/A	?/?	A/A	A/A	G/G	A/A	?/?	A/A	A/A	A/G	A/A	A/G	G/G	A/A	T/T	A/A	G/G	A/A	A/A	G/G	A/A	A/A	A/A
NKSWR259	A/A	A/A	?/?	A/A	A/A	A/A	A/A	A/A	A/A	A/A	?/?	C/C	A/A	?/?	A/A	A/A	A/A	A/A	?/?	A/A	A/A	A/A	A/A	A/A	G/G	A/A	?/?	?/?	?/?	?/?	A/A	?/?	?/?	?/?	A/A	A/A	A/G	A/G	A/A	A/T	A/A	G/G	?/?	A/A	G/G	A/A	A/A	?/?
NKSWR260	A/A	A/A	A/A	A/A	A/A	A/A	A/A	A/A	A/A	A/A	?/?	C/C	A/A	A/A	A/A	A/A	A/A	A/A	?/?	A/A	A/A	A/A	A/A	A/A	A/A	A/A	A/A	A/A	A/A	A/A	A/A	A/A	A/A	?/?	A/A	A/A	A/A	G/G	A/A	T/T	A/A	G/G	?/?	A/A	G/G	A/A	A/A	A/A
NKSWR261	G/G	G/G	G/G	G/G	G/G	G/G	G/G	G/G	G/G	G/G	?/?	C/C	G/G	G/G	G/G	G/G	G/G	G/G	?/?	G/G	G/G	G/G	?/?	G/G	G/G	G/G	G/G	G/G	G/G	G/G	G/G	G/G	G/G	G/G	G/G	G/G	G/G	A/A	G/G	T/T	G/G	G/G	?/?	G/G	G/G	G/G	?/?	G/G
NKSWR262	A/A	A/A	A/A	A/A	A/A	A/A	A/A	A/A	A/A	A/A	A/A	C/C	A/A	?/?	A/A	A/A	A/A	A/A	?/?	A/A	A/A	A/A	A/A	A/A	A/A	A/A	?/?	A/A	A/A	A/A	A/A	A/A	?/?	A/A	A/A	A/A	A/A	G/G	?/?	T/T	A/A	G/G	?/?	A/A	G/G	A/A	A/A	?/?
NKSWR263	A/A	A/A	A/A	A/A	A/A	A/A	A/A	A/A	A/A	A/A	?/?	C/C	?/?	A/A	A/A	A/A	A/A	A/A	?/?	A/A	A/A	A/A	A/A	A/A	A/A	A/A	A/A	A/A	A/A	A/A	A/A	A/A	A/A	?/?	A/A	A/A	A/A	A/G	A/A	A/T	A/A	?/?	?/?	A/A	G/G	A/A	A/A	A/A
NKSWR264	A/A	A/A	?/?	A/A	A/A	A/A	A/A	A/A	A/A	A/A	G/G	C/C	A/A	A/A	A/A	A/A	A/A	A/A	G/G	A/A	A/A	A/A	A/A	A/A	?/?	A/A	G/G	A/A	A/A	A/A	A/A	G/G	A/A	A/A	?/?	A/A	A/G	G/G	A/A	T/T	A/G	G/G	?/?	A/G	G/G	A/A	A/A	A/A
NKSWR265	A/A	?/?	G/G	?/?	?/?	A/A	?/?	?/?	?/?	A/A	?/?	C/C	?/?	?/?	?/?	?/?	?/?	A/A	G/G	?/?	A/A	A/A	?/?	A/A	G/G	A/A	?/?	?/?	?/?	A/A	?/?	?/?	?/?	G/G	A/A	A/A	G/G	A/G	A/A	A/T	A/A	G/G	?/?	A/A	G/G	?/?	?/?	G/G
NKSWR267	A/A	A/A	A/A	A/A	A/A	A/A	A/A	A/A	A/A	A/A	?/?	C/C	A/A	?/?	A/A	A/A	A/A	A/A	?/?	A/A	A/A	A/A	A/A	A/A	A/A	A/A	?/?	A/A	A/A	A/A	A/A	A/A	?/?	A/A	A/A	A/A	A/A	A/G	A/A	A/A	A/A	A/G	?/?	A/A	G/G	A/A	A/A	A/A
NKSWR268	A/A	A/G	G/G	G/G	A/A	G/G	A/G	A/G	G/G	A/G	?/?	C/C	A/A	?/?	A/G	?/?	G/G	A/A	G/G	?/?	A/A	A/G	A/A	?/?	?/?	?/?	?/?	A/G	A/A	?/?	?/?	A/G	A/A	A/A	A/G	G/G	A/G	A/A	G/G	T/T	A/A	G/G	?/?	A/G	G/G	G/G	G/G	G/G
NKSWR269	?/?	A/A	?/?	?/?	A/A	?/?	A/G	?/?	?/?	?/?	?/?	C/C	?/?	?/?	A/A	?/?	G/G	?/?	?/?	A/A	?/?	A/A	?/?	?/?	?/?	?/?	A/A	?/?	?/?	?/?	?/?	?/?	?/?	?/?	?/?	G/G	?/?	A/G	?/?	T/T	?/?	G/G	?/?	A/A	?/?	G/G	?/?	?/?
NKSWR271	A/A	A/G	A/A	A/G	?/?	A/G	A/G	A/G	?/?	A/G	?/?	C/C	A/G	G/G	A/G	A/A	A/A	G/G	A/A	A/G	A/A	A/G	A/A	A/G	A/A	A/G	A/G	A/G	A/G	?/?	?/?	?/?	G/G	G/G	A/G	A/G	A/G	A/G	G/G	T/T	A/A	G/G	?/?	A/G	G/G	A/A	?/?	G/G
NKSWR272	?/?	A/A	?/?	?/?	?/?	?/?	A/A	?/?	A/A	A/A	?/?	C/C	?/?	?/?	?/?	A/A	A/G	?/?	?/?	A/A	?/?	A/A	?/?	A/A	?/?	A/G	?/?	?/?	?/?	?/?	A/A	?/?	?/?	?/?	?/?	A/A	?/?	A/G	G/G	T/T	?/?	G/G	?/?	A/A	G/G	?/?	A/A	?/?
NKSWR300	A/A	A/A	A/A	A/A	A/A	A/A	A/A	A/A	A/A	A/A	?/?	C/C	A/A	A/A	A/A	A/A	A/A	A/A	?/?	A/A	A/A	A/A	A/A	A/A	A/A	A/A	A/A	A/A	A/A	A/A	A/A	A/A	?/?	A/A	A/A	A/A	A/A	G/G	A/A	T/T	A/A	G/G	?/?	A/A	G/G	A/A	A/A	A/A
NKSWR302	?/?	A/G	?/?	G/G	G/G	?/?	A/A	G/G	G/G	?/?	?/?	C/C	?/?	?/?	A/A	G/G	?/?	?/?	G/G	A/G	?/?	A/A	?/?	A/A	?/?	A/G	?/?	?/?	?/?	A/A	A/A	?/?	?/?	?/?	A/G	A/A	?/?	A/G	?/?	T/T	?/?	G/G	?/?	?/?	G/G	?/?	?/?	?/?
NKSWR303	A/A	A/A	A/A	A/A	A/A	A/A	A/A	A/A	A/A	A/A	?/?	C/C	A/A	?/?	A/A	A/A	A/A	?/?	?/?	A/A	A/A	A/A	A/A	A/A	A/A	A/A	A/A	A/A	A/A	A/A	A/A	A/A	G/G	A/A	A/A	A/A	A/A	G/G	A/A	T/T	A/A	G/G	?/?	A/A	G/G	A/A	A/A	A/A
NKSWR304	A/A	A/A	A/A	?/?	?/?	A/A	A/A	?/?	A/A	A/A	?/?	C/C	A/A	?/?	A/A	A/A	A/A	A/A	?/?	A/A	?/?	A/A	A/A	A/A	?/?	A/A	?/?	A/A	A/A	?/?	A/A	?/?	?/?	?/?	A/A	A/A	A/A	?/?	?/?	T/T	A/A	A/G	A/A	A/A	G/G	A/A	A/A	A/A
NKSWR306	A/A	?/?	A/A	A/A	?/?	?/?	?/?	A/A	A/A	?/?	A/A	C/C	?/?	A/A	A/A	?/?	A/A	A/G	A/A	?/?	A/G	A/G	A/A	A/A	?/?	?/?	?/?	A/A	A/G	?/?	?/?	?/?	A/G	A/G	A/G	?/?	A/G	A/A	A/A	A/A	A/A	A/G	?/?	A/A	G/G	A/G	?/?	A/G
NKSWR307	G/G	G/G	G/G	G/G	G/G	?/?	G/G	A/A	G/G	G/G	?/?	C/C	G/G	?/?	G/G	G/G	?/?	G/G	A/A	G/G	G/G	G/G	?/?	G/G	G/G	G/G	?/?	G/G	A/G	G/G	G/G	G/G	A/A	?/?	G/G	G/G	G/G	A/G	G/G	T/T	G/G	G/G	?/?	G/G	G/G	G/G	G/G	G/G
NKSWR308	A/A	A/A	A/G	A/A	A/A	A/A	A/A	?/?	A/A	A/A	?/?	C/C	?/?	?/?	A/A	?/?	?/?	A/A	G/G	A/A	?/?	A/A	A/A	A/A	?/?	A/A	?/?	A/G	A/A	?/?	A/A	A/A	A/A	?/?	A/A	A/A	A/A	G/G	A/A	A/T	A/A	G/G	A/A	A/A	G/G	A/A	A/A	A/A
NKSWR309	?/?	A/G	A/A	?/?	A/A	A/A	A/G	A/A	G/G	?/?	?/?	C/C	G/G	?/?	A/G	A/A	?/?	G/G	?/?	A/G	G/G	A/G	A/A	A/A	?/?	A/G	A/A	A/A	A/A	?/?	G/G	?/?	?/?	A/G	A/G	?/?	?/?	G/G	?/?	T/T	?/?	G/G	?/?	A/A	G/G	A/G	A/A	G/G
NKSWR310	A/G	A/A	A/A	A/A	A/A	A/G	A/A	A/A	A/G	A/A	?/?	C/C	G/G	A/A	A/A	A/A	G/G	A/A	?/?	A/A	A/A	A/G	A/A	A/A	?/?	?/?	?/?	A/A	A/A	?/?	A/G	A/A	?/?	G/G	A/G	?/?	G/G	A/G	?/?	A/T	A/G	G/G	A/G	A/G	G/G	?/?	A/A	A/A
NKSWR312	A/A	A/G	?/?	?/?	A/A	A/A	?/?	?/?	?/?	?/?	?/?	C/C	G/G	?/?	?/?	?/?	?/?	G/G	?/?	A/G	?/?	A/A	A/A	A/G	?/?	A/G	?/?	?/?	A/A	?/?	A/A	?/?	A/A	?/?	A/G	A/A	?/?	A/G	?/?	A/T	?/?	G/G	?/?	G/G	G/G	?/?	?/?	?/?
NKSWR314	A/G	G/G	?/?	A/G	G/G	G/G	?/?	A/A	A/G	G/G	?/?	C/C	G/G	A/A	A/G	?/?	A/A	G/G	?/?	?/?	G/G	G/G	A/G	G/G	G/G	G/G	G/G	A/A	G/G	?/?	G/G	?/?	G/G	G/G	G/G	?/?	G/G	A/G	A/G	A/T	A/G	G/G	G/G	A/A	G/G	G/G	G/G	G/G
NKSWR315	A/A	G/G	A/A	G/G	?/?	?/?	A/G	?/?	?/?	G/G	?/?	C/C	G/G	?/?	A/A	?/?	?/?	?/?	?/?	A/G	A/A	?/?	?/?	G/G	?/?	A/A	?/?	?/?	A/G	?/?	?/?	?/?	?/?	G/G	A/A	?/?	A/A	A/G	G/G	T/T	G/G	G/G	?/?	A/A	G/G	?/?	?/?	?/?
NKSWR316	A/A	A/A	A/A	A/A	A/A	A/A	A/A	A/A	A/A	A/A	A/A	C/C	A/A	A/A	A/A	A/A	A/A	A/A	?/?	A/A	A/A	A/A	A/A	A/A	A/A	A/A	A/A	A/A	A/A	A/A	A/A	A/A	A/A	A/A	A/A	A/A	A/A	G/G	A/A	T/T	A/A	G/G	?/?	A/A	G/G	A/A	A/A	?/?
NKSWR317	A/G	A/G	?/?	A/G	A/G	?/?	A/G	A/A	A/G	A/G	A/G	C/C	?/?	A/A	?/?	G/G	?/?	A/G	A/G	A/G	A/G	A/G	?/?	?/?	A/A	A/G	A/A	A/G	A/G	A/G	?/?	?/?	A/G	A/G	A/G	A/G	A/G	A/A	A/A	?/?	A/G	?/?	?/?	A/G	G/G	?/?	A/A	?/?
NKSWR318	?/?	A/G	?/?	?/?	G/G	A/A	A/A	?/?	?/?	A/A	?/?	C/C	?/?	?/?	A/A	?/?	?/?	A/A	A/A	?/?	A/A	A/A	A/A	A/A	A/A	A/A	?/?	A/A	A/A	?/?	A/A	?/?	?/?	?/?	A/A	A/A	A/A	A/A	?/?	T/T	G/G	A/G	A/A	A/A	G/G	?/?	?/?	?/?
NKSWR319	A/A	?/?	A/A	A/G	A/G	G/G	A/A	A/A	A/A	A/A	?/?	C/C	A/A	G/G	A/G	A/A	A/A	?/?	G/G	A/A	A/A	A/G	A/A	A/A	A/A	A/G	A/A	A/A	A/A	?/?	?/?	A/A	A/A	A/A	A/A	A/A	A/A	G/G	A/G	T/T	A/A	G/G	?/?	A/G	G/G	A/A	A/A	A/A
NKSWR321	A/A	A/A	A/A	A/A	A/A	A/A	A/A	?/?	A/A	A/A	A/A	C/C	A/A	A/A	A/A	?/?	A/A	A/A	A/A	A/A	?/?	A/A	A/A	A/A	A/A	A/A	A/A	?/?	A/A	?/?	A/A	A/A	A/A	?/?	A/A	A/A	A/A	?/?	A/A	T/T	A/A	A/G	A/A	A/A	G/G	A/A	?/?	A/A
NKSWR322	?/?	?/?	G/G	A/G	A/G	A/G	A/G	A/A	?/?	A/A	G/G	C/C	A/G	A/A	A/G	A/G	?/?	A/A	G/G	?/?	A/G	G/G	G/G	?/?	G/G	?/?	A/G	?/?	G/G	?/?	G/G	?/?	?/?	A/G	G/G	G/G	?/?	G/G	G/G	A/T	?/?	A/G	?/?	G/G	G/G	G/G	A/G	A/G
NKSWR323	A/A	A/A	A/A	A/A	A/A	A/A	A/A	A/G	A/A	A/A	A/A	C/C	A/A	A/A	A/A	A/A	?/?	A/A	?/?	A/A	A/A	A/A	A/A	A/A	A/A	A/A	A/A	A/A	A/A	A/A	A/A	?/?	?/?	A/A	A/A	A/A	A/A	G/G	A/A	T/T	A/A	G/G	?/?	A/A	G/G	A/A	A/A	A/A
NKSWR324	A/A	A/G	?/?	G/G	A/A	A/A	A/G	?/?	G/G	A/A	?/?	C/C	?/?	G/G	A/A	A/A	A/A	A/G	G/G	A/A	A/A	A/G	?/?	A/G	?/?	A/G	A/A	G/G	A/G	?/?	A/A	A/G	A/A	?/?	A/G	A/G	A/G	A/G	?/?	T/T	G/G	G/G	?/?	A/G	G/G	A/G	?/?	A/A
NKSWR325	G/G	A/G	G/G	G/G	?/?	G/G	G/G	A/G	G/G	G/G	G/G	C/C	G/G	A/A	G/G	G/G	G/G	A/A	G/G	G/G	A/G	G/G	?/?	A/G	G/G	G/G	?/?	G/G	A/G	G/G	G/G	G/G	A/A	G/G	G/G	?/?	G/G	?/?	G/G	T/T	G/G	G/G	G/G	G/G	G/G	G/G	A/G	G/G
NKSWR326	A/A	A/A	A/A	?/?	A/A	?/?	A/A	A/A	?/?	A/A	?/?	C/C	A/A	?/?	A/A	?/?	A/A	A/A	?/?	A/A	A/A	A/A	A/A	A/A	?/?	A/A	?/?	A/A	A/A	?/?	?/?	?/?	G/G	?/?	A/A	A/A	A/A	G/G	A/A	T/T	A/A	G/G	?/?	A/A	G/G	A/A	?/?	A/A
NKSWR327	A/A	A/A	A/A	A/A	?/?	A/A	A/A	?/?	A/A	A/A	?/?	C/C	A/A	A/A	A/A	?/?	A/A	?/?	G/G	A/A	G/G	A/A	A/A	A/A	?/?	A/A	?/?	G/G	A/A	?/?	?/?	A/A	?/?	?/?	A/A	A/A	A/A	A/G	?/?	T/T	?/?	G/G	?/?	A/A	?/?	?/?	A/A	?/?
NKSWR328	?/?	A/G	?/?	?/?	?/?	A/G	A/G	A/A	A/A	?/?	?/?	C/C	?/?	?/?	?/?	G/G	A/A	A/G	A/A	A/G	A/G	A/G	A/A	A/A	A/A	A/G	A/A	?/?	A/G	A/G	?/?	A/G	?/?	?/?	A/G	A/G	A/G	A/A	A/A	A/A	A/G	A/G	?/?	?/?	G/G	A/G	A/A	A/A
NKSWR331	A/G	?/?	A/G	?/?	?/?	G/G	?/?	A/G	A/G	A/G	?/?	C/C	?/?	?/?	?/?	?/?	?/?	?/?	A/A	?/?	?/?	?/?	?/?	A/G	?/?	?/?	A/G	?/?	?/?	A/G	A/G	?/?	?/?	?/?	G/G	G/G	G/G	A/A	A/G	A/T	A/G	G/G	?/?	?/?	G/G	?/?	A/G	?/?
NKSWR332	A/A	A/G	?/?	?/?	G/G	?/?	G/G	?/?	?/?	?/?	?/?	C/C	?/?	?/?	?/?	?/?	?/?	G/G	?/?	?/?	?/?	G/G	G/G	?/?	?/?	?/?	?/?	?/?	?/?	?/?	?/?	?/?	?/?	?/?	G/G	?/?	?/?	A/G	?/?	T/T	G/G	G/G	?/?	?/?	G/G	?/?	?/?	?/?
NKSWR333	?/?	A/A	?/?	A/A	?/?	?/?	?/?	?/?	?/?	A/A	?/?	C/C	?/?	?/?	A/A	?/?	A/A	?/?	?/?	A/A	?/?	A/A	A/A	A/A	?/?	?/?	?/?	A/A	A/A	?/?	?/?	?/?	?/?	?/?	A/A	A/A	?/?	G/G	?/?	T/T	?/?	A/G	?/?	A/A	G/G	A/A	?/?	?/?
NKSWR335	?/?	G/G	G/G	G/G	G/G	G/G	G/G	G/G	?/?	G/G	?/?	C/C	A/A	?/?	G/G	G/G	G/G	A/G	?/?	G/G	?/?	G/G	?/?	A/G	?/?	G/G	?/?	?/?	A/G	?/?	G/G	?/?	?/?	?/?	G/G	A/G	G/G	G/G	G/G	T/T	A/A	G/G	?/?	G/G	G/G	?/?	G/G	G/G
NKSWR336	A/G	G/G	G/G	A/G	G/G	G/G	A/G	?/?	A/A	G/G	?/?	C/C	G/G	?/?	A/G	A/A	G/G	?/?	G/G	G/G	?/?	A/G	A/A	G/G	A/G	G/G	G/G	A/G	G/G	?/?	A/A	?/?	G/G	G/G	A/G	?/?	G/G	A/A	?/?	A/A	G/G	A/G	G/G	A/G	G/G	A/G	G/G	A/G
NKSWR338	A/A	A/G	A/A	G/G	A/A	A/G	A/G	A/A	G/G	A/A	?/?	C/C	?/?	?/?	A/G	A/G	?/?	A/A	A/A	A/A	?/?	G/G	A/A	A/A	G/G	A/A	?/?	A/A	A/G	A/G	G/G	?/?	G/G	?/?	A/G	A/G	G/G	A/G	G/G	T/T	A/A	G/G	?/?	A/A	G/G	G/G	?/?	A/A
NKSWR339	A/A	A/G	?/?	A/G	A/G	G/G	A/G	A/G	A/G	A/A	A/G	C/C	?/?	A/A	A/A	?/?	A/G	?/?	G/G	?/?	A/G	A/G	A/G	A/G	G/G	A/G	A/A	A/G	A/G	?/?	G/G	G/G	?/?	A/G	G/G	A/G	A/G	A/A	A/G	A/T	A/G	G/G	A/G	A/G	G/G	?/?	A/G	?/?
NKSWR340	?/?	A/A	?/?	A/A	A/A	A/A	A/G	A/A	A/A	A/A	?/?	C/C	A/G	A/A	A/A	G/G	A/A	A/A	A/A	A/G	A/A	A/G	?/?	A/A	?/?	A/A	A/A	A/A	A/G	A/A	A/A	?/?	G/G	A/A	A/G	?/?	A/G	A/A	A/A	?/?	A/G	A/G	?/?	G/G	G/G	G/G	A/G	A/A
NKSWR341	A/A	?/?	G/G	?/?	A/A	?/?	A/G	?/?	?/?	G/G	?/?	C/C	?/?	?/?	?/?	G/G	A/A	?/?	?/?	A/G	?/?	A/A	A/A	A/G	?/?	?/?	?/?	G/G	?/?	?/?	A/A	G/G	?/?	?/?	A/G	?/?	G/G	A/G	A/A	A/T	?/?	G/G	?/?	A/G	?/?	?/?	G/G	A/A
NKSWR343	A/A	A/G	G/G	A/A	A/A	?/?	A/G	?/?	G/G	?/?	?/?	C/C	?/?	G/G	A/A	?/?	A/A	A/A	A/A	?/?	A/A	A/G	?/?	?/?	G/G	A/G	?/?	?/?	A/A	?/?	G/G	A/A	?/?	A/A	A/G	?/?	A/A	A/G	?/?	T/T	?/?	G/G	?/?	G/G	?/?	G/G	A/A	?/?
NKSWR344	A/A	A/A	A/A	A/A	A/A	A/A	A/A	A/A	A/A	A/A	A/A	C/C	A/A	A/A	A/A	A/A	A/A	A/A	?/?	A/A	A/A	A/A	A/A	A/A	A/A	A/A	A/A	A/A	A/A	A/A	A/A	?/?	?/?	?/?	A/A	A/A	A/A	G/G	A/A	T/T	A/A	G/G	?/?	A/A	G/G	A/A	A/A	A/A
NKSWR345	?/?	A/G	?/?	A/A	?/?	?/?	A/G	G/G	?/?	?/?	?/?	C/C	?/?	?/?	G/G	G/G	?/?	?/?	?/?	?/?	A/A	G/G	?/?	?/?	?/?	G/G	?/?	?/?	G/G	G/G	A/A	G/G	?/?	?/?	?/?	G/G	?/?	A/A	?/?	T/T	?/?	A/G	?/?	?/?	?/?	?/?	G/G	?/?
NKSWR347	A/A	A/A	A/A	A/A	A/A	A/A	A/A	A/A	A/A	A/G	A/A	C/C	A/A	A/A	A/A	?/?	A/A	A/A	?/?	A/A	A/A	A/A	A/A	A/A	A/A	A/A	A/A	A/A	A/A	A/A	A/A	A/G	A/A	G/G	A/A	A/A	A/A	G/G	A/A	A/T	A/A	A/A	A/A	A/A	G/G	A/A	A/A	A/A
NKSWR349	A/A	A/A	A/A	A/A	A/A	A/A	A/A	A/A	A/A	?/?	?/?	C/C	A/A	?/?	A/A	G/G	?/?	A/A	?/?	A/A	?/?	A/A	A/A	A/A	A/A	A/A	A/A	A/A	A/A	?/?	A/A	A/A	?/?	?/?	A/A	A/A	A/A	G/G	A/A	T/T	A/A	G/G	?/?	A/G	G/G	A/G	A/A	A/A
NKSWR350	G/G	A/A	A/A	A/G	A/A	A/G	A/A	?/?	G/G	A/A	A/G	C/C	G/G	?/?	A/A	G/G	A/A	A/A	?/?	A/A	?/?	A/A	A/A	A/A	A/A	A/A	A/A	G/G	A/A	?/?	?/?	?/?	A/A	G/G	A/A	A/A	G/G	?/?	A/A	T/T	A/A	G/G	?/?	A/A	G/G	A/G	A/A	A/A
NKSWR351	?/?	?/?	?/?	A/G	A/G	A/G	A/G	A/A	A/G	?/?	G/G	C/C	A/A	A/A	A/A	?/?	A/A	A/A	?/?	A/G	A/A	A/G	A/A	A/G	A/G	A/G	A/A	A/G	?/?	?/?	A/G	?/?	?/?	A/A	A/G	A/G	A/G	A/A	A/G	?/?	A/A	A/G	?/?	A/G	G/G	A/G	A/A	?/?
NKSWR353	?/?	A/A	?/?	A/A	A/A	A/A	A/A	A/A	A/A	A/A	A/G	C/C	A/A	A/A	A/A	A/A	A/A	A/A	A/A	A/A	?/?	A/A	A/A	A/A	A/G	A/G	A/A	A/A	A/A	A/A	A/A	A/A	A/A	A/A	?/?	A/G	A/G	A/A	A/G	A/A	A/A	A/G	?/?	A/G	G/G	A/A	A/A	A/A
NKSWR354	G/G	?/?	?/?	G/G	A/G	G/G	G/G	G/G	G/G	A/G	?/?	C/C	G/G	?/?	G/G	A/G	G/G	G/G	?/?	G/G	G/G	G/G	G/G	A/G	G/G	G/G	A/A	G/G	A/G	A/A	G/G	?/?	?/?	G/G	G/G	G/G	A/G	G/G	G/G	T/T	G/G	G/G	?/?	A/A	G/G	A/G	G/G	G/G
NKSWR356	A/A	A/A	?/?	?/?	?/?	A/A	A/A	G/G	G/G	A/G	?/?	C/C	?/?	?/?	A/A	A/A	A/A	?/?	A/G	A/G	A/A	A/G	A/A	A/G	A/A	A/G	A/A	A/G	A/G	A/A	A/A	?/?	?/?	?/?	?/?	A/G	G/G	A/G	G/G	A/T	G/G	G/G	?/?	A/G	G/G	A/G	G/G	G/G
NKSWR357	A/A	A/G	?/?	G/G	A/G	?/?	A/A	A/A	A/G	?/?	A/A	C/C	A/A	?/?	A/G	A/A	A/G	A/G	A/A	A/G	A/A	A/G	A/A	A/A	A/A	A/G	A/A	A/G	A/A	A/A	A/A	?/?	?/?	A/A	A/G	A/G	A/G	G/G	A/A	A/T	A/G	G/G	?/?	G/G	G/G	A/A	G/G	A/G
NKSWR358	A/A	A/G	?/?	A/G	A/G	?/?	A/G	A/A	G/G	?/?	G/G	C/C	G/G	A/G	A/G	G/G	?/?	?/?	?/?	G/G	?/?	?/?	?/?	A/G	?/?	A/G	A/G	G/G	G/G	?/?	G/G	A/G	A/G	G/G	A/G	A/G	A/G	A/A	G/G	A/A	A/G	A/G	A/G	G/G	G/G	G/G	G/G	G/G
NKSWR359	A/A	A/A	A/A	A/A	A/A	?/?	A/A	A/A	A/A	A/A	A/A	C/C	?/?	A/A	A/A	A/G	?/?	A/A	A/A	A/A	?/?	A/A	A/A	A/A	A/A	A/A	?/?	A/A	A/A	A/A	?/?	A/A	?/?	A/A	A/A	A/A	?/?	A/A	A/A	?/?	A/A	?/?	A/A	A/A	?/?	A/A	A/G	A/A
NKSWR363	?/?	G/G	A/A	G/G	G/G	?/?	?/?	?/?	G/G	A/G	G/G	C/C	A/A	?/?	G/G	G/G	G/G	?/?	G/G	G/G	G/G	G/G	?/?	A/G	?/?	G/G	?/?	A/A	A/G	?/?	A/G	?/?	?/?	?/?	?/?	?/?	G/G	?/?	G/G	A/A	A/G	G/G	?/?	A/A	G/G	?/?	G/G	?/?
NKSWR364	A/A	A/A	A/A	A/A	A/A	A/G	A/A	A/A	A/A	A/A	?/?	C/C	A/G	A/A	A/A	A/A	A/A	A/A	?/?	?/?	A/A	A/A	A/A	A/A	A/A	?/?	?/?	?/?	A/A	?/?	A/A	?/?	?/?	?/?	?/?	A/G	A/G	A/A	A/A	A/A	A/A	?/?	?/?	A/A	G/G	?/?	A/A	A/G
NKSWR366	A/G	A/G	A/G	G/G	G/G	A/G	?/?	A/G	A/G	?/?	?/?	C/C	?/?	A/A	A/G	?/?	A/G	A/G	A/G	?/?	?/?	?/?	?/?	A/G	A/G	A/G	A/G	A/G	A/G	G/G	A/G	?/?	?/?	?/?	?/?	?/?	G/G	A/A	A/G	A/T	A/G	G/G	?/?	A/G	G/G	A/G	?/?	G/G
NKSWR370	A/A	?/?	A/A	A/A	?/?	A/G	?/?	A/A	A/A	A/A	?/?	C/C	?/?	A/A	A/A	A/A	A/A	A/G	A/A	?/?	?/?	A/G	A/A	A/A	A/G	A/G	?/?	A/A	?/?	?/?	A/G	?/?	?/?	?/?	A/G	?/?	A/G	A/A	A/A	A/A	A/A	A/G	?/?	A/A	G/G	A/G	A/A	A/G
NKSWR371	A/A	A/A	A/A	A/A	A/A	A/A	A/A	A/A	A/G	A/A	?/?	C/C	A/G	A/A	A/A	A/G	?/?	A/A	A/A	A/A	?/?	A/A	A/A	A/A	A/A	?/?	A/A	A/A	A/A	A/A	A/A	?/?	A/A	A/A	A/A	?/?	A/A	A/A	?/?	A/A	A/A	A/G	?/?	A/A	G/G	A/A	?/?	A/A
NKSWR372	A/A	A/A	A/A	A/A	A/A	?/?	A/A	A/A	A/A	?/?	A/A	C/C	?/?	A/A	A/A	?/?	A/A	A/G	A/A	A/A	A/G	?/?	A/A	A/A	?/?	A/A	?/?	A/A	A/G	?/?	?/?	A/A	A/A	A/G	A/G	?/?	A/G	A/A	A/A	A/A	A/A	A/G	?/?	A/A	G/G	A/G	A/A	A/G
NKSWR373	A/A	?/?	A/A	?/?	A/A	A/A	A/A	A/A	A/G	A/A	?/?	C/C	A/A	A/A	A/A	A/A	A/A	A/A	G/G	A/G	A/A	A/G	A/A	A/A	A/A	A/G	?/?	A/A	A/A	?/?	A/A	A/A	?/?	A/G	A/G	A/G	A/G	A/A	A/A	T/T	?/?	G/G	?/?	A/A	G/G	A/G	?/?	A/G
NKSWR374	G/G	G/G	G/G	G/G	G/G	G/G	G/G	G/G	?/?	G/G	?/?	C/C	G/G	A/G	G/G	G/G	G/G	?/?	G/G	G/G	G/G	G/G	?/?	G/G	G/G	G/G	G/G	G/G	G/G	G/G	G/G	?/?	G/G	?/?	G/G	G/G	G/G	A/A	G/G	T/T	G/G	G/G	?/?	G/G	G/G	G/G	G/G	G/G
NKSWR376	G/G	G/G	?/?	A/G	G/G	A/G	?/?	A/G	G/G	A/G	?/?	C/C	?/?	G/G	G/G	G/G	G/G	G/G	G/G	G/G	G/G	G/G	?/?	A/G	A/G	G/G	G/G	A/G	G/G	?/?	?/?	G/G	A/G	?/?	G/G	G/G	G/G	?/?	A/G	T/T	G/G	G/G	?/?	G/G	G/G	G/G	?/?	?/?
NKSWR378	A/A	A/G	G/G	G/G	G/G	G/G	?/?	A/G	?/?	A/A	G/G	C/C	?/?	?/?	A/G	?/?	A/A	A/G	A/A	G/G	A/G	A/G	A/A	A/G	?/?	?/?	A/G	G/G	G/G	?/?	G/G	?/?	A/A	?/?	A/G	G/G	G/G	A/G	G/G	T/T	A/G	G/G	?/?	A/G	G/G	G/G	A/G	G/G
NKSWR380	?/?	A/G	A/G	?/?	A/G	?/?	A/G	A/A	?/?	A/A	A/G	C/C	A/G	A/A	A/G	A/G	A/G	?/?	A/A	A/G	?/?	A/G	A/A	?/?	A/G	A/G	A/G	A/G	A/G	A/G	A/G	?/?	?/?	?/?	A/G	A/G	?/?	A/A	A/G	?/?	A/A	A/G	?/?	A/G	G/G	A/G	A/G	?/?
NKSWR392	A/G	A/G	A/G	A/G	A/G	?/?	A/G	A/A	?/?	A/A	?/?	C/C	A/G	A/A	?/?	?/?	A/G	?/?	A/A	A/G	?/?	A/G	A/A	?/?	A/G	A/G	A/G	A/G	?/?	?/?	A/G	?/?	?/?	?/?	A/G	A/G	?/?	A/A	A/G	?/?	A/A	A/G	?/?	?/?	G/G	A/G	?/?	A/G
O.niv336693	G/G	?/?	G/G	?/?	G/G	G/G	A/G	G/G	G/G	A/A	G/G	C/C	G/G	G/G	A/G	?/?	G/G	A/A	?/?	?/?	?/?	?/?	?/?	G/G	?/?	A/G	A/A	?/?	G/G	?/?	G/G	G/G	?/?	?/?	?/?	?/?	G/G	G/G	A/G	T/T	?/?	G/G	?/?	A/G	G/G	G/G	G/G	G/G
O.niv330657	G/G	A/G	G/G	?/?	A/A	G/G	?/?	G/G	G/G	A/A	?/?	C/C	G/G	?/?	A/A	?/?	G/G	?/?	?/?	A/G	G/G	?/?	G/G	A/G	G/G	A/G	G/G	?/?	G/G	G/G	G/G	?/?	?/?	G/G	A/G	?/?	?/?	A/A	G/G	T/T	G/G	G/G	?/?	G/G	G/G	?/?	A/A	G/G
O.niv336716	G/G	G/G	?/?	G/G	G/G	G/G	?/?	?/?	G/G	?/?	A/G	C/C	G/G	?/?	G/G	G/G	A/G	G/G	A/A	G/G	G/G	G/G	G/G	?/?	G/G	G/G	G/G	?/?	G/G	G/G	G/G	G/G	G/G	?/?	G/G	G/G	G/G	A/A	G/G	T/T	G/G	G/G	?/?	?/?	G/G	G/G	A/G	?/?
O.niv336705	A/A	A/A	A/A	A/A	A/A	A/A	A/A	A/A	A/A	A/A	?/?	C/C	A/A	A/A	A/A	A/A	A/A	A/A	A/A	A/A	A/A	A/A	A/A	A/A	A/A	A/A	A/A	A/A	A/A	A/A	A/A	A/A	A/A	A/A	A/A	A/A	?/?	A/A	A/A	A/A	A/A	A/G	?/?	A/A	G/G	A/A	A/A	A/A
O.niv330617	A/A	A/G	A/G	A/G	G/G	A/A	A/G	C/C	A/A	A/G	A/G	G/G	A/G	A/G	A/G	A/A	A/A	A/A	G/G	G/G	A/G	A/G	A/G	A/A	A/G	A/G	G/G	A/A	A/A	A/G	A/A	A/A	A/G	A/A	A/G	G/G	A/G	G/G	A/G	A/A	G/G	G/G	A/A	G/G	A/G	A/G	A/T	A/G
O.niv330621	A/A	A/G	A/G	A/G	G/G	A/G	G/G	C/C	A/G	A/G	A/G	G/G	A/G	A/G	A/G	A/A	A/A	A/G	G/G	G/G	G/G	A/G	A/G	A/G	A/G	A/G	G/G	A/A	A/G	A/G	A/G	A/G	A/G	A/A	A/G	G/G	A/G	G/G	G/G	A/A	G/G	G/G	A/A	G/G	G/G	A/G	A/T	A/G
O.niv330628	A/A	A/A	A/A	A/A	A/A	A/A	A/A	C/C	A/A	A/A	A/A	A/A	A/A	A/G	A/A	A/A	A/A	A/A	A/G	A/A	A/A	A/A	A/G	A/A	A/A	A/A	A/A	A/A	A/A	A/A	A/A	A/A	A/A	A/A	A/A	A/G	A/G	A/A	A/G	A/A	?/?	G/G	A/A	A/A	A/A	A/G	T/T	A/G
O.niv330629	A/A	A/G	A/G	A/G	G/G	A/A	A/G	C/C	A/A	A/A	A/G	A/G	A/G	A/G	A/G	A/A	A/A	A/G	G/G	A/G	A/G	A/G	A/A	A/A	A/G	A/G	A/G	A/A	A/A	A/G	A/A	A/A	A/A	A/A	A/G	G/G	A/G	A/G	A/G	A/A	A/G	A/G	A/A	G/G	A/G	A/G	A/T	A/A
O.niv330630	A/A	A/A	A/A	A/A	A/A	A/A	A/A	?/?	A/A	A/A	?/?	C/C	A/A	?/?	A/A	?/?	A/A	A/A	?/?	A/A	A/A	A/A	A/A	A/A	A/A	A/A	A/A	A/A	A/A	A/A	A/A	?/?	A/A	A/A	A/A	A/A	A/A	G/G	A/A	T/T	A/A	G/G	?/?	A/A	G/-9	A/A	A/A	A/A
O.niv330631	G/G	A/G	A/G	A/G	A/G	A/A	A/G	C/C	A/A	A/A	A/G	A/G	A/G	A/G	A/A	A/A	A/A	A/A	A/A	A/G	A/G	A/A	A/G	A/A	A/A	A/A	A/G	A/A	A/A	A/A	A/A	A/A	A/A	A/A	A/A	G/G	?/?	A/A	A/G	A/A	A/G	G/G	A/A	A/G	A/G	A/A	A/T	A/A
O.niv330639	A/A	A/A	A/A	A/A	A/A	A/A	A/A	?/?	A/A	A/A	?/?	C/C	A/A	?/?	A/A	A/A	A/A	?/?	?/?	A/A	?/?	A/A	A/A	A/A	A/A	A/A	?/?	A/A	A/A	?/?	A/A	A/A	?/?	A/A	A/A	A/A	A/A	G/G	A/A	T/T	A/A	G/G	?/?	A/A	?/?	A/A	A/A	A/A
O.niv330641	A/A	A/A	A/A	A/A	A/A	A/A	A/A	A/A	A/A	A/A	A/A	C/C	A/A	A/A	A/A	A/A	A/A	A/A	A/G	A/A	A/A	A/A	A/A	A/A	A/A	A/A	A/A	A/A	A/A	A/A	A/A	A/A	A/A	A/A	A/A	A/A	A/A	G/G	A/A	T/T	A/A	G/G	?/?	A/A	G/-9	?/?	?/?	?/?
O.niv330642	G/G	A/G	A/G	A/G	G/G	A/A	G/G	C/C	A/A	A/G	A/G	G/G	A/G	A/G	A/G	A/A	A/A	A/G	G/G	G/G	A/G	A/G	A/A	A/A	A/G	A/G	?/?	A/A	A/G	A/G	A/A	A/G	A/G	A/A	A/G	G/G	A/G	G/G	G/G	A/A	G/G	A/G	A/A	G/G	G/G	A/G	A/T	A/G
O.niv330643	A/A	A/A	A/A	A/A	A/A	A/A	A/A	A/A	A/A	A/A	?/?	C/C	A/A	A/A	A/A	A/A	A/A	A/A	A/G	A/A	A/A	A/A	A/A	A/A	A/A	A/A	A/A	A/A	A/A	A/A	A/A	?/?	A/A	A/A	A/A	A/A	A/A	G/G	A/A	A/T	A/A	G/G	?/?	A/A	A/A	A/A	A/A	A/A
O.niv330644	A/A	A/A	A/A	A/A	A/A	A/A	A/A	A/A	A/A	A/A	?/?	C/C	A/A	A/A	A/A	A/A	A/A	A/A	A/G	A/A	A/A	A/A	A/A	A/A	A/A	A/A	A/A	A/A	A/A	A/A	A/A	?/?	A/A	A/A	A/A	A/A	A/A	G/G	A/A	A/T	A/A	G/G	?/?	A/A	A/G	A/A	A/A	A/A
O.niv330645	A/G	A/G	A/G	?/?	A/G	A/A	A/G	C/C	A/A	A/A	A/G	A/G	A/A	A/G	A/A	A/A	A/A	A/A	G/G	A/G	A/A	A/G	A/G	A/A	A/G	A/G	A/G	A/A	A/A	A/G	A/A	A/A	A/A	A/A	A/G	G/G	A/G	A/G	A/G	A/A	A/G	G/G	A/A	A/G	A/G	A/G	A/T	A/A
O.niv330646	G/G	G/G	G/G	?/?	G/G	G/G	G/G	G/G	G/G	G/G	?/?	C/C	G/G	?/?	G/G	G/G	G/G	G/G	A/A	G/G	G/G	G/G	G/G	G/G	G/G	G/G	?/?	G/G	G/G	G/G	G/G	G/G	G/G	G/G	G/G	G/G	G/G	A/A	G/G	T/T	G/G	G/G	?/?	?/?	G/G	G/G	G/G	G/G
O.niv330647	A/G	A/G	A/G	A/G	G/G	A/A	A/G	C/C	A/G	A/G	A/G	A/G	A/G	A/G	A/G	A/A	A/A	A/G	G/G	G/G	A/G	A/G	A/A	A/G	A/G	A/G	G/G	A/A	A/G	A/G	A/A	A/G	A/G	A/A	A/G	G/G	G/G	A/G	G/G	A/A	G/G	A/G	A/A	G/G	G/G	G/G	A/T	A/G
O.niv330648	A/A	A/A	A/A	?/?	A/A	A/A	A/A	A/A	A/A	A/A	A/A	C/C	A/A	?/?	A/A	A/A	A/A	A/A	?/?	A/A	A/A	A/A	A/A	A/A	A/A	A/A	A/A	A/A	A/A	?/?	A/A	?/?	A/A	A/A	A/A	A/A	A/A	G/G	A/A	T/T	A/A	G/G	?/?	A/A	?/?	?/?	?/?	?/?
O.niv330649	G/G	A/A	A/A	A/G	A/G	A/A	A/A	C/C	A/A	A/A	A/A	A/G	A/A	A/G	A/A	A/A	A/A	A/A	A/G	A/G	A/G	A/A	A/G	A/A	A/A	A/A	A/A	A/A	A/A	A/A	A/A	A/A	A/A	A/A	A/A	G/G	A/A	A/A	A/G	A/A	A/G	G/G	A/A	A/G	A/G	A/A	A/T	A/A
O.niv330650	A/A	A/A	A/A	?/?	A/A	A/A	A/A	A/A	A/A	A/A	?/?	C/C	A/A	?/?	A/A	A/A	A/A	A/A	?/?	A/A	A/A	A/A	A/A	?/?	A/A	A/A	A/A	A/A	A/A	A/A	A/A	?/?	?/?	?/?	A/A	A/A	A/A	?/?	A/A	T/T	A/A	?/?	?/?	A/A	G/G	A/A	A/A	A/A
O.niv330651	A/G	A/G	A/A	A/G	A/G	A/A	A/G	C/C	A/A	A/A	A/A	A/G	A/A	A/A	A/A	A/A	A/A	A/A	A/G	A/G	A/G	A/A	A/G	A/A	A/A	A/A	A/G	A/A	A/A	A/A	A/A	A/A	A/A	A/A	A/A	G/G	A/A	A/A	A/G	A/A	A/G	A/G	A/A	A/A	A/A	A/A	A/T	A/A
O.niv330654	A/A	?/?	A/A	A/A	A/A	A/A	A/A	A/A	A/A	A/A	?/?	C/C	A/A	A/A	A/A	?/?	A/A	?/?	A/G	A/A	A/A	A/G	A/A	A/A	?/?	?/?	A/A	A/A	A/A	?/?	A/A	A/A	A/A	A/A	A/A	A/A	A/A	?/?	?/?	T/T	A/A	A/G	?/?	A/A	G/G	?/?	A/A	A/A
O.niv336676	G/G	A/A	A/G	A/A	A/G	A/A	A/G	C/C	A/A	A/G	A/G	A/G	A/A	A/G	A/G	A/A	A/A	A/A	A/G	A/G	A/A	A/A	A/G	A/A	A/G	A/A	A/G	A/A	A/A	A/G	A/A	A/A	A/A	A/A	A/A	G/G	A/G	A/A	A/G	A/A	A/G	A/G	A/A	G/G	A/G	A/G	A/T	A/A
O.niv336680	A/A	A/A	A/A	A/A	A/A	A/A	A/A	A/A	A/A	A/A	?/?	C/C	A/A	A/A	A/A	A/A	A/A	A/A	G/G	A/A	A/A	A/A	A/A	A/A	A/A	A/A	A/A	A/A	A/A	A/A	A/A	A/A	A/A	A/A	A/A	A/A	A/A	G/G	A/A	T/T	A/A	G/G	?/?	A/A	G/-9	?/?	?/?	?/?
O.niv336681	A/G	G/G	G/G	G/G	G/G	A/G	G/G	C/C	G/G	G/G	A/G	G/G	A/G	G/G	A/G	A/A	?/?	A/G	G/G	G/G	G/G	G/G	A/A	A/G	A/G	G/G	G/G	A/G	A/G	G/G	A/G	A/G	G/G	A/A	A/G	G/G	G/G	G/G	G/G	?/?	G/G	G/G	?/?	G/G	G/G	G/G	A/A	A/G
O.niv336682	G/G	A/A	A/A	A/G	A/A	A/A	A/A	C/C	?/?	A/A	A/A	A/A	A/A	A/A	A/A	A/A	A/A	A/A	A/G	A/A	A/A	A/A	A/G	A/A	A/A	A/A	A/G	A/A	A/A	A/A	A/A	A/A	A/A	A/A	A/A	G/G	A/A	A/A	A/G	A/A	A/A	G/G	A/A	A/A	A/A	A/A	T/T	A/A
O.niv336683	A/A	A/G	A/A	A/G	G/G	A/A	A/G	C/C	A/A	A/G	A/G	A/G	A/G	A/G	A/A	A/A	A/A	A/A	A/G	G/G	A/G	A/G	A/A	A/G	A/G	A/G	A/G	A/A	A/A	A/G	A/A	A/A	A/A	A/A	A/G	G/G	A/G	G/G	A/G	A/A	A/G	G/G	A/A	A/G	A/G	A/G	A/T	A/A
O.niv336684	G/G	G/G	G/G	G/G	G/G	G/G	G/G	G/G	G/G	G/G	G/G	C/C	G/G	G/G	G/G	G/G	G/G	G/G	A/A	G/G	G/G	G/G	G/G	?/?	G/G	G/G	G/G	G/G	G/G	?/?	G/G	G/G	G/G	G/G	G/G	G/G	?/?	G/G	G/G	T/T	G/G	G/G	?/?	G/G	G/G	G/G	G/G	?/?
O.niv336685	G/G	A/A	A/A	A/A	A/A	A/A	A/A	C/C	A/A	A/A	A/A	A/A	A/A	A/A	A/A	A/A	A/A	A/A	A/G	A/A	A/A	A/A	A/A	A/A	A/A	A/A	A/A	A/A	A/A	A/A	A/A	A/A	A/A	A/A	A/A	A/G	A/A	A/A	A/A	A/A	A/A	G/G	A/A	A/A	A/A	A/A	T/T	A/A
O.niv336689	G/G	A/A	A/A	A/A	A/A	A/A	A/A	C/C	A/A	A/A	A/A	A/A	A/A	A/A	A/A	A/A	A/A	A/A	A/G	A/A	A/A	A/A	A/G	A/A	A/A	A/A	A/A	A/A	A/A	A/A	A/A	A/A	A/A	A/A	A/A	G/G	A/A	A/A	A/A	A/A	A/A	A/G	A/A	A/A	A/A	A/A	A/T	A/A
O.niv336694	G/G	A/A	A/G	A/A	A/A	A/A	A/A	C/C	A/A	A/G	A/G	A/G	A/A	A/A	A/G	A/A	A/A	A/A	A/G	A/G	A/A	A/A	A/A	A/A	A/G	A/A	A/A	A/A	A/A	A/A	A/A	A/A	A/A	A/A	A/A	G/G	A/A	A/A	A/G	A/A	?/?	A/G	A/A	A/A	A/A	A/G	A/T	A/A
O.niv336695	A/G	A/A	A/G	A/A	A/G	A/A	A/A	C/C	A/A	A/A	A/G	A/G	A/A	A/A	A/G	A/A	A/A	A/A	A/G	A/G	A/A	A/A	?/?	A/A	A/G	A/A	A/A	A/A	A/A	A/A	A/A	A/A	A/A	A/A	A/G	G/G	A/A	A/A	A/G	A/A	A/G	A/A	A/A	A/G	A/G	A/G	A/A	A/A
O.niv336696	G/G	A/A	A/A	A/A	A/A	A/A	A/A	C/C	A/A	A/A	A/A	A/A	A/A	A/A	A/A	A/A	A/A	A/A	A/A	A/A	A/A	A/A	A/G	A/A	A/A	A/A	A/A	A/A	A/A	A/A	A/A	A/A	A/A	A/A	A/A	A/G	A/A	A/A	A/A	A/A	A/A	A/G	A/A	A/A	A/A	A/A	A/T	A/A
O.niv336697	A/G	A/G	A/G	A/A	A/G	A/A	A/A	C/C	A/A	A/A	A/G	A/G	A/A	A/A	A/A	A/A	A/A	A/A	A/G	A/G	A/A	A/A	A/G	A/A	A/G	A/G	A/A	A/A	A/A	A/A	A/A	A/A	A/A	A/A	A/A	G/G	?/?	A/A	A/G	A/A	A/G	A/A	A/A	A/G	A/G	A/G	A/A	A/A
O.niv336698	A/A	A/A	A/A	A/A	A/A	A/A	A/A	A/A	A/A	?/?	A/A	C/C	?/?	A/A	A/A	?/?	A/A	?/?	?/?	A/A	A/A	A/A	A/A	A/A	?/?	A/A	?/?	?/?	A/A	?/?	A/A	A/A	A/A	A/A	A/A	A/A	A/A	G/G	?/?	T/T	A/A	A/G	?/?	A/A	G/G	A/A	A/A	A/A
O.niv336699	A/G	A/G	A/A	A/G	A/G	A/A	A/G	C/C	A/A	A/A	A/A	A/G	A/A	?/?	A/A	A/A	A/A	A/A	A/G	A/G	A/A	A/G	A/G	A/A	A/G	A/G	A/G	A/A	A/A	A/A	A/A	A/A	A/A	A/A	A/G	G/G	?/?	G/G	A/G	A/A	A/G	G/G	A/A	A/G	A/G	A/A	A/T	A/A
O.niv336700	G/G	A/G	A/A	A/G	A/G	A/A	A/G	C/C	A/A	A/A	A/A	A/G	A/A	A/G	A/A	A/A	A/A	A/A	A/G	A/G	A/G	A/A	A/G	A/A	A/A	A/A	A/G	A/A	A/A	A/A	A/A	A/A	A/A	A/A	A/A	G/G	A/A	A/A	A/G	A/A	A/G	A/G	A/A	A/G	A/G	A/G	A/T	A/A
O.niv336706	A/A	A/G	A/G	G/G	A/G	A/G	G/G	C/C	?/?	A/G	A/G	G/G	A/G	G/G	A/G	?/?	A/A	A/G	?/?	A/G	G/G	A/G	G/G	A/G	A/G	A/G	G/G	A/G	A/G	A/G	A/G	A/G	A/G	A/A	A/G	G/G	A/G	A/G	G/G	A/A	G/G	G/G	?/?	G/G	A/G	A/G	A/T	A/G
O.niv336713	?/?	G/G	G/G	G/G	G/G	G/G	G/G	A/A	G/G	G/G	?/?	C/G	G/G	?/?	G/G	G/G	G/G	G/G	?/?	G/G	G/G	G/G	?/?	G/G	G/G	G/G	G/G	G/G	G/G	G/G	G/G	G/G	?/?	G/G	G/G	G/G	G/G	G/G	G/G	T/T	G/G	G/G	?/?	G/G	G/-9	?/?	?/?	?/?
O.niv336715	G/G	A/A	A/A	?/?	A/A	A/A	A/A	C/C	?/?	A/A	A/A	A/A	A/A	A/A	A/A	A/A	A/A	A/A	A/A	A/A	A/G	A/A	A/G	A/A	A/A	A/A	?/?	A/A	A/A	A/A	A/A	A/A	A/A	A/A	A/A	G/G	A/A	A/A	A/A	A/A	A/A	G/G	?/?	A/A	A/A	A/A	T/T	?/?
O.niv336724	A/G	A/G	A/A	A/A	A/A	A/A	A/G	C/C	A/G	A/A	A/G	A/G	A/G	A/A	A/G	A/A	A/A	A/A	A/G	A/G	A/A	A/G	A/G	A/A	A/G	A/G	A/G	A/G	A/G	A/A	A/A	A/A	A/G	A/A	A/G	G/G	A/G	G/G	A/G	A/A	A/A	?/?	A/A	A/G	A/A	A/G	A/A	A/A
O.niv336726	A/A	A/A	A/G	A/A	A/G	A/A	A/G	C/C	A/A	A/G	A/G	A/G	A/G	A/G	A/G	A/A	A/A	A/A	G/G	A/G	A/A	A/A	A/A	A/A	A/G	A/A	A/G	A/A	A/A	A/G	A/A	A/G	A/G	A/A	A/A	G/G	A/G	A/A	A/G	A/A	G/G	G/G	A/A	G/G	A/G	A/G	T/T	A/A
O.ruf336679	G/G	A/G	A/G	?/?	?/?	A/A	G/G	C/C	A/G	A/G	A/G	G/G	A/G	?/?	A/G	A/A	A/A	A/A	A/G	G/G	A/G	G/G	A/A	A/G	A/A	A/G	A/G	A/G	A/G	A/A	A/G	A/A	A/A	A/A	G/G	G/G	A/A	G/G	A/G	A/A	A/G	G/G	A/A	G/G	A/G	A/G	T/T	?/?
O.ruf336690	A/A	?/?	?/?	?/?	A/A	?/?	A/G	A/A	A/A	?/?	?/?	C/C	A/A	?/?	A/A	?/?	A/A	G/G	G/G	A/A	?/?	A/G	A/A	A/A	A/A	A/G	?/?	?/?	A/A	?/?	?/?	?/?	?/?	A/A	?/?	?/?	G/G	?/?	?/?	T/T	G/G	G/G	?/?	A/A	G/G	A/G	A/G	?/?
O.ruf336692	G/G	A/G	G/G	A/G	G/G	A/A	A/G	C/C	A/A	A/G	A/G	G/G	A/G	G/G	A/G	A/A	A/A	A/G	G/G	G/G	A/G	A/G	A/G	A/G	A/G	A/G	G/G	A/G	A/G	A/G	A/A	A/G	A/G	A/A	A/G	G/G	G/G	A/G	G/G	A/A	G/G	G/G	A/A	G/G	G/G	G/G	A/A	A/G
O.ruf336701	A/A	A/A	A/A	A/A	A/A	A/A	A/A	A/A	A/A	A/A	?/?	C/C	A/A	A/A	A/A	A/A	A/A	A/A	A/A	A/A	A/A	A/A	A/A	A/A	A/A	A/A	A/A	A/A	A/A	A/A	A/A	?/?	A/A	A/A	A/A	A/A	A/A	A/A	A/A	T/T	A/A	G/G	?/?	A/A	G/-9	?/?	?/?	?/?
O.ruf336703	A/A	?/?	?/?	A/G	?/?	?/?	A/A	A/A	A/A	A/A	A/A	C/C	A/A	?/?	A/A	A/A	?/?	?/?	?/?	?/?	A/A	?/?	A/A	?/?	?/?	?/?	A/A	?/?	A/A	?/?	A/A	?/?	?/?	A/A	A/G	A/G	?/?	G/G	?/?	T/T	G/G	A/G	?/?	G/G	G/G	A/A	A/A	?/?
O.ruf336707	A/G	A/G	A/A	A/G	A/G	A/A	A/G	C/C	A/A	A/A	A/G	A/G	A/A	A/G	A/A	A/A	A/A	A/A	A/G	A/G	A/G	A/A	A/G	A/A	A/A	A/A	A/A	A/A	A/A	A/A	A/A	A/A	A/A	A/A	A/A	G/G	A/A	A/A	A/G	A/A	A/G	G/G	A/A	A/G	A/G	A/A	A/A	A/A
O.ruf336708	A/A	A/A	A/A	A/A	A/A	A/A	A/A	A/A	A/A	A/A	A/A	C/C	A/A	A/A	A/A	A/A	A/A	A/A	?/?	A/A	A/A	A/A	A/A	A/A	A/A	A/A	A/A	A/A	A/A	?/?	A/A	?/?	A/A	A/A	A/A	A/A	A/A	?/?	A/A	T/T	A/A	G/G	?/?	A/A	G/G	A/A	A/A	A/A
O.ruf336712	G/G	A/G	?/?	?/?	?/?	A/A	A/A	A/A	A/G	?/?	?/?	C/C	?/?	G/G	A/G	A/A	A/G	?/?	?/?	G/G	A/G	A/G	A/A	?/?	A/G	?/?	?/?	A/G	A/G	?/?	A/G	?/?	A/A	A/A	A/G	A/G	G/G	G/G	G/G	T/T	A/G	G/G	?/?	G/G	G/G	?/?	A/G	A/A
O.ruf336714	A/A	A/G	A/A	A/A	A/G	A/A	A/G	C/C	A/A	A/A	A/G	A/G	A/A	A/G	A/A	A/A	A/A	A/A	A/G	G/G	A/A	A/G	A/A	A/A	A/A	A/G	A/G	A/A	A/A	A/A	A/A	A/A	A/A	A/A	A/G	G/G	A/A	G/G	A/G	A/A	A/G	G/G	A/A	A/G	A/G	A/A	A/T	A/A
O.ruf336719	A/A	A/A	A/A	A/A	A/A	A/A	A/A	A/A	A/A	A/A	A/A	C/C	A/A	A/A	A/A	A/A	A/A	A/A	?/?	A/A	A/A	A/A	A/A	A/A	A/A	A/A	A/A	A/A	A/A	A/A	A/A	A/A	A/A	A/A	A/A	A/A	A/A	G/G	A/A	T/T	A/A	?/?	?/?	A/A	G/G	A/A	A/A	A/A
O.rup336721	?/?	A/A	A/A	A/G	G/G	A/G	A/A	A/A	?/?	A/G	?/?	C/C	A/A	A/A	A/A	A/A	A/G	A/A	G/G	A/A	A/G	A/A	A/A	A/A	A/A	A/A	A/A	A/G	A/A	?/?	A/A	A/A	A/A	A/A	A/A	A/G	G/G	G/G	A/G	T/T	A/A	G/G	?/?	A/A	G/G	?/?	A/A	G/G
O.ruf336723	A/G	A/G	G/G	A/G	G/G	A/A	A/G	C/C	A/A	A/G	G/G	G/G	A/G	G/G	G/G	A/A	A/A	A/G	G/G	G/G	A/G	A/G	A/G	A/G	G/G	A/G	G/G	A/A	A/A	G/G	A/A	A/G	A/G	A/A	A/G	G/G	G/G	A/G	G/G	A/A	G/G	G/G	A/A	G/G	G/G	G/G	A/T	A/G
O.ruf336727	G/G	A/G	G/G	A/G	G/G	A/A	A/G	C/C	A/G	A/G	G/G	G/G	A/G	G/G	G/G	A/A	A/A	A/G	G/G	G/G	A/G	A/G	A/G	A/G	G/G	A/G	G/G	A/A	A/G	G/G	A/A	A/G	A/G	A/A	A/G	G/G	G/G	A/G	G/G	A/A	G/G	G/G	A/G	G/G	G/G	G/G	A/T	A/G
O.ruf336728	G/G	A/A	A/A	A/G	A/A	A/A	A/G	C/C	A/A	A/A	A/G	A/A	A/G	A/A	A/G	A/A	A/A	A/A	A/G	A/G	A/G	A/A	A/G	A/A	A/A	A/A	A/G	A/A	A/A	A/G	A/A	A/A	A/A	A/A	A/A	G/G	A/G	A/A	A/G	A/A	A/A	A/G	A/A	?/?	A/A	A/G	A/T	A/A
SambhaMahsuri(Indica)	G/G	G/G	A/A	G/G	A/G	A/A	?/?	C/C	A/G	A/A	A/G	A/G	A/A	A/G	?/?	A/A	?/?	A/A	?/?	?/?	A/G	A/G	G/G	A/G	A/G	A/G	G/G	A/G	A/A	A/G	A/G	G/G	A/G	A/A	G/G	G/G	A/A	A/G	G/G	G/G	G/G	G/G	A/G	G/G	A/G	A/G	T/T	A/G
Swarna(Indica)	A/A	G/G	A/G	G/G	A/G	A/G	G/G	C/C	A/G	A/G	A/G	A/G	A/G	A/G	A/G	A/A	A/A	A/A	A/A	A/A	A/A	A/G	G/G	A/A	A/G	A/G	A/G	A/A	?/?	A/G	A/G	?/?	A/G	A/G	?/?	G/G	A/G	G/G	?/?	A/G	A/G	G/G	A/G	?/?	G/G	?/?	A/T	A/G
OIR64(Indica)	?/?	A/G	A/A	G/G	G/G	A/A	A/A	C/C	A/G	A/G	A/G	G/G	A/G	A/A	A/A	A/A	A/A	A/G	A/G	?/?	G/G	G/G	A/G	?/?	?/?	G/G	?/?	?/?	G/G	A/G	?/?	?/?	G/G	A/G	?/?	G/G	G/G	G/G	?/?	A/G	A/G	G/G	?/?	?/?	G/G	A/A	T/T	?/?
CR1009(Indica)	?/?	A/G	A/A	A/G	A/G	A/A	A/A	?/?	G/G	A/A	A/A	A/A	A/A	?/?	A/A	A/A	A/A	A/A	A/G	A/A	A/A	A/A	A/G	A/A	A/A	A/A	G/G	A/A	A/A	G/G	G/G	?/?	?/?	A/A	A/A	G/G	G/G	G/G	G/G	?/?	G/G	G/G	?/?	G/G	G/G	A/A	T/T	?/?
Ranjit(Indica)	G/G	A/G	A/G	G/G	A/G	?/?	A/A	?/?	A/G	A/A	A/A	G/G	A/G	G/G	A/G	A/A	A/A	A/G	G/G	G/G	G/G	A/G	A/A	A/G	A/G	A/G	G/G	A/A	A/G	A/G	A/G	A/G	A/G	A/A	A/G	G/G	G/G	A/G	G/G	A/A	G/G	A/A	A/G	G/G	G/G	G/G	A/A	A/G
FR13A(Aus)	A/A	A/A	A/A	A/A	A/A	A/A	A/A	A/A	A/A	A/A	A/A	C/C	A/A	?/?	A/A	?/?	A/A	A/A	A/A	A/A	A/A	A/A	A/G	A/A	A/A	A/A	A/A	A/A	A/A	A/A	A/A	?/?	?/?	A/A	A/A	A/A	A/A	A/A	A/A	?/?	A/A	A/G	A/A	A/A	A/A	A/A	A/T	?/?
Nagina22(Aus)	?/?	A/A	A/A	A/A	A/A	A/A	A/A	A/A	A/A	A/A	?/?	C/C	?/?	A/A	A/A	?/?	A/A	?/?	?/?	A/A	?/?	A/A	A/A	A/A	?/?	A/A	?/?	A/A	A/A	A/A	A/A	A/A	A/A	?/?	A/A	A/A	A/A	G/G	A/A	T/T	A/A	G/G	A/A	A/A	?/?	A/A	A/A	A/A
Rajbhog(Aus)	A/A	A/A	A/A	A/A	A/A	A/A	A/A	A/A	A/A	A/A	A/A	C/C	?/?	A/A	A/A	A/A	A/A	A/A	?/?	A/A	A/A	A/A	A/A	A/A	?/?	A/A	A/G	A/A	A/A	A/A	A/A	A/A	A/A	A/A	A/A	?/?	A/A	A/A	A/A	A/A	A/G	?/?	A/A	A/A	A/A	A/A	A/A	A/A
Dihawan(Aus)	?/?	A/A	A/A	A/A	A/A	A/A	A/A	A/A	A/A	A/A	A/A	C/C	A/A	A/A	A/A	A/A	A/A	A/A	?/?	A/A	A/A	A/A	A/A	A/A	A/A	A/A	?/?	A/A	A/A	A/A	A/A	A/A	?/?	A/A	A/A	A/G	A/A	A/A	A/A	A/A	A/A	A/G	A/A	A/A	A/A	A/A	A/T	A/A
Apo(Aus)	A/A	A/A	A/A	A/A	A/A	?/?	A/A	A/A	A/A	A/A	A/A	C/C	A/A	A/A	A/A	?/?	A/A	A/A	?/?	A/A	A/A	A/A	A/A	A/A	?/?	A/A	A/A	?/?	A/A	A/A	A/G	A/A	A/A	A/A	A/A	?/?	A/A	A/A	A/A	A/A	?/?	A/G	A/A	A/A	G/G	A/A	A/T	A/A
