# Supplementary material for: Morphological and Molecular Data Reveal Three Distinct Populations of Indian Wild Rice Oryza rufipogon Griff. Species Complex
Source: Front Plant Sci. 2018 Feb 7;9:123. doi: 10.3389/fpls.2018.00123 (PMC5808308; doi:10.3389/fpls.2018.00123)
Supplement: TABLE S8 — Fst values of 395 Indian O. rufipogon Griff. species complex (ORSC) wild rice accessions and 5 each of Indica and Aus rice cultivars classified in to three sub-populations by model-based population structure analysis using genome wide 48-plex GoldenGate SNP assay. [file Table_8.XLSX]

## Sheet: Sheet1
Supplementary Table S8 Fst values of 395 ORSC Indian wild rice accessions and 5 each of Indica and Aus rice, cultivars classified into Pro-Indica, Pro-Aus and Mid-Gangetic sub-populations by model based structure analysis using 48-plex genome wide SNP assay and their pSINE based ecotype and morphological taxonomic grouping
Sub-population	Accesssion number	Fst values			pSINE1 Ecotypes	Morphological traits based classification
		Pro-Indica	Pro-Aus	Mid-Gangetic
1	NKSWR034	0.606	0.058	0.336	Perenniels	O. nivara
1	NKSWR038	0.557	0.011	0.432	Annuals	O. nivara
1	NKSWR048	0.996	0.002	0.002	Perenniels	O. nivara
1	NKSWR053	0.6	0.034	0.366	Perenniels	O. rufipogon
1	NKSWR076	0.593	0.399	0.008	Unknown	O. rufipogon
1	NKSWR080	0.969	0.003	0.028	Intermediates	O. rufipogon
1	NKSWR151	0.614	0.282	0.104	Perenniels	O. rufipogon
1	NKSWR152	0.52	0.193	0.287	Intermediates	O. nivara
1	NKSWR173	0.957	0.029	0.014	Perenniels	O. nivara
1	NKSWR176	0.565	0.427	0.008	Annuals	O. nivara
1	NKSWR199	0.97	0.013	0.017	Perenniels	O. nivara
1	NKSWR234	0.576	0.406	0.018	Intermediates	O. rufipogon
1	NKSWR255	0.547	0.438	0.016	Annuals	O. nivara
1	NKSWR261	0.997	0.001	0.001	Annuals	O. sativa f. spontanea
1	NKSWR268	0.544	0.443	0.013	Intermediates	O. nivara
1	NKSWR307	0.99	0.005	0.004	Intermediates	O. nivara
1	NKSWR314	0.834	0.143	0.023	Intermediates	O. nivara
1	NKSWR315	0.513	0.471	0.017	Intermediates	O. nivara
1	NKSWR322	0.693	0.285	0.022	Intermediates	O. rufipogon
1	NKSWR326	0.931	0.048	0.02	Annuals	O. sativa f. spontanea
1	NKSWR330	0.335	0.331	0.334	Unknown	O. rufipogon
1	NKSWR331	0.695	0.248	0.058	Annuals	O. rufipogon
1	NKSWR332	0.938	0.046	0.015	Unknown	O. nivara
1	NKSWR335	0.88	0.107	0.012	Annuals	O. nivara
1	NKSWR336	0.747	0.1	0.153	Annuals	O. nivara
1	NKSWR339	0.564	0.42	0.016	Annuals	O. nivara
1	NKSWR341	0.53	0.451	0.019	Annuals	O. nivara
1	NKSWR345	0.737	0.167	0.096	Annuals	O. nivara
1	NKSWR354	0.832	0.126	0.041	Perenniels	O. rufipogon
1	NKSWR358	0.757	0.213	0.03	Annuals	O. nivara
1	NKSWR361	0.334	0.332	0.334	Annuals	O. nivara
1	NKSWR363	0.768	0.131	0.101	Unknown	O. rufipogon
1	NKSWR366	0.633	0.305	0.063	Perenniels	O. nivara
1	NKSWR374	0.997	0.001	0.001	Annuals	O. rufipogon
1	NKSWR376	0.9	0.071	0.029	Perenniels	O. rufipogon
1	NKSWR378	0.722	0.263	0.014	Perenniels	O. rufipogon
1	O.nivara330621	0.555	0.025	0.42	Unknown	O. nivara
1	O.nivara330645	0.806	0.161	0.033	Annuals	O. nivara
1	O.nivara330646	0.997	0.001	0.001	Unknown	O. nivara
1	O.nivara330647	0.499	0.011	0.49	Annuals	O. nivara
1	O.nivara330657	0.81	0.132	0.058	Unknown	O. nivara
1	O.nivara336681	0.771	0.043	0.186	Annuals	O. nivara
1	O.nivara336684	0.997	0.001	0.001	Unknown	O. nivara
1	O.nivara336693	0.334	0.333	0.333	Unknown	O. nivara
1	O.nivara336705	0.334	0.333	0.333	Unknown	O. nivara
1	O.nivara336706	0.571	0.01	0.419	Unknown	O. nivara
1	O.nivara336713	0.997	0.002	0.001	Unknown	O. nivara
1	O.nivara336716	0.987	0.006	0.006	Annuals	O. nivara
1	O.rufipogon336692	0.547	0.014	0.438	Perenniels	O. rufipogon
1	O.rufipogon336723	0.57	0.011	0.419	Intermediates	O. rufipogon
1	O.rufipogon336727	0.608	0.008	0.385	Perenniels	O. rufipogon
1	CR1009	0.648	0.049	0.303	NA	O. sativa cv. Indica
1	IR64	0.545	0.012	0.443	NA	O. sativa cv. Indica
1	Ranjit	0.582	0.05	0.368	NA	O. sativa cv. Indica
1	Samba Mahsuri	0.531	0.005	0.464	NA	O. sativa cv. Indica
1	Swarna	0.706	0.263	0.031	NA	O. sativa cv. Indica
2	NKSWR001	0.001	0.993	0.005	Annuals	O. nivara
2	NKSWR003	0.001	0.994	0.005	Annuals	O. nivara
2	NKSWR004	0.001	0.994	0.005	Perenniels	O. rufipogon
2	NKSWR008	0.003	0.986	0.011	Perenniels	O. nivara
2	NKSWR009	0.001	0.994	0.005	Perenniels	O. nivara
2	NKSWR011	0.001	0.993	0.005	Perenniels	O. nivara
2	NKSWR012	0.001	0.993	0.006	Annuals	O. sativa f. spontanea
2	NKSWR013	0.001	0.993	0.005	Perenniels	O. nivara
2	NKSWR015	0.001	0.994	0.005	Annuals	O. nivara
2	NKSWR017	0.002	0.992	0.006	Unknown	O. sativa f. spontanea
2	NKSWR018	0.001	0.992	0.006	Perenniels	O. nivara
2	NKSWR020	0.012	0.981	0.007	Intermediates	O. nivara
2	NKSWR022	0.001	0.994	0.005	Perenniels	O. nivara
2	NKSWR023	0.001	0.993	0.006	Perenniels	O. nivara
2	NKSWR024	0.002	0.991	0.007	Perenniels	O. nivara
2	NKSWR027	0.005	0.96	0.035	Unknown	O. sativa f. spontanea
2	NKSWR030	0.001	0.993	0.005	Perenniels	O. nivara
2	NKSWR031	0.001	0.994	0.005	Perenniels	O. nivara
2	NKSWR032	0.001	0.994	0.005	Annuals	O. nivara
2	NKSWR033	0.001	0.994	0.005	Perenniels	O. nivara
2	NKSWR035	0.002	0.991	0.008	Perenniels	O. nivara
2	NKSWR036	0.001	0.992	0.006	Perenniels	O. nivara
2	NKSWR037	0.001	0.983	0.016	Perenniels	O. nivara
2	NKSWR043	0.015	0.925	0.061	Perenniels	O. nivara
2	NKSWR045	0.011	0.947	0.042	Perenniels	O. nivara
2	NKSWR050	0.002	0.993	0.006	Intermediates	O. nivara
2	NKSWR067	0.36	0.628	0.012	Perenniels	O. nivara
2	NKSWR072	0.002	0.992	0.006	Unknown	O. nivara
2	NKSWR074	0.048	0.913	0.039	Perenniels	O. nivara
2	NKSWR075	0.004	0.879	0.117	Intermediates	O. rufipogon
2	NKSWR078	0.157	0.744	0.099	Unknown	O. sativa f. spontanea
2	NKSWR088	0.001	0.986	0.013	Perenniels	O. sativa f. spontanea
2	NKSWR089	0.007	0.942	0.051	Perenniels	O. nivara
2	NKSWR093	0.001	0.991	0.007	Perenniels	O. nivara
2	NKSWR136	0.001	0.993	0.006	Annuals	O. nivara
2	NKSWR147	0.085	0.906	0.008	Perenniels	O. rufipogon
2	NKSWR161	0.002	0.992	0.006	Intermediates	O. nivara
2	NKSWR162	0.001	0.993	0.006	Intermediates	O. nivara
2	NKSWR163	0.001	0.993	0.006	Unknown	O. nivara
2	NKSWR164	0.001	0.993	0.005	Annuals	O. sativa f. spontanea
2	NKSWR165	0.013	0.981	0.006	Annuals	O. nivara
2	NKSWR166	0.001	0.994	0.005	Annuals	O. nivara
2	NKSWR167	0.001	0.993	0.005	Annuals	O. nivara
2	NKSWR168	0.001	0.993	0.005	Annuals	O. nivara
2	NKSWR169	0.001	0.993	0.005	Annuals	O. nivara
2	NKSWR170	0.058	0.935	0.007	Annuals	O. nivara
2	NKSWR171	0.001	0.993	0.006	Annuals	O. sativa f. spontanea
2	NKSWR172	0.006	0.941	0.053	Unknown	O. nivara
2	NKSWR174	0.002	0.992	0.006	Annuals	O. sativa f. spontanea
2	NKSWR175	0.02	0.973	0.006	Annuals	O. sativa f. spontanea
2	NKSWR177	0.001	0.993	0.006	Unknown	O. nivara
2	NKSWR178	0.013	0.928	0.058	Annuals	O. nivara
2	NKSWR179	0.001	0.993	0.006	Annuals	O. nivara
2	NKSWR180	0.001	0.993	0.006	Annuals	O. sativa f. spontanea
2	NKSWR181	0.001	0.993	0.005	Annuals	O. sativa f. spontanea
2	NKSWR182	0.001	0.993	0.005	Annuals	O. sativa f. spontanea
2	NKSWR183	0.001	0.994	0.005	Annuals	O. nivara
2	NKSWR184	0.001	0.993	0.006	Annuals	O. sativa f. spontanea
2	NKSWR185	0.001	0.994	0.005	Annuals	O. nivara
2	NKSWR186	0.001	0.993	0.006	Annuals	O. nivara
2	NKSWR187	0.027	0.966	0.007	Intermediates	O. nivara
2	NKSWR188	0.045	0.937	0.018	Intermediates	O. nivara
2	NKSWR189	0.208	0.759	0.032	Perenniels	O. nivara
2	NKSWR190	0.001	0.989	0.01	Perenniels	O. nivara
2	NKSWR191	0.001	0.992	0.007	Perenniels	O. nivara
2	NKSWR192	0.047	0.785	0.168	Perenniels	O. nivara
2	NKSWR193	0.041	0.932	0.027	Intermediates	O. nivara
2	NKSWR194	0.001	0.993	0.006	Intermediates	O. nivara
2	NKSWR195	0.002	0.992	0.006	Unknown	O. rufipogon
2	NKSWR196	0.001	0.993	0.006	Unknown	O. nivara
2	NKSWR197	0.001	0.994	0.005	Unknown	O. rufipogon
2	NKSWR198	0.1	0.89	0.01	Intermediates	O. nivara
2	NKSWR200	0.002	0.993	0.005	Intermediates	O. nivara
2	NKSWR201	0.001	0.994	0.005	Intermediates	O. nivara
2	NKSWR202	0.001	0.986	0.013	Perenniels	O. nivara
2	NKSWR203	0.001	0.994	0.005	Intermediates	O. nivara
2	NKSWR204	0.001	0.989	0.01	Intermediates	O. nivara
2	NKSWR205	0.001	0.994	0.005	Intermediates	O. nivara
2	NKSWR206	0.001	0.993	0.005	Intermediates	O. nivara
2	NKSWR207	0.004	0.942	0.054	Unknown	O. nivara
2	NKSWR208	0.002	0.992	0.006	Unknown	O. nivara
2	NKSWR209	0.001	0.993	0.006	Intermediates	O. nivara
2	NKSWR210	0.001	0.94	0.059	Intermediates	O. nivara
2	NKSWR211	0.018	0.803	0.179	Intermediates	O. nivara
2	NKSWR212	0.005	0.958	0.037	Intermediates	O. nivara
2	NKSWR213	0.001	0.993	0.006	Intermediates	O. nivara
2	NKSWR214	0.001	0.994	0.005	Intermediates	O. nivara
2	NKSWR216	0.031	0.922	0.046	Intermediates	O. nivara
2	NKSWR217	0.001	0.994	0.005	Intermediates	O. nivara
2	NKSWR218	0.001	0.993	0.005	Annuals	O. nivara
2	NKSWR219	0.001	0.993	0.006	Unknown	O. nivara
2	NKSWR220	0.001	0.994	0.005	Unknown	O. nivara
2	NKSWR221	0.001	0.994	0.005	Unknown	O. nivara
2	NKSWR222	0.001	0.994	0.005	Unknown	O. nivara
2	NKSWR223	0.001	0.992	0.007	Unknown	O. nivara
2	NKSWR224	0.365	0.617	0.017	Perenniels	O. nivara
2	NKSWR225	0.001	0.994	0.004	Annuals	O. nivara
2	NKSWR226	0.001	0.993	0.005	Intermediates	O. nivara
2	NKSWR227	0.282	0.672	0.046	Intermediates	O. nivara
2	NKSWR228	0.001	0.994	0.005	Intermediates	O. nivara
2	NKSWR229	0.004	0.951	0.045	Intermediates	O. nivara
2	NKSWR230	0.001	0.994	0.005	Unknown	O. nivara
2	NKSWR231	0.004	0.834	0.162	Perenniels	O. nivara
2	NKSWR232	0.001	0.994	0.005	Annuals	O. sativa f. spontanea
2	NKSWR233	0.001	0.994	0.005	Annuals	O. nivara
2	NKSWR235	0.001	0.993	0.006	Annuals	O. nivara
2	NKSWR236	0.001	0.956	0.042	Perenniels	O. nivara
2	NKSWR237	0.001	0.994	0.005	Annuals	O. nivara
2	NKSWR238	0.313	0.68	0.007	Annuals	O. nivara
2	NKSWR239	0.001	0.99	0.009	Perenniels	O. rufipogon
2	NKSWR240	0.001	0.994	0.005	Perenniels	O. nivara
2	NKSWR241	0.013	0.938	0.048	Annuals	O. nivara
2	NKSWR242	0.154	0.802	0.043	Perenniels	O. nivara
2	NKSWR243	0.014	0.951	0.035	Perenniels	O. nivara
2	NKSWR245	0.27	0.675	0.055	Annuals	O. nivara
2	NKSWR246	0.01	0.947	0.044	Annuals	O. sativa f. spontanea
2	NKSWR247	0.124	0.791	0.085	Annuals	O. sativa f. spontanea
2	NKSWR250	0.015	0.97	0.016	Annuals	O. sativa f. spontanea
2	NKSWR252	0.195	0.753	0.052	Perenniels	O. nivara
2	NKSWR253	0.001	0.989	0.01	Annuals	O. sativa f. spontanea
2	NKSWR254	0.045	0.742	0.213	Perenniels	O. nivara
2	NKSWR256	0.471	0.495	0.034	Annuals	O. nivara
2	NKSWR257	0.396	0.538	0.066	Annuals	O. nivara
2	NKSWR258	0.229	0.765	0.006	Annuals	O. nivara
2	NKSWR259	0.054	0.919	0.028	Annuals	O. nivara
2	NKSWR260	0.001	0.994	0.005	Annuals	O. nivara
2	NKSWR262	0.001	0.994	0.005	Intermediates	O. nivara
2	NKSWR263	0.001	0.987	0.011	Annuals	O. sativa f. spontanea
2	NKSWR264	0.128	0.867	0.006	Intermediates	O. nivara
2	NKSWR265	0.292	0.694	0.014	Intermediates	O. nivara
2	NKSWR267	0.002	0.973	0.026	Annuals	O. nivara
2	NKSWR269	0.31	0.655	0.035	Intermediates	O. sativa f. spontanea
2	NKSWR271	0.482	0.507	0.01	Annuals	O. nivara
2	NKSWR272	0.141	0.843	0.016	Intermediates	O. rufipogon
2	NKSWR300	0.001	0.994	0.005	Annuals	O. nivara
2	NKSWR302	0.448	0.541	0.011	Intermediates	O. nivara
2	NKSWR303	0.018	0.97	0.012	Annuals	O. nivara
2	NKSWR305	0.002	0.99	0.008	Intermediates	O. nivara
2	NKSWR306	0.237	0.694	0.069	Perenniels	O. sativa f. spontanea
2	NKSWR308	0.037	0.952	0.011	Intermediates	O. nivara
2	NKSWR309	0.413	0.58	0.007	Perenniels	O. sativa f. spontanea
2	NKSWR310	0.29	0.695	0.015	Annuals	O. sativa f. spontanea
2	NKSWR312	0.365	0.622	0.013	Intermediates	O. nivara
2	NKSWR313	0.01	0.966	0.024	Intermediates	O. nivara
2	NKSWR316	0.001	0.994	0.005	Annuals	O. nivara
2	NKSWR317	0.457	0.524	0.019	Intermediates	O. nivara
2	NKSWR318	0.049	0.629	0.322	Annuals	O. nivara
2	NKSWR319	0.165	0.829	0.006	Annuals	O. nivara
2	NKSWR321	0.001	0.989	0.009	Intermediates	O. nivara
2	NKSWR324	0.014	0.98	0.006	Annuals	O. nivara
2	NKSWR325	0.392	0.596	0.012	Annuals	O. nivara
2	NKSWR327	0.026	0.962	0.012	Annuals	O. sativa f. spontanea
2	NKSWR328	0.086	0.9	0.013	Perenniels	O. rufipogon
2	NKSWR329	0.376	0.565	0.059	Intermediates	O. nivara
2	NKSWR333	0.003	0.987	0.01	Annuals	O. rufipogon
2	NKSWR334	0.333	0.334	0.334	Annuals	O. nivara
2	NKSWR338	0.449	0.543	0.009	Annuals	O. nivara
2	NKSWR340	0.267	0.699	0.033	Unknown	O. nivara
2	NKSWR342	0.332	0.336	0.332	Annuals	O. nivara
2	NKSWR343	0.417	0.571	0.013	Annuals	O. nivara
2	NKSWR344	0.001	0.994	0.005	Annuals	O. nivara
2	NKSWR347	0.055	0.936	0.009	Perenniels	O. rufipogon
2	NKSWR348	0.333	0.338	0.33	Annuals	O. nivara
2	NKSWR349	0.062	0.932	0.005	Annuals	O. nivara
2	NKSWR350	0.268	0.717	0.014	Annuals	O. nivara
2	NKSWR351	0.359	0.616	0.025	Annuals	O. rufipogon
2	NKSWR353	0.085	0.681	0.234	Perenniels	O. nivara
2	NKSWR356	0.432	0.549	0.019	Perenniels	O. nivara
2	NKSWR357	0.319	0.671	0.01	Perenniels	O. nivara
2	NKSWR359	0.332	0.335	0.333	Annuals	O. nivara
2	NKSWR362	0.027	0.956	0.017	Annuals	O. nivara
2	NKSWR364	0.095	0.817	0.089	Annuals	O. nivara
2	NKSWR370	0.224	0.732	0.045	Perenniels	O. nivara
2	NKSWR371	0.054	0.864	0.082	Perenniels	O. nivara
2	NKSWR372	0.154	0.788	0.058	Annuals	O. rufipogon
2	NKSWR373	0.17	0.815	0.015	Perenniels	O. rufipogon
2	NKSWR380	0.451	0.524	0.025	Annuals	O. nivara
2	NKSWR392	0.439	0.519	0.042	Perenniels	O. rufipogon
2	O.nivara306705	0.001	0.945	0.053	Unknown	O. nivara
2	O.nivara330630	0.001	0.993	0.006	Unknown	O. nivara
2	O.nivara330639	0.001	0.992	0.006	Annuals	O. nivara
2	O.nivara330641	0.001	0.993	0.006	Intermediates	O. nivara
2	O.nivara330643	0.001	0.854	0.145	Intermediates	O. nivara
2	O.nivara330644	0.001	0.92	0.079	Annuals	O. nivara
2	O.nivara330648	0.001	0.992	0.007	Unknown	O. nivara
2	O.nivara330650	0.001	0.993	0.006	Perenniels	O. nivara
2	O.nivara330654	0.017	0.976	0.007	Unknown	O. nivara
2	O.nivara336680	0.001	0.993	0.005	Annuals	O. nivara
2	O.nivara336698	0.002	0.993	0.006	Unknown	O. nivara
2	O.rufipogon336687	0.333	0.335	0.332	Unknown	O. rufipogon
2	O.rufipogon336690	0.277	0.715	0.008	Perenniels	O. rufipogon
2	O.rufipogon336701	0.001	0.985	0.014	Perenniels	O. rufipogon
2	O.rufipogon336703	0.167	0.822	0.012	Perenniels	O. rufipogon
2	O.rufipogon336708	0.001	0.993	0.006	Unknown	O. nivara
2	O.rufipogon336712	0.488	0.503	0.009	Annuals	O. rufipogon
2	O.rufipogon336719	0.001	0.993	0.006	Annuals	O. sativa f. spontanea
2	O.rufipogon336721	0.207	0.783	0.01	Perenniels	O. rufipogon
2	Apo	0.087	0.472	0.442	NA	O. sativa cv. Aus
2	Dihawan	0.002	0.522	0.477	NA	O. sativa cv. Aus
2	FR13A	0.002	0.601	0.398	NA	O. sativa cv. Aus
2	Nagina22	0.002	0.991	0.007	NA	O. sativa cv. Aus
2	Rajbhog	0.004	0.548	0.448	NA	O. sativa cv. Aus
3	NKSWR002	0.178	0.007	0.814	Intermediates	O. sativa f. spontanea
3	NKSWR005	0.004	0.007	0.989	Perenniels	O. nivara
3	NKSWR006	0.002	0.01	0.988	Perenniels	O. nivara
3	NKSWR007	0.024	0.009	0.968	Unknown	O. nivara
3	NKSWR010	0.467	0.014	0.52	Unknown	O. nivara
3	NKSWR014	0.002	0.01	0.988	Annuals	O. nivara
3	NKSWR016	0.089	0.005	0.906	Perenniels	O. nivara
3	NKSWR019	0.002	0.008	0.99	Perenniels	O. nivara
3	NKSWR021	0.025	0.01	0.965	Intermediates	O. sativa f. spontanea
3	NKSWR025	0.023	0.008	0.969	Annuals	O. nivara
3	NKSWR026	0.003	0.013	0.983	Annuals	O. nivara
3	NKSWR028	0.001	0.009	0.99	Annuals	O. sativa f. spontanea
3	NKSWR029	0.001	0.01	0.989	Perenniels	O. nivara
3	NKSWR039	0.164	0.012	0.824	Intermediates	O. nivara
3	NKSWR040	0.072	0.01	0.918	Intermediates	O. sativa f. spontanea
3	NKSWR041	0.108	0.008	0.884	Perenniels	O. sativa f. spontanea
3	NKSWR042	0.003	0.014	0.982	Unknown	O. sativa f. spontanea
3	NKSWR044	0.095	0.007	0.898	Perenniels	O. rufipogon
3	NKSWR046	0.025	0.034	0.941	Perenniels	O. nivara
3	NKSWR047	0.005	0.008	0.987	Perenniels	O. nivara
3	NKSWR049	0.009	0.012	0.979	Perenniels	O. nivara
3	NKSWR051	0.012	0.011	0.977	Perenniels	O. sativa f. spontanea
3	NKSWR052	0.152	0.012	0.836	Perenniels	O. nivara
3	NKSWR054	0.073	0.005	0.922	Intermediates	O. nivara
3	NKSWR055	0.005	0.004	0.991	Perenniels	O. sativa f. spontanea
3	NKSWR056	0.146	0.007	0.847	Perenniels	O. nivara
3	NKSWR057	0.047	0.01	0.943	Annuals	O. sativa f. spontanea
3	NKSWR058	0.045	0.006	0.949	Unknown	O. nivara
3	NKSWR059	0.001	0.011	0.988	Perenniels	O. nivara
3	NKSWR060	0.001	0.021	0.978	Annuals	O. nivara
3	NKSWR061	0.001	0.01	0.989	Perenniels	O. nivara
3	NKSWR062	0.231	0.005	0.765	Perenniels	O. nivara
3	NKSWR063	0.078	0.007	0.915	Perenniels	O. nivara
3	NKSWR064	0.001	0.01	0.989	Perenniels	O. nivara
3	NKSWR065	0.055	0.005	0.94	Unknown	O. sativa f. spontanea
3	NKSWR066	0.001	0.036	0.963	Perenniels	O. nivara
3	NKSWR068	0.001	0.031	0.968	Perenniels	O. nivara
3	NKSWR069	0.001	0.026	0.973	Perenniels	O. nivara
3	NKSWR070	0.126	0.011	0.863	Perenniels	O. sativa f. spontanea
3	NKSWR071	0.177	0.019	0.805	Intermediates	O. nivara
3	NKSWR073	0.001	0.009	0.99	Perenniels	O. nivara
3	NKSWR077	0.002	0.032	0.966	Perenniels	O. rufipogon
3	NKSWR079	0.003	0.009	0.988	Annuals	O. nivara
3	NKSWR081	0.278	0.023	0.7	Perenniels	O. nivara
3	NKSWR082	0.001	0.01	0.988	Perenniels	O. rufipogon
3	NKSWR083	0.361	0.015	0.624	Perenniels	O. nivara
3	NKSWR084	0.073	0.007	0.921	Annuals	O. sativa f. spontanea
3	NKSWR085	0.007	0.012	0.981	Unknown	O. nivara
3	NKSWR086	0.001	0.012	0.987	Perenniels	O. rufipogon
3	NKSWR087	0.002	0.009	0.989	Perenniels	O. nivara
3	NKSWR090	0.079	0.006	0.915	Annuals	O. nivara
3	NKSWR091	0.003	0.015	0.981	Unknown	O. sativa f. spontanea
3	NKSWR092	0.001	0.037	0.961	Perenniels	O. nivara
3	NKSWR094	0.001	0.019	0.98	Perenniels	O. nivara
3	NKSWR095	0.002	0.01	0.989	Annuals	O. nivara
3	NKSWR096	0.001	0.012	0.987	Annuals	O. nivara
3	NKSWR097	0.001	0.012	0.987	Unknown	O. nivara
3	NKSWR098	0.001	0.015	0.984	Annuals	O. nivara
3	NKSWR099	0.001	0.016	0.983	Perenniels	O. nivara
3	NKSWR100	0.175	0.005	0.82	Unknown	O. nivara
3	NKSWR101	0.031	0.011	0.958	Intermediates	O. sativa f. spontanea
3	NKSWR102	0.028	0.012	0.96	Unknown	O. nivara
3	NKSWR103	0.002	0.008	0.991	Intermediates	O. nivara
3	NKSWR104	0.001	0.033	0.965	Intermediates	O. nivara
3	NKSWR105	0.001	0.038	0.96	Intermediates	O. nivara
3	NKSWR106	0.207	0.013	0.781	Unknown	O. nivara
3	NKSWR107	0.002	0.008	0.991	Intermediates	O. nivara
3	NKSWR108	0.001	0.009	0.989	Unknown	O. nivara
3	NKSWR109	0.002	0.008	0.99	Intermediates	O. nivara
3	NKSWR110	0.001	0.009	0.99	Unknown	O. nivara
3	NKSWR111	0.002	0.008	0.99	Intermediates	O. sativa f. spontanea
3	NKSWR112	0.14	0.007	0.854	Intermediates	O. nivara
3	NKSWR113	0.055	0.006	0.939	Intermediates	O. nivara
3	NKSWR114	0.008	0.007	0.985	Intermediates	O. nivara
3	NKSWR115	0.001	0.009	0.99	Unknown	O. nivara
3	NKSWR116	0.001	0.037	0.961	Perenniels	O. rufipogon
3	NKSWR117	0.001	0.013	0.986	Unknown	O. nivara
3	NKSWR118	0.001	0.01	0.989	Perenniels	O. nivara
3	NKSWR119	0.176	0.005	0.818	Unknown	O. nivara
3	NKSWR120	0.001	0.041	0.957	Intermediates	O. sativa f. spontanea
3	NKSWR121	0.001	0.012	0.987	Intermediates	O. nivara
3	NKSWR122	0.001	0.012	0.987	Intermediates	O. nivara
3	NKSWR123	0.166	0.008	0.827	Intermediates	O. nivara
3	NKSWR124	0.164	0.018	0.818	Annuals	O. nivara
3	NKSWR125	0.011	0.01	0.979	Annuals	O. nivara
3	NKSWR126	0.007	0.007	0.986	Perenniels	O. nivara
3	NKSWR127	0.078	0.007	0.915	Intermediates	O. nivara
3	NKSWR128	0.078	0.006	0.917	Intermediates	O. nivara
3	NKSWR129	0.077	0.006	0.917	Intermediates	O. nivara
3	NKSWR130	0.127	0.006	0.866	Intermediates	O. nivara
3	NKSWR131	0.001	0.024	0.975	Intermediates	O. nivara
3	NKSWR132	0.001	0.012	0.987	Unknown	O. nivara
3	NKSWR133	0.002	0.007	0.991	Intermediates	O. nivara
3	NKSWR134	0.001	0.027	0.972	Intermediates	O. nivara
3	NKSWR135	0.001	0.007	0.992	Intermediates	O. nivara
3	NKSWR137	0.001	0.017	0.982	Perenniels	O. rufipogon
3	NKSWR138	0.001	0.024	0.975	Perenniels	O. nivara
3	NKSWR139	0.002	0.007	0.992	Perenniels	O. rufipogon
3	NKSWR140	0.001	0.009	0.989	Intermediates	O. nivara
3	NKSWR141	0.001	0.007	0.992	Intermediates	O. nivara
3	NKSWR142	0.002	0.007	0.992	Intermediates	O. nivara
3	NKSWR143	0.002	0.006	0.992	Intermediates	O. rufipogon
3	NKSWR144	0.001	0.009	0.99	Intermediates	O. nivara
3	NKSWR145	0.001	0.008	0.991	Intermediates	O. nivara
3	NKSWR146	0.001	0.008	0.991	Intermediates	O. rufipogon
3	NKSWR148	0.001	0.012	0.987	Intermediates	O. nivara
3	NKSWR149	0.001	0.041	0.958	Intermediates	O. nivara
3	NKSWR150	0.001	0.01	0.989	Intermediates	O. nivara
3	NKSWR153	0.043	0.008	0.949	Intermediates	O. nivara
3	NKSWR154	0.001	0.01	0.988	Intermediates	O. nivara
3	NKSWR155	0.007	0.007	0.986	Perenniels	O. nivara
3	NKSWR156	0.002	0.02	0.978	Intermediates	O. nivara
3	NKSWR157	0.002	0.01	0.988	Intermediates	O. nivara
3	NKSWR158	0.005	0.006	0.989	Intermediates	O. rufipogon
3	NKSWR159	0.001	0.012	0.987	Intermediates	O. nivara
3	NKSWR160	0.006	0.012	0.982	Intermediates	O. nivara
3	NKSWR346	0.334	0.331	0.335	Annuals	O. nivara
3	NKSWR352	0.329	0.335	0.336	Unknown	O. nivara
3	NKSWR360	0.331	0.332	0.337	Annuals	O. nivara
3	NKSWR369	0.334	0.33	0.335	Perenniels	O. nivara
3	NKSWR375	0.333	0.331	0.336	Unknown	O. rufipogon
3	NKSWR377	0.333	0.331	0.336	Perenniels	O. rufipogon
3	O.nivara330617	0.402	0.026	0.572	Unknown	O. nivara
3	O.nivara330628	0.02	0.014	0.966	Unknown	O. nivara
3	O.nivara330629	0.309	0.024	0.667	Unknown	O. nivara
3	O.nivara330631	0.12	0.007	0.872	Unknown	O. nivara
3	O.nivara330642	0.452	0.017	0.531	Annuals	O. nivara
3	O.nivara330649	0.012	0.008	0.979	Perenniels	O. nivara
3	O.nivara330651	0.01	0.007	0.983	Perenniels	O. nivara
3	O.nivara336676	0.177	0.008	0.815	Perenniels	O. nivara
3	O.nivara336682	0.003	0.006	0.991	Unknown	O. nivara
3	O.nivara336683	0.304	0.051	0.645	Unknown	O. nivara
3	O.nivara336685	0.001	0.013	0.986	Unknown	O. nivara
3	O.nivara336689	0.001	0.011	0.988	Perenniels	O. nivara
3	O.nivara336694	0.072	0.008	0.92	Annuals	O. sativa f. spontanea
3	O.nivara336695	0.103	0.017	0.88	Intermediates	O. nivara
3	O.nivara336696	0.001	0.012	0.987	Intermediates	O. nivara
3	O.nivara336697	0.097	0.015	0.888	Perenniels	O. nivara
3	O.nivara336699	0.161	0.067	0.773	Unknown	O. nivara
3	O.nivara336700	0.084	0.007	0.91	Perenniels	O. nivara
3	O.nivara336715	0.002	0.007	0.992	Unknown	O. nivara
3	O.nivara336724	0.249	0.052	0.699	Unknown	O. nivara
3	O.nivara336726	0.239	0.012	0.749	Annuals	O. nivara
3	O.rufipogon336679	0.395	0.013	0.591	Perenniels	O. rufipogon
3	O.rufipogon336707	0.044	0.013	0.943	Perenniels	O. rufipogon
3	O.rufipogon336714	0.162	0.13	0.708	Perenniels	O. rufipogon
3	O.rufipogon336728	0.109	0.006	0.885	Intermediates	O. rufipogon
