# Supplementary material for: Morphological and Molecular Data Reveal Three Distinct Populations of Indian Wild Rice Oryza rufipogon Griff. Species Complex
Source: Front Plant Sci. 2018 Feb 7;9:123. doi: 10.3389/fpls.2018.00123 (PMC5808308; doi:10.3389/fpls.2018.00123)
Supplement: TABLE S9 — Correspondence between HvSSR and SNP markers based population structures at K3, SNP dendrogram clustering and comparative analysis of population structures at different K-value (K2–K9) with agro-climatic zones of Indian ORSC wild rice accessions. Accessions showing mismatch between SSR and SNP based-population structures are shaded in different colors. [file Data_Sheet_9.XLSX]

## Sheet: Sheet1
Supplementary Table S9 Correspondance between HvSSR and SNP markers based population structures at K3, six SNP dendrogram clusteres and comparative analysis of population strucutre at different K value (K2-K9) with agro-climatic zones of Indian ORSC wild rice accessions
Accession	HvSSR sub-population	SNP sub-population	SNP cluster	Subpopulation from K2-K9								Agro-climatic zone	State	District
				K2	K3	K4	K5	K6	K7	K8	K9
NKSWR034	3	1	2	1	1	1	1	5	4	2	6	MGP	Uttar Pradesh	Chandauli
NKSWR038	3	1	2	1	1	1	1	5	4	2	6	MGP	Uttar Pradesh	Ghazipur
NKSWR048	3	1	2	1	1	4	1	5	2	6	9	MGP	Uttar Pradesh	Ballia
NKSWR053	3	1	2	1	1	1	1	5	4	2	6	MGP	Uttar Pradesh	Ballia
NKSWR076	3	1	3	1	1	4	1	5	2	6	9	MGP	Uttar Pradesh	Azamgarh
NKSWR080	3	1	1	1	1	4	1	5	2	6	9	MGP	Uttar Pradesh	Azamgarh
NKSWR151	2	1	1	1	1	4	1	5	2	5	2	MGP	Bihar	Patna
NKSWR152	2	1	1	1	1	4	1	5	2	6	9	MGP	Bihar	Patna
NKSWR173	1	1	1	1	1	4	1	5	2	6	9	WHR	Himachal Pradesh	Kangra
NKSWR176	2	1	6	1	1	4	1	5	2	6	9	WHR	Himachal Pradesh	Kangra
NKSWR199	2	1	1	1	1	4	1	5	2	6	9	UGP	Uttar Pradesh	Unnao
NKSWR234	2	1	1	1	1	4	1	6	2	5	2	WCP	Gujrat	Navsari
NKSWR255	1	1	1	1	1	4	1	5	2	6	9	GPH	Gujrat	Kheda
NKSWR261	1	1	1	1	1	4	1	5	2	6	9	GPH	Gujrat	Vadodara
NKSWR268	1	1	3	1	1	4	1	4	2	6	1	GPH	Gujrat	Vadodara
NKSWR307	1	1	1	1	1	4	1	5	2	6	9	WCP	Goa	North Goa
NKSWR314	1	1	1	1	1	4	1	5	2	6	9	WCP	Goa	North Goa
NKSWR315	1	1	3	1	1	4	1	5	2	6	9	WCP	Goa	North Goa
NKSWR322	1	1	1	1	1	4	1	5	2	6	9	WCP	Goa	South Goa
NKSWR326	1	1	1	1	1	4	1	5	2	6	9	WCP	Goa	South Goa
NKSWR330	1	1	1	1	1	4	3	1	1	7	4	WCP	Goa	South Goa
NKSWR331	1	1	1	1	1	4	1	5	2	6	9	EPH	Chattishgarh	Raipur
NKSWR332	1	1	1	1	1	4	1	5	2	6	9	EPH	Chattishgarh	Dhamtari
NKSWR335	1	1	1	1	1	4	1	5	2	6	9	EPH	Chattishgarh	Kanker
NKSWR336	1	1	1	1	1	4	1	5	2	6	9	EPH	Chattishgarh	Kondagaon
NKSWR339	1	1	1	1	1	4	1	5	2	6	9	EPH	Chattishgarh	Jagdalpur
NKSWR341	1	1	3	1	1	4	1	5	2	6	9	EPH	Chattishgarh	Jagdalpur
NKSWR345	1	1	1	1	1	4	1	5	2	6	9	EPH	Chattishgarh	Koraput
NKSWR354	1	1	1	1	1	4	1	5	2	6	9	EPH	Chattishgarh	Raipur
NKSWR358	1	1	1	1	1	4	1	5	2	6	9	EPH	Chattishgarh	bemetara
NKSWR361	1	1	1	2	1	4	5	3	1	8	9	EPH	Chattishgarh	kawardha
NKSWR363	1	1	1	1	1	4	1	5	2	6	9	EPH	Chattishgarh	Kawardha
NKSWR366	1	1	1	1	1	4	1	5	2	6	9	EPH	Chattishgarh	Bilaspur
NKSWR374	1	1	1	1	1	4	1	5	2	6	9	EHR	Assam	Jorhat
NKSWR376	1	1	1	1	1	4	1	5	2	6	9	EHR	Assam	Jorhat
NKSWR378	1	1	1	1	1	4	1	5	2	6	9	EHR	Assam	Sibsagar
O.nivara330621	3	1	2	2	1	2	3	4	5	1	1	LGP	West Bengal	Birbhum
O.nivara330645	3	1	2	2	1	2	3	4	5	1	1	LGP	West Bengal	24 Parganas
O.nivara330646	3	1	1	2	1	1	4	2	4	2	4	LGP	West Bengal	24 Parganas
O.nivara330647	3	1	2	2	1	2	2	1	3	7	5	LGP	West Bengal	24 Parganas
O.nivara330657	3	1	1	1	1	1	4	2	4	2	6	LGP	West Bengal	Dakshin dinajpur
O.nivara336681	3	1	2	2	1	1	4	2	4	2	6	EPH	Odisha	Bauda
O.nivara336684	3	1	1	2	1	3	5	2	1	4	8	EPH	Odisha	Bauda
O.nivara336693	3	1	1	2	1	1	4	2	4	2	8	EPH	Odisha	Balangir
O.nivara336706	3	1	2	1	1	4	1	5	2	6	9	WCP	Maharashtra	Raigad
O.nivara336713	3	1	1	2	1	3	5	2	1	4	4	ECP	Andhra Pradesh	Ganjam
O.nivara336716	3	1	1	1	1	1	1	5	4	2	6	ECP	Andhra Pradesh	Ganjam
O.rufipogon336692	3	1	2	1	1	1	1	5	4	2	6	EPH	Odisha	Balangir
O.rufipogon336723	3	1	2	1	1	1	1	5	4	2	6	ECP	Andhra Pradesh	Ganjam
O.rufipogon336727	3	1	2	1	1	1	1	5	4	2	6	EPH	Odisha	Khurda
NKSWR001	3	2	6	2	2	2	2	3	7	7	5	MGP	Uttar Pradesh	Varanasi
NKSWR003	3	2	6	2	2	2	2	1	3	8	7	MGP	Uttar Pradesh	Mirzapur
NKSWR004	3	2	6	2	2	2	2	3	7	7	5	MGP	Uttar Pradesh	Mirzapur
NKSWR008	3	2	6	2	2	2	2	1	3	7	7	MGP	Uttar Pradesh	Mirzapur
NKSWR009	3	2	6	2	2	2	2	1	3	8	7	MGP	Uttar Pradesh	Mirzapur
NKSWR011	3	2	6	2	2	2	2	3	7	7	5	MGP	Uttar Pradesh	Mirzapur
NKSWR012	3	2	6	2	2	2	2	1	3	7	7	MGP	Uttar Pradesh	Mirzapur
NKSWR013	3	2	6	2	2	2	2	1	3	8	7	MGP	Uttar Pradesh	Mirzapur
NKSWR015	3	2	6	2	2	2	2	1	3	8	7	MGP	Uttar Pradesh	Mirzapur
NKSWR017	3	2	6	2	2	2	2	1	3	8	7	MGP	Uttar Pradesh	Sonbhadra
NKSWR018	3	2	6	2	2	2	2	3	7	7	5	MGP	Uttar Pradesh	Sonbhadra
NKSWR020	3	2	6	2	2	2	3	3	7	3	5	MGP	Uttar Pradesh	Sonbhadra
NKSWR022	3	2	6	2	2	2	2	3	7	7	5	MGP	Uttar Pradesh	Sonbhadra
NKSWR023	3	2	6	2	2	2	2	1	3	7	7	MGP	Uttar Pradesh	Sonbhadra
NKSWR024	3	2	6	2	2	2	2	1	3	8	7	MGP	Uttar Pradesh	Sonbhadra
NKSWR027	3	2	6	2	2	2	2	1	3	8	7	MGP	Uttar Pradesh	Chandauli
NKSWR030	3	2	6	2	2	2	2	3	3	8	7	MGP	Uttar Pradesh	Chandauli
NKSWR031	3	2	6	2	2	2	2	3	7	7	5	MGP	Uttar Pradesh	Chandauli
NKSWR032	3	2	6	2	2	2	2	1	3	8	7	MGP	Uttar Pradesh	Chandauli
NKSWR033	3	2	6	2	2	2	2	1	3	7	7	MGP	Uttar Pradesh	Chandauli
NKSWR035	3	2	6	2	2	2	2	3	7	7	5	MGP	Uttar Pradesh	Ghazipur
NKSWR036	3	2	6	2	2	2	2	3	3	7	6	MGP	Uttar Pradesh	Ghazipur
NKSWR037	3	2	6	2	2	2	3	3	7	3	5	MGP	Uttar Pradesh	Ghazipur
NKSWR043	3	2	6	2	2	2	2	1	3	8	7	MGP	Bihar	Buxar
NKSWR045	3	2	6	2	2	2	3	1	3	3	6	MGP	Uttar Pradesh	Ballia
NKSWR050	3	2	6	2	2	2	2	1	3	8	7	MGP	Uttar Pradesh	Ballia
NKSWR067	3	2	6	2	2	2	2	1	3	6	6	MGP	Uttar Pradesh	Mau
NKSWR072	3	2	6	2	2	2	2	1	3	7	7	MGP	Uttar Pradesh	Azamgarh
NKSWR074	3	2	6	2	2	2	2	1	3	7	7	MGP	Uttar Pradesh	Azamgarh
NKSWR075	3	2	6	2	2	2	2	1	3	8	5	MGP	Uttar Pradesh	Azamgarh
NKSWR078	3	2	6	2	2	2	2	3	7	7	5	MGP	Uttar Pradesh	Azamgarh
NKSWR088	3	2	6	2	2	2	3	6	6	3	5	MGP	Uttar Pradesh	Mau
NKSWR089	3	2	6	2	2	2	2	1	3	8	7	MGP	Uttar Pradesh	Ghajipur
NKSWR093	3	2	6	2	2	2	2	1	3	7	7	MGP	Uttar Pradesh	Ghajipur
NKSWR136	2	2	6	2	2	2	2	1	3	8	7	MGP	Bihar	Aurangabad
NKSWR147	2	2	6	2	2	2	2	3	7	7	5	MGP	Bihar	Gaya
NKSWR161	2	2	6	2	2	2	2	1	3	8	7	UGP	Uttar Pradesh	Gautam budha nagar
NKSWR162	2	2	6	2	2	2	2	1	3	8	7	UGP	Uttar Pradesh	Gautam budha nagar
NKSWR163	2	2	6	2	2	2	2	1	3	8	7	UGP	Uttar Pradesh	Gautam budha nagar
NKSWR164	2	2	6	2	2	2	2	1	3	8	7	UGP	Uttar Pradesh	Aligarh
NKSWR165	2	2	6	2	2	2	2	1	3	7	7	WHR	Himachal Pradesh	Mandi
NKSWR166	2	2	6	2	2	2	2	1	3	8	7	WHR	Himachal Pradesh	Mandi
NKSWR167	2	2	6	2	2	2	2	1	3	8	7	WHR	Himachal Pradesh	Mandi
NKSWR168	2	2	6	2	2	2	3	4	5	1	1	WHR	Himachal Pradesh	Mandi
NKSWR169	2	2	6	2	2	2	2	1	3	8	7	WHR	Himachal Pradesh	Mandi
NKSWR170	2	2	6	2	2	2	2	4	5	1	1	WHR	Himachal Pradesh	Mandi
NKSWR171	2	2	6	2	2	2	2	3	3	7	5	WHR	Himachal Pradesh	Kangra
NKSWR172	2	2	6	2	2	2	2	1	3	8	7	WHR	Himachal Pradesh	Kangra
NKSWR174	2	2	6	2	2	2	2	1	3	8	7	WHR	Himachal Pradesh	Kangra
NKSWR175	2	2	6	2	2	2	2	4	5	1	1	WHR	Himachal Pradesh	Kangra
NKSWR177	2	2	6	2	2	2	2	1	3	8	7	WHR	Himachal Pradesh	Kangra
NKSWR178	2	2	6	2	2	2	2	1	3	8	7	WHR	Himachal Pradesh	Kangra
NKSWR179	2	2	6	2	2	2	2	1	3	8	7	WHR	Himachal Pradesh	Kangra
NKSWR180	2	2	6	2	2	2	2	1	3	8	7	WHR	Himachal Pradesh	Kangra
NKSWR181	2	2	6	2	2	2	2	1	3	8	7	WHR	Himachal Pradesh	Kangra
NKSWR182	2	2	6	2	2	2	2	1	3	8	7	WHR	Himachal Pradesh	Kangra
NKSWR183	2	2	6	2	2	2	2	1	3	8	7	WHR	Himachal Pradesh	Chamba
NKSWR184	2	2	6	2	2	2	2	1	3	8	7	WHR	Himachal Pradesh	Chamba
NKSWR185	2	2	6	2	2	2	2	3	7	7	5	WHR	Himachal Pradesh	Kangra
NKSWR186	2	2	6	2	2	2	2	1	3	8	7	WHR	Himachal Pradesh	Kangra
NKSWR187	1	2	6	2	2	2	2	3	3	8	5	UGP	Uttar Pradesh	Sitapur
NKSWR188	2	2	6	2	2	2	3	6	6	3	2	UGP	Uttar Pradesh	Sitapur
NKSWR189	1	2	4	2	2	2	3	6	6	5	2	UGP	Uttar Pradesh	Sitapur
NKSWR190	2	2	6	2	2	2	3	3	7	3	5	UGP	Uttar Pradesh	Sitapur
NKSWR191	2	2	6	2	2	2	2	1	3	7	7	UGP	Uttar Pradesh	Hardoi
NKSWR192	2	2	6	2	2	2	2	3	7	7	5	UGP	Uttar Pradesh	Unnao
NKSWR193	2	2	6	2	2	2	2	1	3	8	7	UGP	Uttar Pradesh	Unnao
NKSWR194	2	2	6	2	2	2	2	1	3	8	7	UGP	Uttar Pradesh	Unnao
NKSWR195	2	2	6	2	2	2	2	1	3	8	7	UGP	Uttar Pradesh	Unnao
NKSWR196	2	2	6	2	2	2	2	1	3	8	7	UGP	Uttar Pradesh	Unnao
NKSWR197	2	2	6	2	2	2	2	1	3	7	7	UGP	Uttar Pradesh	Unnao
NKSWR198	2	2	6	2	2	2	2	4	5	1	1	UGP	Uttar Pradesh	Unnao
NKSWR200	2	2	6	2	2	2	2	1	3	8	7	UGP	Uttar Pradesh	Lucknow
NKSWR201	2	2	6	2	2	2	2	1	3	8	7	UGP	Uttar Pradesh	Barabanki
NKSWR202	2	2	6	2	2	2	3	3	3	3	5	MGP	Uttar Pradesh	NULL
NKSWR203	2	2	6	2	2	2	2	3	7	7	5	MGP	Uttar Pradesh	NULL
NKSWR204	2	2	6	2	2	2	3	3	7	3	5	MGP	Uttar Pradesh	Faizabad
NKSWR205	2	2	6	2	2	2	2	1	3	8	7	MGP	Uttar Pradesh	Basti
NKSWR206	2	2	6	2	2	2	2	1	3	8	7	MGP	Uttar Pradesh	Basti
NKSWR207	2	2	6	2	2	2	2	3	3	7	7	MGP	Uttar Pradesh	Gorakhpur
NKSWR208	2	2	6	2	2	2	2	3	7	7	5	MGP	Uttar Pradesh	Kushi Nagar
NKSWR209	2	2	6	2	2	2	2	1	3	8	7	MGP	Uttar Pradesh	Kushi Nagar
NKSWR210	1	2	6	2	2	2	2	1	3	7	7	MGP	Uttar Pradesh	Kushi Nagar
NKSWR211	2	2	6	2	2	2	2	1	3	8	7	MGP	Uttar Pradesh	Kushi Nagar
NKSWR212	2	2	6	2	2	2	2	1	3	8	7	MGP	Uttar Pradesh	Khusi Nagar
NKSWR213	2	2	6	2	2	2	2	1	3	7	7	MGP	Uttar Pradesh	Khusi Nagar
NKSWR214	2	2	6	2	2	2	2	1	3	8	7	MGP	Uttar Pradesh	Deoria
NKSWR216	2	2	6	2	2	2	2	1	3	8	7	MGP	Bihar	Gopalganj
NKSWR217	2	2	6	2	2	2	2	1	3	8	7	MGP	Bihar	West Champaran
NKSWR218	2	2	6	2	2	2	2	1	3	8	7	MGP	Bihar	East Champaran
NKSWR219	2	2	6	2	2	2	2	1	3	8	7	MGP	Bihar	East Champaran
NKSWR220	2	2	6	2	2	2	2	1	3	8	7	MGP	Bihar	Sitamarhi
NKSWR221	2	2	6	2	2	2	2	1	3	8	7	MGP	Bihar	Madhubani
NKSWR222	2	2	6	2	2	2	2	1	3	8	7	MGP	Bihar	Madhubani
NKSWR223	2	2	6	2	2	2	2	1	3	7	7	MGP	Bihar	Vaishali
NKSWR224	2	2	3	2	2	2	1	5	2	3	9	MGP	Bihar	Patna
NKSWR225	2	2	6	2	2	2	2	1	3	8	7	MGP	Bihar	Patna
NKSWR226	2	2	6	2	2	2	2	1	3	8	7	MGP	Bihar	Patna
NKSWR227	2	2	3	2	2	2	2	1	3	8	7	MGP	Gujrat	Navsari
NKSWR228	2	2	6	2	2	2	2	1	3	8	7	WCP	Gujrat	Navsari
NKSWR229	2	2	6	2	2	2	2	1	7	7	5	WCP	Gujrat	Navsari
NKSWR230	2	2	6	2	2	2	2	1	3	8	7	WCP	Gujrat	Navsari
NKSWR231	2	2	6	2	2	2	2	3	7	7	5	WCP	Gujrat	Navsari
NKSWR232	2	2	6	2	2	2	2	3	7	7	5	WCP	Gujrat	Navsari
NKSWR233	2	2	6	2	2	2	2	1	3	8	7	WCP	Gujrat	Navsari
NKSWR235	2	2	6	2	2	2	2	1	3	8	7	WCP	Gujrat	Navsari
NKSWR236	2	2	6	2	2	2	3	6	6	3	2	WCP	Gujrat	Surat
NKSWR237	2	2	6	2	2	2	2	1	3	8	7	WCP	Gujrat	Surat
NKSWR238	2	2	3	2	2	2	2	3	7	7	5	WCP	Gujrat	Navsari
NKSWR239	2	2	6	2	2	2	2	1	3	8	7	WCP	Gujrat	Navsari
NKSWR240	2	2	6	2	2	2	2	3	7	7	5	WCP	Gujrat	Navsari
NKSWR241	3	2	6	2	2	2	3	6	6	3	2	WCP	Gujrat	Navsari
NKSWR242	2	2	4	2	2	2	3	6	6	5	2	WCP	Gujrat	Navsari
NKSWR243	1	2	6	2	2	2	3	6	6	3	2	WHR	Uttarakhand	Dehradun
NKSWR245	1	2	4	2	2	2	3	6	6	5	2	WHR	Uttarakhand	Dehradun
NKSWR246	1	2	6	2	2	2	3	6	6	3	2	WHR	Uttarakhand	Dehradun
NKSWR247	1	2	4	2	2	2	3	6	6	5	2	WHR	Uttarakhand	Dehradun
NKSWR250	1	2	6	2	2	2	2	1	3	8	7	WHR	Uttarakhand	Dehradun
NKSWR252	1	2	4	2	2	2	3	6	6	5	2	GPH	Gujrat	Kheda
NKSWR253	1	2	6	2	2	2	2	1	3	3	7	GPH	Gujrat	Kheda
NKSWR254	1	2	6	2	2	2	3	6	6	3	2	GPH	Gujrat	Kheda
NKSWR256	1	2	3	1	2	4	1	5	2	6	9	GPH	Gujrat	Kheda
NKSWR257	1	2	3	2	2	2	1	5	2	6	9	GPH	Gujrat	Ahmedabad
NKSWR258	1	2	6	2	2	2	2	1	3	8	7	GPH	Gujrat	Ahmedabad
NKSWR259	1	2	6	2	2	2	3	6	6	3	2	GPH	Gujrat	Aanad
NKSWR260	1	2	6	2	2	2	2	1	3	8	7	GPH	Gujrat	Vadodara
NKSWR262	1	2	6	2	2	2	2	1	3	8	7	GPH	Gujrat	Vadodara
NKSWR263	1	2	6	2	2	2	3	1	3	3	5	GPH	Gujrat	Vadodara
NKSWR264	1	2	6	2	2	2	2	1	3	8	7	GPH	Gujrat	Vadodara
NKSWR265	1	2	6	2	2	2	2	4	5	5	1	GPH	Gujrat	Vadodara
NKSWR267	1	2	6	2	2	2	3	6	6	3	5	GPH	Gujrat	Vadodara
NKSWR269	1	2	3	2	2	2	2	4	5	1	1	GPH	Gujrat	Vadodara
NKSWR271	1	2	3	1	2	2	1	5	2	6	9	GPH	Gujrat	Vadodara
NKSWR272	1	2	6	2	2	2	2	1	3	7	5	GPH	Gujrat	Vadodara
NKSWR300	1	2	6	2	2	2	2	1	3	8	7	WHR	Dehradun	Dehradun
NKSWR302	1	2	3	1	2	2	2	5	3	6	9	WCP	Goa	North Goa
NKSWR303	1	2	6	2	2	2	2	3	7	7	5	WCP	Goa	North Goa
NKSWR305	1	2	6	2	2	2	2	3	7	7	5	WCP	Goa	North Goa
NKSWR306	1	2	4	2	2	2	3	6	6	5	2	WCP	Goa	North Goa
NKSWR308	1	2	6	2	2	2	2	1	3	8	7	WCP	Goa	North Goa
NKSWR309	1	2	3	2	2	2	2	5	2	6	9	WCP	Goa	North Goa
NKSWR310	1	2	3	2	2	2	3	6	6	5	2	WCP	Goa	North Goa
NKSWR312	1	2	3	2	2	2	1	4	2	6	9	WCP	Goa	North Goa
NKSWR313	1	2	6	2	2	2	2	4	5	1	1	WCP	Goa	North Goa
NKSWR316	1	2	6	2	2	2	2	1	3	8	7	WCP	Goa	South Goa
NKSWR317	1	2	4	2	2	2	1	6	6	6	2	WCP	Goa	South Goa
NKSWR318	1	2	6	2	2	2	3	2	7	3	5	WCP	Goa	South Goa
NKSWR319	1	2	6	2	2	2	2	1	3	8	7	WCP	Goa	South Goa
NKSWR321	1	2	6	2	2	2	2	3	7	3	5	WCP	Goa	South Goa
NKSWR324	1	2	3	2	2	2	2	1	3	7	7	WCP	Goa	South Goa
NKSWR325	1	2	1	2	2	2	2	1	3	8	6	WCP	Goa	South Goa
NKSWR327	1	2	6	2	2	2	2	3	7	7	5	WCP	Goa	South Goa
NKSWR328	1	2	4	2	2	2	2	1	3	8	7	WCP	Goa	South Goa
NKSWR329	1	2	6	2	2	2	3	6	6	5	2	WCP	Goa	South Goa
NKSWR333	1	2	6	2	2	2	2	3	7	7	5	EPH	Chattishgarh	Dhamtari
NKSWR334	1	2	1	2	2	4	1	4	1	4	7	EPH	Chattishgarh	Dhamtari
NKSWR338	1	2	3	2	2	2	1	5	2	5	9	EPH	Chattishgarh	Jagdalpur
NKSWR340	1	2	4	2	2	2	3	6	6	5	2	EPH	Chattishgarh	Jagdalpur
NKSWR342	1	2	4	2	2	4	3	5	2	5	5	EPH	Chattishgarh	Jagdalpur
NKSWR343	1	2	3	2	2	2	1	5	2	7	5	EPH	Chattishgarh	Jagdalpur
NKSWR344	1	2	6	2	2	2	2	1	3	8	7	EPH	Odisha	Koraput
NKSWR347	1	2	6	2	2	2	3	3	7	7	5	EPH	Chattishgarh	Jagdalpur
NKSWR348	1	2	6	1	2	4	3	5	1	8	9	EPH	Chattishgarh	Jagdalpur
NKSWR349	1	2	6	2	2	2	2	1	3	7	7	EPH	Chattishgarh	Kondagaon
NKSWR350	1	2	3	2	2	2	2	1	3	8	7	EPH	Chattishgarh	Balod
NKSWR351	1	2	4	2	2	2	3	6	6	3	2	EPH	Chattishgarh	Dhamtari
NKSWR353	1	2	6	2	2	2	3	6	6	3	2	EPH	Chattishgarh	Raipur
NKSWR356	1	2	3	2	2	2	1	5	2	6	9	EPH	Chattishgarh	Bemetara
NKSWR357	1	2	3	2	2	2	2	3	7	6	5	EPH	Chattishgarh	bemetara
NKSWR359	1	2	6	2	2	4	3	6	1	8	1	EPH	Chattishgarh	kawardha
NKSWR362	1	2	6	2	2	2	3	6	6	3	2	EPH	Chattishgarh	Kawardha
NKSWR364	1	2	4	2	2	2	3	6	6	5	2	EPH	Chattishgarh	Mungeli
NKSWR370	1	2	4	2	2	2	3	6	6	5	2	EPH	Chattishgarh	Mungeli
NKSWR371	1	2	6	2	2	2	3	6	6	3	2	EPH	Chattishgarh	bemetara
NKSWR372	1	2	4	2	2	2	3	6	6	5	2	EHR	Assam	Jorhat
NKSWR373	1	2	6	2	2	2	2	1	3	5	7	EHR	Assam	Jorhat
NKSWR380	1	2	4	2	2	2	1	6	6	5	2	EHR	Assam	Sibsagar
NKSWR392	1	2	4	2	2	2	1	6	6	5	2	EHR	Assam	Golaghat
O.nivara336705	3	2	6	2	2	3	5	2	1	4	4	EPH	Odisha	Kalahandi
O.nivara330630	3	2	6	2	2	2	3	4	5	1	1	LGP	West Bengal	24 Parganas
O.nivara330639	3	2	6	2	2	2	2	3	3	7	5	LGP	West Bengal	24 Parganas
O.nivara330641	3	2	6	2	2	2	2	3	3	7	5	LGP	West Bengal	24 Parganas
O.nivara330643	3	2	6	1	2	4	1	5	2	6	9	LGP	West Bengal	24 Parganas
O.nivara330644	3	2	6	1	2	1	4	2	4	2	6	LGP	West Bengal	24 Parganas
O.nivara330648	1	2	6	2	2	1	4	2	4	2	8	LGP	West Bengal	24 Parganas
O.nivara330650	3	2	6	1	2	4	1	5	2	6	9	LGP	West Bengal	24 Parganas
O.nivara330654	3	2	6	2	2	2	2	4	5	1	1	LGP	West Bengal	Dakshin dinajpur
O.nivara336680	3	2	6	2	2	3	5	2	1	4	4	EPH	Odisha	Bauda
O.nivara336698	3	2	6	2	2	1	4	2	4	2	8	EPH	Odisha	Kalahandi
O.rufipogon336687	3	2	6	1	2	4	1	4	1	8	5	EPH	Odisha	Balangir
O.rufipogon336690	3	2	6	2	2	2	2	1	3	8	7	EPH	Odisha	Balangir
O.rufipogon336701	3	2	6	2	2	2	3	4	5	1	1	EPH	Odisha	Balangir
O.rufipogon336703	3	2	6	2	2	2	2	3	7	7	5	EPH	Odisha	Kalahandi
O.rufipogon336708	3	2	6	2	2	2	2	1	3	8	7	WCP	Maharashtra	Raigad
O.rufipogon336712	3	2	3	1	2	2	2	5	2	6	9	ECP	Andhra Pradesh	Ganjam
O.rufipogon336719	3	2	6	2	2	2	2	1	3	8	5	ECP	Andhra Pradesh	Ganjam
O.rufipogon336721	3	2	6	2	2	2	2	1	3	8	7	ECP	Andhra Pradesh	Ganjam
NKSWR002	3	3	2	2	3	1	4	2	4	2	6	MGP	Uttar Pradesh	Mirzapur
NKSWR005	3	3	5	2	3	3	5	2	1	4	4	MGP	Uttar Pradesh	Mirzapur
NKSWR006	3	3	5	2	3	3	5	2	1	4	8	MGP	Uttar Pradesh	Mirzapur
NKSWR007	3	3	5	2	3	1	4	2	4	2	8	MGP	Uttar Pradesh	Mirzapur
NKSWR010	3	3	2	1	3	1	4	2	4	2	6	MGP	Uttar Pradesh	Mirzapur
NKSWR014	3	3	5	2	3	3	5	2	1	4	8	MGP	Uttar Pradesh	Mirzapur
NKSWR016	3	3	2	2	3	1	4	2	4	2	4	MGP	Uttar Pradesh	Mirzapur
NKSWR019	3	3	5	2	3	3	5	2	1	4	8	MGP	Uttar Pradesh	Sonbhadra
NKSWR021	3	3	5	2	3	1	4	2	4	2	8	MGP	Uttar Pradesh	Sonbhadra
NKSWR025	3	3	5	2	3	1	4	2	4	2	8	MGP	Uttar Pradesh	Chandauli
NKSWR026	3	3	5	2	3	1	4	2	4	2	8	MGP	Uttar Pradesh	Chandauli
NKSWR028	3	3	5	2	3	3	5	2	1	4	8	MGP	Uttar Pradesh	Chandauli
NKSWR029	3	3	5	2	3	3	5	2	1	4	4	MGP	Uttar Pradesh	Chandauli
NKSWR039	3	3	5	2	3	1	4	2	4	2	3	MGP	Uttar Pradesh	Ghazipur
NKSWR040	3	3	5	2	3	1	4	2	4	2	3	MGP	Uttar Pradesh	Ghazipur
NKSWR041	3	3	5	2	3	1	4	2	4	2	3	MGP	Uttar Pradesh	Ghazipur
NKSWR042	3	3	5	2	3	1	4	2	4	2	3	MGP	Bihar	Buxar
NKSWR044	3	3	5	2	3	1	4	2	4	2	3	MGP	Uttar Pradesh	Ballia
NKSWR046	3	3	5	2	3	3	5	2	1	4	8	MGP	Uttar Pradesh	Ballia
NKSWR047	3	3	5	2	3	1	4	2	4	2	3	MGP	Uttar Pradesh	Ballia
NKSWR049	3	3	5	2	3	1	4	2	4	2	3	MGP	Uttar Pradesh	Ballia
NKSWR051	3	3	5	2	3	1	4	2	4	2	3	MGP	Uttar Pradesh	Ballia
NKSWR052	3	3	5	2	3	1	4	2	4	2	3	MGP	Uttar Pradesh	Ballia
NKSWR054	3	3	5	2	3	1	4	2	4	2	3	MGP	Uttar Pradesh	Ballia
NKSWR055	3	3	5	2	3	1	4	2	4	2	3	MGP	Uttar Pradesh	Ballia
NKSWR056	3	3	5	2	3	1	4	2	4	2	3	MGP	Uttar Pradesh	Ballia
NKSWR057	3	3	5	2	3	1	4	2	4	2	3	MGP	Uttar Pradesh	Ballia
NKSWR058	3	3	5	2	3	1	4	2	4	2	3	MGP	Uttar Pradesh	Ballia
NKSWR059	3	3	5	2	3	3	5	2	1	4	4	MGP	Uttar Pradesh	Ballia
NKSWR060	3	3	5	2	3	3	5	2	1	4	8	MGP	Uttar Pradesh	Ballia
NKSWR061	3	3	5	2	3	3	5	2	1	4	4	MGP	Uttar Pradesh	Rampur
NKSWR062	3	3	5	2	3	1	4	2	4	2	3	MGP	Uttar Pradesh	Ballia
NKSWR063	3	3	5	2	3	1	4	2	4	2	3	MGP	Uttar Pradesh	Ballia
NKSWR064	3	3	5	2	3	3	5	2	1	4	4	MGP	Uttar Pradesh	Mau
NKSWR065	3	3	5	2	3	1	4	2	4	2	3	MGP	Uttar Pradesh	Mau
NKSWR066	3	3	5	2	3	3	5	2	1	4	8	MGP	Uttar Pradesh	Mau
NKSWR068	3	3	5	2	3	3	5	2	1	4	8	MGP	Uttar Pradesh	Mau
NKSWR069	3	3	5	2	3	3	5	2	1	4	8	MGP	Uttar Pradesh	Mau
NKSWR070	3	3	5	2	3	1	4	2	4	2	3	MGP	Uttar Pradesh	Mau
NKSWR071	3	3	5	2	3	1	4	2	4	2	3	MGP	Uttar Pradesh	Mau
NKSWR073	3	3	5	2	3	3	5	2	1	4	4	MGP	Uttar Pradesh	Azamgarh
NKSWR077	3	3	5	2	3	3	5	2	1	4	8	MGP	Uttar Pradesh	Azamgarh
NKSWR079	3	3	5	2	3	3	5	2	1	4	4	MGP	Uttar Pradesh	Azamgarh
NKSWR081	3	3	5	2	3	1	4	2	4	2	3	MGP	Uttar Pradesh	Azamgarh
NKSWR082	3	3	5	2	3	3	5	2	1	4	4	MGP	Uttar Pradesh	Azamgarh
NKSWR083	3	3	2	2	3	1	4	2	4	2	8	MGP	Uttar Pradesh	Azamgarh
NKSWR084	3	3	5	2	3	1	4	2	4	2	3	MGP	Uttar Pradesh	Azamgarh
NKSWR085	3	3	5	2	3	1	5	2	4	2	3	MGP	Uttar Pradesh	Azamgarh
NKSWR086	3	3	5	2	3	3	5	2	1	4	4	MGP	Uttar Pradesh	Azamgarh
NKSWR087	3	3	5	2	3	3	5	2	1	4	4	MGP	Uttar Pradesh	Azamgarh
NKSWR090	3	3	5	2	3	1	4	2	4	2	3	MGP	Uttar Pradesh	Ghajipur
NKSWR091	3	3	5	2	3	3	5	2	1	4	8	MGP	Uttar Pradesh	Ghajipur
NKSWR092	3	3	5	2	3	3	5	2	1	4	8	MGP	Uttar Pradesh	Ghajipur
NKSWR094	3	3	5	2	3	3	5	2	1	4	8	MGP	Uttar Pradesh	Jaunpur
NKSWR095	3	3	5	2	3	3	5	2	1	4	4	MGP	Uttar Pradesh	Varanashi
NKSWR096	3	3	5	2	3	3	5	2	1	4	4	MGP	Uttar Pradesh	Varanashi
NKSWR097	3	3	5	2	3	3	5	2	1	4	4	MGP	Uttar Pradesh	Jaunpur
NKSWR098	3	3	5	2	3	3	5	2	1	4	4	MGP	Uttar Pradesh	Jaunpur
NKSWR099	3	3	5	2	3	3	5	2	1	4	8	MGP	Uttar Pradesh	Varanshi
NKSWR100	3	3	5	2	3	1	4	2	4	2	3	MGP	Uttar Pradesh	Ghazipur
NKSWR101	3	3	5	2	3	1	4	2	4	2	3	MGP	Uttar Pradesh	Ballia
NKSWR102	3	3	5	2	3	1	4	2	4	2	3	MGP	Uttar Pradesh	Ghazipur
NKSWR103	3	3	5	2	3	3	5	2	1	4	8	MGP	Uttar Pradesh	Varanashi
NKSWR104	2	3	5	2	3	3	5	2	1	4	8	MGP	Bihar	Kaimur
NKSWR105	2	3	5	2	3	3	5	2	1	4	8	MGP	Bihar	Bhabhua
NKSWR106	2	3	2	2	3	1	4	2	4	2	3	MGP	Bihar	Kaimur
NKSWR107	2	3	5	2	3	3	5	2	1	4	4	MGP	Bihar	Kaimur
NKSWR108	2	3	5	2	3	3	5	2	1	4	4	MGP	Bihar	Kaimur
NKSWR109	2	3	5	2	3	3	5	2	1	4	4	MGP	Bihar	Kaimur
NKSWR110	2	3	5	2	3	3	5	2	1	4	4	MGP	Bihar	Kaimur
NKSWR111	2	3	5	2	3	3	5	2	1	4	4	MGP	Bihar	Kaimur
NKSWR112	2	3	5	2	3	1	4	2	4	2	3	MGP	Bihar	Kaimur
NKSWR113	2	3	5	2	3	1	4	2	4	2	3	MGP	Bihar	Kaimur
NKSWR114	2	3	5	2	3	1	4	2	4	2	3	MGP	Bihar	Rohtas
NKSWR115	2	3	5	2	3	3	5	2	1	4	4	MGP	Bihar	Rohtas
NKSWR116	2	3	5	2	3	3	5	2	1	4	8	MGP	Bihar	Rohtas
NKSWR117	2	3	5	2	3	3	5	2	1	4	4	MGP	Bihar	Rohtas
NKSWR118	2	3	5	2	3	3	5	2	1	4	4	MGP	Bihar	Rohtas
NKSWR119	2	3	5	2	3	1	4	2	4	2	3	MGP	Bihar	Buxar
NKSWR120	2	3	5	2	3	3	5	2	1	4	8	MGP	Bihar	Buxar
NKSWR121	2	3	5	2	3	3	5	2	1	4	4	MGP	Bihar	Buxar
NKSWR122	1	3	5	2	3	3	5	2	1	4	4	MGP	Bihar	Bhojpur
NKSWR123	2	3	5	2	3	1	4	2	4	2	3	MGP	Bihar	Bhojpur
NKSWR124	2	3	5	2	3	1	4	2	4	2	3	MGP	Bihar	Bhojpur
NKSWR125	2	3	5	2	3	1	4	2	4	2	8	MGP	Bihar	Bhojpur
NKSWR126	2	3	5	2	3	1	4	2	4	2	3	MGP	Bihar	Bhojpur
NKSWR127	2	3	5	2	3	1	4	2	4	2	3	MGP	Bihar	Rohtas
NKSWR128	2	3	5	2	3	1	4	2	4	2	3	MGP	Bihar	Rohtas
NKSWR129	2	3	5	2	3	1	4	2	4	2	3	MGP	Bihar	Rohtas
NKSWR130	2	3	5	2	3	1	4	2	4	2	3	MGP	Bihar	Rohtas
NKSWR131	2	3	5	2	3	3	5	2	1	4	8	MGP	Bihar	Rohtas
NKSWR132	2	3	5	2	3	3	5	2	1	4	4	MGP	Bihar	Rohtas
NKSWR133	2	3	5	2	3	3	5	2	1	4	4	MGP	Bihar	Aurangabad
NKSWR134	2	3	5	2	3	3	5	2	1	4	8	MGP	Bihar	Aurangabad
NKSWR135	2	3	5	2	3	3	5	2	1	4	4	MGP	Bihar	Aurangabad
NKSWR137	2	3	5	2	3	3	5	2	1	4	8	MGP	Bihar	Aurangabad
NKSWR138	2	3	5	2	3	3	5	2	1	4	8	MGP	Bihar	Aurangabad
NKSWR139	2	3	5	2	3	3	5	2	1	4	4	MGP	Bihar	Aurangabad
NKSWR140	2	3	5	2	3	3	5	2	1	4	4	MGP	Bihar	Aurangabad
NKSWR141	2	3	5	2	3	3	5	2	1	4	4	MGP	Bihar	Aurangabad
NKSWR142	2	3	5	2	3	3	5	2	1	4	4	MGP	Bihar	Gaya
NKSWR143	2	3	5	2	3	3	5	2	1	4	4	MGP	Bihar	Gaya
NKSWR144	2	3	5	2	3	3	5	2	1	4	4	MGP	Bihar	Gaya
NKSWR145	2	3	5	2	3	3	5	2	1	4	4	MGP	Bihar	Gaya
NKSWR146	2	3	5	2	3	3	5	2	1	4	4	MGP	Bihar	Gaya
NKSWR148	2	3	5	2	3	3	5	2	1	4	4	MGP	Bihar	Jehanabad
NKSWR149	2	3	5	2	3	3	5	2	1	4	8	MGP	Bihar	Patna
NKSWR150	2	3	5	2	3	3	5	2	1	4	8	MGP	Bihar	Patna
NKSWR153	2	3	5	2	3	3	5	2	1	4	4	MGP	Bihar	Patna
NKSWR154	2	3	5	2	3	3	5	2	1	4	4	MGP	Bihar	Patna
NKSWR155	2	3	5	2	3	3	5	2	1	4	4	MGP	Bihar	Bhojpur
NKSWR156	2	3	5	2	3	3	5	2	1	4	8	MGP	Bihar	Bhojpur
NKSWR157	2	3	5	2	3	3	5	2	1	4	4	MGP	Bihar	Bhojpur
NKSWR158	2	3	5	2	3	3	5	2	1	4	4	MGP	Bihar	Buxar
NKSWR159	2	3	5	2	3	3	5	2	1	4	4	MGP	Bihar	Buxar
NKSWR160	2	3	5	2	3	3	5	2	1	4	8	MGP	Bihar	Buxar
NKSWR346	1	3	5	2	3	4	5	4	1	1	7	EPH	Chattishgarh	Jagdalpur
NKSWR352	1	3	5	1	3	4	4	1	1	8	6	EPH	Chattishgarh	Raipur
NKSWR360	1	3	5	1	3	4	3	2	1	2	6	EPH	Chattishgarh	kawardha
NKSWR369	1	3	5	1	3	4	5	6	1	2	1	EPH	Chattishgarh	Bilaspur
NKSWR375	1	3	2	1	3	4	5	6	1	7	1	EHR	Assam	Jorhat
NKSWR377	1	3	2	2	3	4	3	5	2	2	1	EHR	Assam	Sibsagar
O.nivara330617	3	3	2	2	3	1	4	2	4	2	6	LGP	West Bengal	Birbhum
O.nivara330628	3	3	5	2	3	1	4	2	4	2	4	LGP	West Bengal	24 Parganas
O.nivara330629	3	3	2	2	3	2	2	1	3	8	7	LGP	West Bengal	24 Parganas
O.nivara330631	3	3	5	1	3	1	4	2	4	2	6	LGP	West Bengal	24 Parganas
O.nivara330642	3	3	2	2	3	1	4	2	4	2	6	LGP	West Bengal	24 Parganas
O.nivara330649	3	3	5	2	3	2	2	3	7	7	5	LGP	West Bengal	24 Parganas
O.nivara330651	3	3	5	2	3	1	4	2	4	2	6	LGP	West Bengal	24 Parganas
O.nivara336676	3	3	2	1	3	4	1	5	2	6	6	ECP	Odisha	Khurda
O.nivara336682	3	3	5	1	3	4	1	5	2	6	9	EPH	Odisha	Bauda
O.nivara336683	3	3	2	2	3	3	5	2	1	4	4	EPH	Odisha	Bauda
O.nivara336685	3	3	5	2	3	4	2	5	1	1	8	EPH	Odisha	Sonepur
O.nivara336689	3	3	5	2	3	1	4	2	4	2	8	EPH	Odisha	Balangir
O.nivara336694	3	3	5	2	3	3	5	2	1	4	8	EPH	Odisha	Kalahandi
O.nivara336695	3	3	5	2	3	1	4	2	4	2	8	EPH	Odisha	Kalahandi
O.nivara336696	3	3	5	2	3	2	2	3	7	7	5	EPH	Odisha	Kalahandi
O.nivara336697	3	3	5	2	3	1	4	2	4	2	6	EPH	Odisha	Kalahandi
O.nivara336699	3	3	2	2	3	4	2	1	1	8	4	EPH	Odisha	Kalahandi
O.nivara336700	3	3	5	1	3	2	3	6	6	3	2	EPH	Odisha	Kalahandi
O.nivara336715	3	3	5	1	3	4	1	5	2	6	9	ECP	Andhra Pradesh	Ganjam
O.nivara336724	3	3	2	2	3	1	4	2	4	2	6	ECP	Andhra Pradesh	Ganjam
O.nivara336726	3	3	2	2	3	1	4	2	4	2	6	ECP	Odisha	Khurda
O.rufipogon336679	3	3	2	1	3	1	4	2	4	2	6	EPH	Odisha	Bauda
O.rufipogon336707	3	3	5	2	3	1	4	2	4	2	8	WCP	Maharashtra	Raigad
O.rufipogon336714	3	3	2	2	3	1	4	2	4	2	6	ECP	Andhra Pradesh	Ganjam
O.rufipogon336728	3	3	2	2	3	1	4	2	4	2	8	EPH	Odisha	Khurda
